# Supplementary material for: Experimental Warming Reduces Survival, Cold Tolerance, and Gut Prokaryotic Diversity of the Eastern Subterranean Termite, Reticulitermes flavipes (Kollar)
Source: Front Microbiol. 2021 May 17;12:632715. doi: 10.3389/fmicb.2021.632715 (PMC8166220; doi:10.3389/fmicb.2021.632715)
Supplement: Supplementary Table 1 — Distribution of OTUs for all samples across treatment and sample types. [file Table_1.XLSX]

## Sheet: Sheet1
Group	Negative_Control	Field_10Oct-17_guts	Field_11Sep-17_guts	Field_14Aug-17_guts	Field_15Nov-17_guts	Field_18Jul-17_guts	Field_1Aug-17_guts	Field_1Sep-17_guts	Field_25Oct-17_guts	Field_27Sep-17_guts	Field_5Jul-17_guts	Field_7May-18_guts	High_2_guts	High_2_soil	High_3_guts	High_3_soil	High_4_guts	High_4_soil	High_5_guts	High_5_soil	IN_Field_2May-18_guts	Low_1_guts	Low_1_soil	Low_2_guts	Low_2_soil	Low_3_guts	Low_3_soil	Low_4_guts	Low_4_soil	Low_5_guts	Low_5_soil	Medium_1_guts	Medium_1_soil	Medium_2_guts	Medium_2_soil	Medium_3_guts	Medium_3_soil	Medium_4_guts	Medium_4_soil	Medium_5_guts	Medium_5_soil	Kingdom	Phylum	Class	Order	Family	Genus
Otu00001	0	132	35	62	10	93	47	185	83	34	40	0	71	1336	799	375	84	1634	81	407	144	1150	55752	887	44390	920	28638	1615	41399	600	26886	374	383	265	1318	540	1131	539	1197	192	412	Bacteria	Proteobacteria	Gammaproteobacteria	Enterobacteriales	Enterobacteriaceae	Enterobacter
Otu00002	0	6408	2720	9554	780	6193	8391	5720	4504	3368	6113	459	14	6	22	1	5	0	30	0	219	17960	110	16162	323	7136	166	17206	384	13476	95	11407	41	9105	3	22288	50	21427	72	14066	37	Bacteria	Planctomycetes	vadinHA49	vadinHA49_or	vadinHA49_fa	vadinHA49_ge
Otu00003	0	11316	4730	871	3276	2087	4650	11079	8222	2119	6264	502	771	829	1664	171	631	289	1018	185	720	11517	245	9788	200	3946	30	24273	385	9902	59	3316	56	2751	52	5232	35	7809	64	3649	39	Archaea	Euryarchaeota	Methanobacteria	Methanobacteriales	Methanobacteriaceae	Methanobrevibacter
Otu00004	0	9251	6092	5095	4369	8161	8913	1750	8397	5056	2427	7737	0	0	0	3	0	2	1	0	1706	3441	5	2738	37	927	8	5179	29	3772	8	1801	15	1421	0	4066	4	4196	2	1867	0	Bacteria	Spirochaetes	Spirochaetia	Spirochaetales	Spirochaetaceae	Treponema_2
Otu00005	0	448	552	472	90	377	312	732	443	250	1154	91	21414	584	18714	106	11475	13	8576	193	0	3589	363	1988	657	1768	70	4235	1799	1835	187	289	4	672	11	871	9	776	14	434	6	Bacteria	Bacteroidetes	Bacteroidia	Bacteroidales	Dysgonomonadaceae	Dysgonomonas
Otu00006	0	3952	5163	3529	1236	4456	4311	4089	5175	2625	0	1466	6242	0	9132	0	3439	0	5256	9	3273	4935	0	3543	0	2780	0	5920	0	2813	0	0	0	0	0	0	0	0	0	0	0	Bacteria	Bacteroidetes	Bacteroidia	Bacteroidales	Bacteroidales_unclassified	Bacteroidales_unclassified
Otu00007	0	1914	1250	2492	413	2515	1298	4046	1950	847	7236	443	1729	2	1970	3	1129	1	1137	0	3156	9871	21	5826	129	5731	1	8883	86	4984	4	1130	8	1818	0	1729	1	2261	4	1246	3	Bacteria	Firmicutes	Clostridia	Clostridiales	Lachnospiraceae	Tyzzerella
Otu00008	0	5456	2157	950	570	1035	1357	4584	3510	871	1640	419	0	127	0	19	0	59	0	22	1198	6068	26	4796	43	2983	6	12113	57	5846	7	1198	13	1733	1	4635	5	5197	16	2336	8	Archaea	Euryarchaeota	Methanobacteria	Methanobacteriales	Methanobacteriaceae	Methanobrevibacter
Otu00009	0	1034	460	4023	493	7217	4194	3262	2008	2279	5290	3051	655	0	1137	16	217	0	829	1	3622	0	3	0	27	0	10	0	0	3870	0	4627	0	0	0	5896	3	8298	0	3214	0	Bacteria	Elusimicrobia	Endomicrobia	Endomicrobiales	Endomicrobiaceae	Candidatus_Endomicrobium
Otu00010	0	0	0	1	0	0	0	0	0	0	3	0	2	6198	5	2517	0	115	0	3988	0	0	0	0	0	0	1	0	2	0	1	0	3892	0	0	0	28079	2	11228	3	3387	Bacteria	Proteobacteria	Deltaproteobacteria	Myxococcales	Myxococcaceae	Myxococcus
Otu00011	0	1379	2380	2807	701	2841	3376	2345	2946	888	2363	923	400	1	149	2	215	1	274	0	3809	2675	12	2393	61	1553	5	5015	83	2238	9	1819	8	826	0	6717	1	5239	2	1608	9	Bacteria	Bacteroidetes	Bacteroidia	Bacteroidales	Tannerellaceae	Tannerellaceae_unclassified
Otu00012	0	1738	1154	598	487	375	2147	1161	4507	989	532	229	19	0	93	1	7	0	24	0	2	7785	9	4902	16	6598	3	14794	19	3797	1	788	4	639	3	1941	8	984	5	269	2	Bacteria	Proteobacteria	Gammaproteobacteria	Betaproteobacteriales	Betaproteobacteriales_unclassified	Betaproteobacteriales_unclassified
Otu00013	0	3	0	3	0	3	0	6	0	0	101	0	0	119	20	64	2	532	5	42	0	608	11380	504	15622	323	4579	385	6005	515	8685	4	59	0	18	0	42	0	93	0	49	Bacteria	Proteobacteria	Gammaproteobacteria	Pseudomonadales	Moraxellaceae	Acinetobacter
Otu00014	0	0	3	4	0	0	0	0	0	0	2	0	0	8966	0	0	2	2027	2	4728	0	0	78	0	306	0	2	0	343	1	8	2	2134	0	2918	0	21724	0	6288	0	0	Bacteria	Bacteroidetes	Bacteroidia	Chitinophagales	Chitinophagaceae	Chitinophagaceae_unclassified
Otu00015	0	0	0	0	0	0	0	0	0	0	0	0	1	3613	4	181	0	352	0	187	0	6	1710	1	592	4	4248	3	2960	1	3508	3	997	1	3232	0	21006	9	5035	3	1131	Bacteria	Proteobacteria	Gammaproteobacteria	Xanthomonadales	Xanthomonadaceae	Xanthomonadaceae_unclassified
Otu00016	0	4277	2579	2524	1882	3425	3924	768	4232	2891	630	3253	0	0	0	0	0	1	0	0	1019	1221	8	770	27	404	3	1542	17	1871	4	1748	15	1170	0	2814	4	2324	4	999	3	Bacteria	Spirochaetes	Spirochaetia	Spirochaetales	Spirochaetaceae	Treponema_2
Otu00017	0	3605	2096	2968	2017	2734	2678	1552	5964	1909	3683	1253	0	1	0	0	0	0	0	3	0	1035	15	1817	13	948	8	1949	11	1102	4	749	5	154	0	1431	4	1313	9	852	2	Bacteria	Bacteria_unclassified	Bacteria_unclassified	Bacteria_unclassified	Bacteria_unclassified	Bacteria_unclassified
Otu00018	0	0	115	14	0	180	0	65	3	71	261	0	1373	1	1318	0	134	2	848	0	585	6820	0	7886	84	2843	7	11453	110	4976	13	247	0	311	1	608	0	888	2	319	0	Bacteria	Firmicutes	Clostridia	Clostridiales	Lachnospiraceae	Lachnospiraceae_unclassified
Otu00019	0	1499	892	3196	1478	3754	2565	260	4197	3525	908	4077	1	1	3	0	0	0	7	0	857	1832	3	1529	30	509	0	2082	20	2332	0	806	4	478	1	2427	7	1276	0	554	3	Bacteria	Spirochaetes	Spirochaetia	Spirochaetales	Spirochaetaceae	Treponema
Otu00020	0	330	464	156	118	324	337	546	385	322	839	74	8685	102	6679	61	5434	4	2352	8	103	940	34	642	76	645	21	1286	105	541	20	484	7	1068	0	1809	5	2008	15	1618	8	Bacteria	Bacteroidetes	Bacteroidia	Bacteroidales	Dysgonomonadaceae	Dysgonomonadaceae_unclassified
Otu00021	0	3051	0	5992	1808	7827	6159	0	4697	2655	0	2561	0	0	0	0	0	0	0	0	0	0	0	0	0	0	0	0	0	0	0	0	0	0	0	0	0	0	0	0	0	Bacteria	Elusimicrobia	Endomicrobia	Endomicrobiales	Endomicrobiaceae	Candidatus_Endomicrobium
Otu00022	0	0	0	0	0	0	0	0	0	0	0	0	0	27	0	9	0	0	0	6	0	5599	49	2843	119	1782	45	5875	151	3466	20	2184	41	703	6	5106	32	4056	110	1970	27	Bacteria	Elusimicrobia	Endomicrobia	Endomicrobiales	Endomicrobiaceae	Candidatus_Endomicrobium
Otu00023	0	2583	1814	2194	1069	2954	3683	568	2675	2937	740	2599	0	0	0	1	0	0	2	0	408	734	3	577	5	235	3	1228	10	1187	3	1240	9	606	0	1479	0	1374	0	659	4	Bacteria	Spirochaetes	Spirochaetia	Spirochaetales	Spirochaetaceae	Treponema
Otu00024	0	2869	564	1029	390	964	1363	1436	2087	1150	1583	175	814	21	1407	20	1413	8	1473	4	0	2125	177	2307	259	1075	8	2757	207	1402	25	805	45	197	0	614	12	814	35	987	13	Bacteria	Firmicutes	Bacilli	Bacilli_unclassified	Bacilli_unclassified	Bacilli_unclassified
Otu00025	0	2712	1602	2136	1038	2968	4240	749	3095	1990	928	3117	0	0	0	0	0	0	0	0	503	526	0	478	12	114	3	877	0	786	0	967	0	479	0	1179	0	1100	0	814	0	Bacteria	Spirochaetes	Spirochaetia	Spirochaetales	Spirochaetaceae	Treponema
Otu00026	0	1559	1197	753	302	893	554	1053	1641	553	832	346	1056	27	0	0	0	0	751	0	1988	2613	0	1827	50	1410	0	3399	0	1913	0	678	8	0	0	2644	0	1969	0	0	5	Bacteria	Bacteroidetes	Bacteroidia	Bacteroidales	Bacteroidales_unclassified	Bacteroidales_unclassified
Otu00027	0	8	0	5	0	1	0	5	9	1	0	0	0	28	0	23	0	194	0	4	4	38	7682	20	3067	86	2847	48	6008	32	8928	1	14	1	119	0	79	0	152	0	29	Bacteria	Proteobacteria	Gammaproteobacteria	Xanthomonadales	Xanthomonadaceae	Xanthomonadaceae_unclassified
Otu00028	0	294	166	458	77	425	576	592	415	196	898	50	442	8	648	6	310	0	708	1	193	3676	19	2146	18	2799	10	4109	29	2071	6	1184	1	1339	0	2820	3	1514	2	1013	7	Bacteria	Proteobacteria	Deltaproteobacteria	Desulfovibrionales	Desulfovibrionaceae	Desulfovibrio
Otu00029	0	1056	1087	1434	705	1436	1545	1060	2240	643	1321	401	87	0	116	1	9	0	57	0	831	2530	4	2187	0	1638	0	3532	0	1666	0	410	0	629	0	763	0	559	0	308	1	Bacteria	Proteobacteria	Gammaproteobacteria	Betaproteobacteriales	Betaproteobacteriales_unclassified	Betaproteobacteriales_unclassified
Otu00030	0	1580	880	1699	0	1599	1177	2673	1606	227	329	368	0	0	970	5	0	5	0	0	0	2070	0	1790	0	970	0	3567	671	0	97	0	0	509	0	1456	0	1888	0	1576	0	Bacteria	Firmicutes	Bacilli	Lactobacillales	Streptococcaceae	Lactococcus
Otu00031	0	1848	372	992	122	1675	1532	559	1612	911	702	561	1000	1	1533	6	1497	0	1390	0	0	1129	3	919	8	648	0	1941	9	1225	0	516	1	196	0	558	3	619	5	776	1	Bacteria	Proteobacteria	Proteobacteria_unclassified	Proteobacteria_unclassified	Proteobacteria_unclassified	Proteobacteria_unclassified
Otu00032	0	774	1105	488	218	815	681	802	1177	619	1061	408	84	4	103	5	31	1	82	0	4186	1363	26	1164	65	1001	11	1148	54	1169	10	679	3	341	0	1635	1	1683	4	1248	2	Bacteria	Bacteroidetes	Bacteroidia	Bacteroidales	Bacteroidales_unclassified	Bacteroidales_unclassified
Otu00033	0	674	397	741	333	1201	810	491	1313	662	508	229	69	0	62	0	8	0	91	0	296	2910	4	2450	5	1234	2	4240	3	2433	0	383	1	178	0	617	0	878	0	482	0	Bacteria	Firmicutes	Clostridia	Clostridiales	Ruminococcaceae	Ruminococcaceae_unclassified
Otu00034	0	63	250	110	7	443	153	595	56	44	966	11	920	110	712	18	1006	46	496	30	0	770	810	558	2239	483	312	1537	4979	514	657	376	7	363	8	915	19	1023	12	562	4	Bacteria	Bacteroidetes	Bacteroidia	Bacteroidales	Dysgonomonadaceae	Dysgonomonas
Otu00035	0	32	24	18	5	47	7	24	3	42	423	8	3281	71	4988	20	654	23	693	38	187	855	1458	186	1269	299	347	876	3888	493	485	147	5	88	21	195	5	253	11	274	3	Bacteria	Bacteroidetes	Bacteroidia	Bacteroidales	Dysgonomonadaceae	Dysgonomonas
Otu00036	0	1470	1234	880	344	972	830	1248	1234	686	2147	485	57	0	124	2	11	0	117	1	0	839	37	363	52	357	17	529	91	541	0	605	0	217	5	1671	0	1479	0	1375	1	Bacteria	Bacteroidetes	Bacteroidia	Bacteroidales	Bacteroidales_unclassified	Bacteroidales_unclassified
Otu00037	0	502	463	343	153	429	349	853	651	313	487	126	165	2	318	0	26	0	335	1	486	1771	3	1643	0	1064	2	2660	4	1275	0	681	0	1776	0	1213	0	1074	0	718	0	Bacteria	Synergistetes	Synergistia	Synergistales	Synergistaceae	Fretibacterium
Otu00038	0	1039	603	973	425	902	746	1323	1170	658	1507	453	322	0	453	0	106	0	282	0	0	1209	2	920	0	755	2	2099	4	940	0	326	0	855	0	627	1	529	0	409	0	Bacteria	Synergistetes	Synergistia	Synergistales	Synergistaceae	Fretibacterium
Otu00039	0	0	0	0	0	0	0	0	0	0	4769	0	0	40	0	28	0	0	0	0	0	0	61	0	101	0	21	0	96	0	18	2082	0	2604	0	6240	7	0	0	3496	8	Bacteria	Bacteroidetes	Bacteroidia	Bacteroidales	Bacteroidales_unclassified	Bacteroidales_unclassified
Otu00040	0	0	0	0	0	0	0	0	0	0	2	0	1	1222	0	23	0	191	0	22	0	0	1712	0	0	9	4900	0	0	4	13	0	1754	1	1478	0	2491	1	4105	2	1514	Bacteria	Proteobacteria	Gammaproteobacteria	Pseudomonadales	Pseudomonadaceae	Pseudomonas
Otu00041	0	0	0	0	0	0	0	0	0	0	9	0	0	159	0	29	0	91	0	11	0	36	1496	10	1852	78	1365	50	10110	7	2307	18	40	0	568	30	806	3	251	9	96	Bacteria	Proteobacteria	Gammaproteobacteria	Betaproteobacteriales	Rhodocyclaceae	Azospira
Otu00042	0	0	0	0	0	0	0	0	0	0	230	0	2	41	2	14	0	0	0	10	1	23	1854	23	3223	50	637	79	10615	7	1808	0	6	2	493	0	61	2	102	0	19	Bacteria	Proteobacteria	Gammaproteobacteria	Pseudomonadales	Moraxellaceae	Moraxellaceae_unclassified
Otu00043	0	0	0	0	0	1	0	0	0	0	0	0	1	3756	0	2842	0	0	0	450	0	0	0	0	1	0	2	0	0	0	1	3	4664	0	766	0	5	0	1846	0	4802	Bacteria	Bacteroidetes	Bacteroidia	Cytophagales	Microscillaceae	uncultured
Otu00044	0	0	0	0	0	0	0	0	0	0	0	0	0	1	0	0	0	0	0	0	0	3175	0	4017	0	1800	0	8307	7	0	0	0	0	1831	0	0	0	0	1	0	0	Bacteria	Elusimicrobia	Endomicrobia	Endomicrobiales	Endomicrobiaceae	Candidatus_Endomicrobium
Otu00045	0	52	31	42	1	99	34	15	170	31	169	0	1140	166	540	6	705	44	295	19	12	436	2621	72	2632	308	520	325	2572	179	5188	2	10	225	83	4	47	2	42	0	21	Bacteria	Proteobacteria	Gammaproteobacteria	Enterobacteriales	Enterobacteriaceae	Enterobacteriaceae_unclassified
Otu00046	0	1236	623	872	181	957	398	557	1040	393	2191	552	0	0	0	0	0	2	1	0	1272	1836	30	1107	62	998	3	1230	29	611	6	103	1	199	0	657	0	536	3	599	0	Bacteria	Firmicutes	Clostridia	Clostridiales	Lachnospiraceae	Lachnospiraceae_unclassified
Otu00047	0	873	921	1103	490	1379	1589	672	1413	522	1189	389	69	1	150	2	39	0	98	2	431	788	0	635	6	362	2	1332	8	741	0	414	1	142	0	1009	0	903	0	267	1	Bacteria	Bacteroidetes	Bacteroidia	Bacteroidales	Bacteroidales_unclassified	Bacteroidales_unclassified
Otu00048	0	384	760	2071	142	1448	914	827	716	394	301	436	2	2	6	0	0	1	3	0	550	702	2	888	4	684	3	2012	1	783	0	292	1	139	0	874	2	972	1	341	0	Bacteria	Proteobacteria	Gammaproteobacteria	Betaproteobacteriales	Rhodocyclaceae	uncultured
Otu00049	0	0	0	0	0	0	0	0	0	0	0	0	0	1284	0	17	0	0	0	16	0	0	0	0	0	0	1	0	22	0	58	3	7836	0	1160	0	169	1	423	0	5088	Bacteria	Bacteroidetes	Bacteroidia	Cytophagales	Cytophagales_unclassified	Cytophagales_unclassified
Otu00050	0	1	0	0	0	0	0	0	0	0	3	0	0	813	0	150	0	9	0	42	0	0	15	0	2	0	2	0	24	0	39	1	3277	0	1308	0	553	0	1128	0	8299	Bacteria	Bacteroidetes	Bacteroidia	Cytophagales	Microscillaceae	uncultured
Otu00051	1	0	0	0	0	0	1	0	3	0	0	0	0	7	0	7	0	36	0	5	2	0	0	0	0	0	157	31	15284	0	0	0	26	0	9	0	45	0	0	0	6	Bacteria	Proteobacteria	Gammaproteobacteria	Pseudomonadales	Pseudomonadaceae	Pseudomonas
Otu00052	0	215	119	264	8	133	148	166	42	151	37	35	1	3	1	2	0	6	2	0	29	1270	34	3578	64	856	6	3237	60	1391	11	363	2	111	0	1123	1	1418	3	501	0	Bacteria	Firmicutes	Bacilli	Lactobacillales	Lactobacillales_unclassified	Lactobacillales_unclassified
Otu00053	0	0	0	0	0	0	0	0	0	0	0	0	0	2675	1	1705	0	426	0	1604	0	0	4	0	7	0	13	0	0	0	16	1	712	0	2899	0	1984	0	1706	4	1297	Bacteria	Proteobacteria	Gammaproteobacteria	Betaproteobacteriales	Burkholderiaceae	Burkholderiaceae_unclassified
Otu00054	0	0	0	0	0	0	0	0	0	0	0	0	0	2565	1	11602	0	45	0	271	0	0	0	0	0	0	0	0	0	0	0	0	96	0	0	0	10	0	195	0	1	Bacteria	Bacteroidetes	Bacteroidia	Cytophagales	Microscillaceae	uncultured
Otu00055	0	250	35	570	3	482	421	411	45	199	1240	71	103	18	131	9	123	1	215	6	0	536	142	1030	289	534	6	1201	168	653	17	313	27	303	0	2209	19	2419	29	450	22	Bacteria	Actinobacteria	Actinobacteria	Actinobacteria_unclassified	Actinobacteria_unclassified	Actinobacteria_unclassified
Otu00056	0	384	556	1485	88	760	816	556	235	305	626	141	793	0	1756	46	267	0	986	0	1268	354	21	192	32	110	11	319	29	132	4	297	1	359	0	548	0	679	1	464	0	Bacteria	Bacteroidetes	Bacteroidia	Bacteroidales	Dysgonomonadaceae	Dysgonomonas
Otu00057	0	1412	819	1322	271	864	914	468	1467	997	206	456	0	3	0	3	0	7	0	0	7	612	1	755	12	280	3	1134	10	587	0	179	3	140	0	597	0	619	1	387	1	Bacteria	Bacteria_unclassified	Bacteria_unclassified	Bacteria_unclassified	Bacteria_unclassified	Bacteria_unclassified
Otu00058	0	1	0	0	0	0	0	0	0	0	11	0	0	2398	1	1254	1	296	0	1495	0	0	6	0	0	0	5	0	0	0	63	0	2140	0	1322	0	1494	1	1981	0	2001	Bacteria	Proteobacteria	Gammaproteobacteria	Oceanospirillales	Pseudohongiellaceae	BIyi10
Otu00059	0	1475	554	1277	224	733	676	4222	1855	278	1038	158	0	0	0	0	0	19	0	0	411	0	0	0	0	0	0	0	0	0	186	0	0	0	0	837	0	446	0	0	0	Bacteria	Firmicutes	Bacilli	Lactobacillales	Streptococcaceae	Lactococcus
Otu00060	0	439	616	1118	177	600	654	1137	711	424	0	127	62	0	49	1	26	1	34	0	202	1355	5	1292	0	634	0	2020	5	980	11	134	4	312	1	536	0	429	3	280	0	Bacteria	Firmicutes	Firmicutes_unclassified	Firmicutes_unclassified	Firmicutes_unclassified	Firmicutes_unclassified
Otu00061	0	479	640	1777	334	737	1246	986	855	456	316	1005	52	0	73	0	14	0	32	0	0	584	3	1130	0	519	1	577	1	638	0	164	0	963	0	448	0	272	0	50	0	Bacteria	Proteobacteria	Gammaproteobacteria	Betaproteobacteriales	Betaproteobacteriales_unclassified	Betaproteobacteriales_unclassified
Otu00062	0	0	1	0	0	0	0	0	0	0	5	0	7	0	0	156	1	0	0	222	2	21	2607	2	0	12	0	34	4073	0	1205	1	0	0	1657	5	1286	0	1599	4	1431	Bacteria	Proteobacteria	Gammaproteobacteria	Betaproteobacteriales	Burkholderiaceae	Cupriavidus
Otu00063	0	1472	483	814	612	1120	1059	286	1889	1175	711	668	0	1	0	0	0	0	0	0	145	325	2	227	0	126	0	420	9	0	2	535	0	0	0	772	1	838	2	545	2	Bacteria	Spirochaetes	Spirochaetia	Spirochaetales	Spirochaetaceae	Treponema
Otu00064	0	838	971	560	317	504	466	1415	1849	377	161	155	249	0	250	0	207	0	263	0	324	877	13	644	16	260	0	1172	23	659	3	76	0	214	0	539	0	446	0	246	0	Bacteria	Firmicutes	Clostridia	Clostridiales	Family_XIII	uncultured
Otu00065	0	360	601	648	63	325	367	547	541	275	81	96	63	1	144	0	53	0	98	0	132	1454	2	1261	15	710	0	2794	5	1029	0	212	0	48	0	899	0	728	0	438	1	Bacteria	Actinobacteria	Coriobacteriia	Coriobacteriales	Coriobacteriales_unclassified	Coriobacteriales_unclassified
Otu00066	0	1348	295	937	395	2263	1322	960	961	863	474	485	0	0	7	1	0	0	1	1	341	209	0	235	6	66	1	572	0	298	1	245	7	52	0	383	0	437	0	198	1	Bacteria	Spirochaetes	Spirochaetia	Spirochaetales	Spirochaetaceae	Treponema_2
Otu00067	0	415	214	975	122	173	953	322	828	195	228	18	7	1	22	0	33	2	19	0	50	1480	2	1441	4	640	0	2199	3	908	0	148	0	454	0	507	0	404	1	241	2	Bacteria	Actinobacteria	Actinobacteria	Micrococcales	Micrococcales_unclassified	Micrococcales_unclassified
Otu00068	0	0	0	0	0	1	0	0	0	0	4	0	0	2029	0	420	0	327	0	516	0	0	5	0	5	0	868	0	4	0	108	0	282	1	4130	0	547	0	2400	0	972	Bacteria	Bacteroidetes	Bacteroidia	Chitinophagales	Chitinophagaceae	Chitinophagaceae_unclassified
Otu00069	0	0	0	0	0	0	0	0	0	0	0	0	0	1464	3	8268	0	58	0	2526	0	0	0	0	0	0	0	0	1	0	0	0	65	0	31	0	46	0	115	1	20	Bacteria	Bacteroidetes	Bacteroidia	Cytophagales	Microscillaceae	uncultured
Otu00070	0	0	0	0	0	0	0	0	0	0	0	0	1	546	0	329	0	0	0	1707	0	0	0	0	0	0	0	0	1	0	1	0	83	0	2	0	6543	2	2901	2	385	Bacteria	Bacteroidetes	Bacteroidia	Chitinophagales	Chitinophagaceae	Chitinophagaceae_unclassified
Otu00071	0	207	150	360	47	397	284	318	501	228	420	62	1717	7	1753	6	1001	0	1370	13	0	373	8	101	12	243	3	276	24	184	2	413	1	419	0	484	0	564	5	511	0	Bacteria	Proteobacteria	Deltaproteobacteria	Desulfovibrionales	Desulfovibrionaceae	Desulfovibrio
Otu00072	0	0	0	0	0	0	0	0	0	0	134	0	232	27	194	13	53	0	263	21	0	3021	10	847	9	1659	3	2672	16	1192	1	136	1	193	0	645	1	788	7	298	1	Bacteria	Proteobacteria	Deltaproteobacteria	Desulfovibrionales	Desulfovibrionaceae	Desulfovibrio
Otu00073	0	868	322	902	452	1012	1065	593	890	481	1124	376	0	0	0	0	0	0	0	0	0	450	1	441	0	204	0	536	0	217	0	357	1	20	0	1009	0	564	0	366	0	Bacteria	Elusimicrobia	Endomicrobia	Endomicrobiales	Endomicrobiaceae	Candidatus_Endomicrobium
Otu00074	0	1079	268	183	80	366	192	898	1007	246	480	213	249	15	203	1	28	9	31	3	0	1250	3	513	7	557	0	884	16	529	5	463	5	210	1	533	3	876	7	672	6	Archaea	Euryarchaeota	Methanobacteria	Methanobacteriales	Methanobacteriaceae	Methanobrevibacter
Otu00075	0	508	336	364	222	339	334	592	943	318	391	105	580	0	647	1	165	1	409	0	233	873	0	624	1	497	0	1312	0	541	0	162	0	439	0	377	1	266	0	225	0	Bacteria	Synergistetes	Synergistia	Synergistales	Synergistaceae	Fretibacterium
Otu00076	0	5	0	0	0	7	1	0	1	0	132	0	0	706	3	4945	3	231	8	4848	0	0	51	3	20	5	75	3	23	2	260	0	4	0	12	0	1	1	252	0	172	Bacteria	Proteobacteria	Gammaproteobacteria	Xanthomonadales	Xanthomonadaceae	Xanthomonadaceae_unclassified
Otu00077	0	691	398	346	92	621	155	404	583	397	0	155	423	13	682	9	342	0	552	0	0	681	0	541	35	484	0	872	55	501	0	473	5	203	0	633	12	491	7	568	6	Bacteria	Bacteroidetes	Bacteroidia	Bacteroidales	Bacteroidales_unclassified	Bacteroidales_unclassified
Otu00078	0	0	0	0	0	0	0	0	0	0	0	0	440	31	639	5	591	0	359	2	0	854	449	587	1529	576	101	1703	1472	647	0	165	14	331	3	0	0	0	12	770	7	Bacteria	Firmicutes	Bacilli	Lactobacillales	Streptococcaceae	Lactococcus
Otu00079	0	726	320	876	106	1764	1113	518	448	873	377	173	9	0	16	0	1	1	21	0	131	259	0	245	2	86	0	536	0	407	0	548	4	84	0	527	0	806	0	240	0	Bacteria	Spirochaetes	Spirochaetia	Spirochaetales	Spirochaetaceae	Treponema_2
Otu00080	0	160	218	428	98	244	367	347	275	131	93	117	278	0	481	0	120	0	286	0	292	966	0	881	6	565	0	2122	3	734	0	228	0	69	0	622	0	873	1	173	0	Bacteria	Bacteroidetes	Bacteroidia	Bacteroidales	Bacteroidales_unclassified	Bacteroidales_unclassified
Otu00081	0	375	212	242	81	261	220	433	277	216	281	93	321	0	457	0	95	0	367	0	162	1002	1	690	0	493	1	1150	3	611	0	339	0	1167	0	699	0	494	1	353	1	Bacteria	Synergistetes	Synergistia	Synergistales	Synergistaceae	Fretibacterium
Otu00082	0	1563	0	0	0	1592	2034	0	0	1236	0	1290	0	0	0	0	0	0	0	1	0	422	0	0	0	0	0	617	0	612	0	620	0	0	0	0	0	612	0	459	0	Bacteria	Spirochaetes	Spirochaetia	Spirochaetales	Spirochaetaceae	Treponema
Otu00083	0	265	241	887	147	1018	786	426	250	318	576	239	106	0	61	0	93	0	59	0	271	510	1	252	1	167	0	886	3	609	0	590	0	219	0	883	0	794	0	354	0	Bacteria	Spirochaetes	Spirochaetia	Spirochaetales	Spirochaetaceae	Treponema
Otu00084	0	0	1	0	0	0	0	0	0	0	0	0	0	2204	0	1428	0	1509	0	804	0	0	99	0	13	0	21	0	64	0	34	0	357	0	129	0	1873	0	1565	1	808	Bacteria	Bacteroidetes	Bacteroidia	Chitinophagales	Chitinophagaceae	uncultured
Otu00085	0	0	0	0	0	0	0	0	0	0	2	0	4867	28	1339	6	2613	0	1882	8	0	52	0	5	0	6	0	91	1	4	0	0	0	0	0	0	0	0	0	0	0	Bacteria	Bacteria_unclassified	Bacteria_unclassified	Bacteria_unclassified	Bacteria_unclassified	Bacteria_unclassified
Otu00086	0	1102	0	1166	379	779	0	0	1890	683	0	0	0	0	0	0	0	0	0	0	229	1207	0	741	2	406	0	1179	0	478	0	142	0	38	0	141	0	183	0	93	0	Bacteria	Firmicutes	Clostridia	Clostridiales	Ruminococcaceae	Ruminococcaceae_unclassified
Otu00087	0	0	0	1	0	0	0	0	0	0	15	0	2	1101	0	242	1	461	0	397	0	7	923	7	165	10	604	5	177	8	979	0	343	1	1294	0	2266	4	922	0	813	Bacteria	Bacteroidetes	Bacteroidia	Cytophagales	Spirosomaceae	Dyadobacter
Otu00088	0	0	0	0	0	0	0	0	0	0	0	0	1	2261	0	752	0	196	0	559	0	0	8	0	0	0	53	0	33	0	39	1	491	0	593	0	1566	0	3168	3	1011	Bacteria	Bacteroidetes	Bacteroidia	Chitinophagales	Chitinophagaceae	Chitinophagaceae_unclassified
Otu00089	0	1646	441	893	169	1377	863	221	1652	708	234	308	0	0	0	0	0	0	0	0	59	291	0	183	1	66	0	250	0	293	0	135	0	134	0	194	2	441	1	149	0	Bacteria	Bacteroidetes	Bacteroidia	Bacteroidales	Rikenellaceae	BCf9-17_termite_group
Otu00090	0	0	0	0	0	0	0	0	0	0	0	0	0	0	0	3394	0	0	1	1278	0	0	0	0	1	0	0	0	0	0	0	0	613	0	236	0	810	0	1900	1	2462	Bacteria	Spirochaetes	Spirochaetia	Spirochaetales	Spirochaetaceae	Spirochaeta_2
Otu00091	0	744	0	785	0	813	0	1240	984	0	400	0	270	0	427	0	78	0	455	0	475	718	0	468	0	368	0	875	2	426	0	183	0	375	0	280	0	168	1	157	0	Bacteria	Synergistetes	Synergistia	Synergistales	Synergistaceae	Fretibacterium
Otu00092	0	0	693	0	0	0	0	1581	0	0	1742	0	0	0	0	0	0	0	0	0	0	703	0	422	8	239	0	688	3	473	0	430	1	255	0	1658	0	1344	1	434	0	Bacteria	Elusimicrobia	Endomicrobia	Endomicrobiales	Endomicrobiaceae	Candidatus_Endomicrobium
Otu00093	0	347	285	733	116	474	550	743	457	339	321	169	392	0	528	0	388	0	344	0	354	514	5	388	7	192	0	705	7	476	0	176	0	193	0	727	0	455	0	216	0	Bacteria	Firmicutes	Clostridia	Clostridiales	Family_XIII	uncultured
Otu00094	0	1147	818	298	184	318	244	40	554	650	98	145	0	1	0	1	0	5	1	0	1	210	107	501	216	67	9	912	229	351	25	448	63	37	1	1053	28	1300	49	443	36	Bacteria	Firmicutes	Bacilli	Lactobacillales	Lactobacillales_unclassified	Lactobacillales_unclassified
Otu00095	0	127	427	739	136	621	777	313	277	126	366	139	522	0	408	0	163	0	298	0	229	407	4	354	7	165	0	1052	3	476	1	168	0	143	0	932	0	1015	0	171	0	Bacteria	Bacteroidetes	Bacteroidia	Bacteroidales	Tannerellaceae	Tannerellaceae_unclassified
Otu00096	0	325	216	281	57	308	126	273	481	144	62	47	173	1	154	1	150	0	118	1	80	1080	6	999	15	692	1	1868	9	610	1	238	1	187	0	792	0	664	0	320	0	Bacteria	Actinobacteria	Actinobacteria_unclassified	Actinobacteria_unclassified	Actinobacteria_unclassified	Actinobacteria_unclassified
Otu00097	0	1072	561	647	396	612	551	464	1857	720	312	173	0	0	0	0	0	0	0	1	0	513	2	349	1	141	1	513	0	428	1	155	0	133	0	303	0	350	0	204	0	Bacteria	Bacteria_unclassified	Bacteria_unclassified	Bacteria_unclassified	Bacteria_unclassified	Bacteria_unclassified
Otu00098	0	249	217	579	55	463	266	254	127	133	409	96	27	10	59	7	11	0	76	0	190	324	45	296	86	183	14	286	77	449	19	580	22	451	6	1422	27	1575	33	1287	15	Bacteria	Bacteroidetes	Bacteroidia	Bacteroidales	Dysgonomonadaceae	Candidatus_Symbiothrix
Otu00099	0	590	803	769	196	844	880	468	684	348	637	329	0	0	5	0	0	0	4	0	239	330	1	171	0	144	1	321	3	262	0	247	0	116	0	741	2	776	2	373	2	Bacteria	Bacteroidetes	Bacteroidia	Bacteroidales	Dysgonomonadaceae	Candidatus_Symbiothrix
Otu00100	0	0	0	0	0	0	0	0	0	0	0	0	0	2163	0	1527	0	117	1	694	0	0	0	0	0	0	10	0	4	0	43	0	1651	0	799	0	3148	3	0	0	0	Bacteria	Proteobacteria	Gammaproteobacteria	Gammaproteobacteria_unclassified	Gammaproteobacteria_unclassified	Gammaproteobacteria_unclassified
Otu00101	0	0	0	0	0	0	0	0	0	0	5	0	2326	28	4281	33	1823	0	1452	19	0	2	0	0	0	4	0	0	0	2	0	0	0	0	0	0	0	0	1	0	0	Bacteria	Firmicutes	Firmicutes_unclassified	Firmicutes_unclassified	Firmicutes_unclassified	Firmicutes_unclassified
Otu00102	0	0	0	3	0	0	0	0	0	0	0	0	5	0	3	0	0	0	0	0	0	88	7231	3	3	6	0	0	0	0	6	0	0	2	0	0	0	6	2364	2	0	Bacteria	Proteobacteria	Gammaproteobacteria	Pseudomonadales	Pseudomonadaceae	Pseudomonas
Otu00103	0	903	468	468	226	806	634	362	882	440	186	555	0	0	0	1	0	2	0	0	124	458	0	250	2	77	0	437	3	424	0	218	0	194	0	469	0	572	0	249	0	Bacteria	Bacteria_unclassified	Bacteria_unclassified	Bacteria_unclassified	Bacteria_unclassified	Bacteria_unclassified
Otu00104	0	383	443	403	25	311	82	838	196	58	97	86	655	8	1186	1	553	0	763	0	0	681	1	477	18	369	0	952	11	571	3	13	0	87	0	19	1	18	2	55	0	Bacteria	Firmicutes	Clostridia	Clostridiales	Family_XIII	Family_XIII_unclassified
Otu00105	0	0	0	0	0	0	0	0	0	0	0	0	0	2409	0	1283	0	457	0	879	0	0	3	0	0	0	0	0	0	0	24	0	1452	0	907	0	0	0	1893	0	0	Bacteria	Proteobacteria	Alphaproteobacteria	Alphaproteobacteria_unclassified	Alphaproteobacteria_unclassified	Alphaproteobacteria_unclassified
Otu00106	0	0	0	0	0	1	0	0	0	0	0	0	3070	8	1265	2	3751	0	1067	1	0	27	0	5	0	25	0	22	0	14	0	0	0	5	0	0	0	2	0	3	0	Bacteria	Firmicutes	Clostridia	Clostridiales	Ruminococcaceae	Ruminococcaceae_unclassified
Otu00107	0	193	129	505	202	220	544	167	618	235	467	39	349	1	225	0	6	0	63	1	273	36	0	462	7	391	1	1541	0	765	0	473	0	346	1	209	0	376	0	392	0	Bacteria	Bacteria_unclassified	Bacteria_unclassified	Bacteria_unclassified	Bacteria_unclassified	Bacteria_unclassified
Otu00108	0	372	357	407	375	315	451	402	1022	368	387	137	61	0	85	0	10	0	46	0	362	661	0	575	2	412	1	951	2	501	0	175	1	33	0	347	0	226	0	125	0	Bacteria	Firmicutes	Clostridia	Clostridiales	Ruminococcaceae	Ruminococcaceae_UCG-010
Otu00109	0	628	314	557	269	655	933	245	1421	564	1464	274	2	1	1	0	0	0	1	0	0	387	1	228	2	195	5	254	8	321	2	79	6	40	1	143	0	95	2	24	2	Bacteria	Bacteria_unclassified	Bacteria_unclassified	Bacteria_unclassified	Bacteria_unclassified	Bacteria_unclassified
Otu00110	0	0	0	0	0	0	0	0	0	0	0	0	0	3818	1	1095	0	0	1	929	0	0	0	0	0	0	0	0	0	0	0	1	364	0	0	0	1363	0	774	0	753	Bacteria	Bacteroidetes	Bacteroidia	Chitinophagales	Chitinophagaceae	uncultured
Otu00111	0	702	559	479	251	433	500	574	1077	344	387	103	18	0	45	0	2	0	22	0	272	586	0	565	1	497	0	764	1	374	0	78	0	41	0	167	0	148	0	95	0	Bacteria	Firmicutes	Clostridia	Clostridiales	Peptococcaceae	Peptococcaceae_unclassified
Otu00112	0	327	965	694	254	434	698	1015	923	384	159	130	123	0	221	0	113	0	402	0	288	211	0	210	0	167	0	494	0	200	0	58	0	32	0	181	0	184	0	149	0	Bacteria	Firmicutes	Clostridia	Clostridiales	Family_XIII	Family_XIII_unclassified
Otu00113	0	594	317	750	233	948	780	114	489	453	337	255	6	0	0	0	3	0	22	0	144	498	2	357	9	130	2	585	11	399	0	148	4	88	0	367	1	782	0	133	0	Bacteria	Bacteroidetes	Bacteroidia	Bacteroidales	Dysgonomonadaceae	Candidatus_Symbiothrix
Otu00114	0	244	473	324	29	528	239	417	267	121	77	156	887	22	1322	2	725	2	872	2	132	318	12	300	50	226	0	379	27	260	0	19	0	49	0	82	0	94	1	42	0	Bacteria	Firmicutes	Clostridia	Clostridiales	Family_XIII	uncultured
Otu00115	0	527	470	1217	203	1476	1331	228	441	684	313	692	0	0	0	0	0	0	0	0	55	42	0	16	0	10	0	67	0	46	0	127	0	19	0	291	0	239	0	177	0	Bacteria	Spirochaetes	Spirochaetia	Spirochaetales	Spirochaetaceae	Treponema
Otu00116	0	313	331	525	181	695	767	462	328	221	460	538	330	4	439	2	170	0	295	0	312	367	5	202	2	116	0	468	0	215	0	128	2	172	0	183	0	276	0	154	0	Bacteria	Spirochaetes	Spirochaetia	Spirochaetales	Spirochaetaceae	Treponema
Otu00117	0	0	0	0	0	0	0	0	0	0	2	0	0	1136	0	683	0	1447	0	441	0	0	100	0	4	0	72	0	71	0	187	0	694	0	951	0	605	0	1461	0	724	Bacteria	Bacteroidetes	Bacteroidia	Chitinophagales	Chitinophagaceae	uncultured
Otu00118	0	94	64	358	50	148	95	111	53	132	24	33	0	5	0	0	0	5	1	0	132	1535	8	1321	15	482	0	1772	12	961	2	75	2	339	0	86	1	339	1	133	0	Bacteria	Firmicutes	Clostridia	Clostridiales	Clostridiales_unclassified	Clostridiales_unclassified
Otu00119	0	1	0	0	0	0	0	0	5	3	0	0	0	0	0	0	0	0	0	0	0	33	2762	21	0	30	596	44	4540	20	0	0	0	0	0	0	0	0	0	0	0	Bacteria	Proteobacteria	Alphaproteobacteria	Sphingomonadales	Sphingomonadaceae	Sphingobium
Otu00120	0	493	208	665	126	388	343	1	574	368	18	247	0	0	0	0	0	0	0	0	55	742	5	935	4	540	1	529	6	258	1	393	8	0	0	406	0	487	0	128	2	Bacteria	Firmicutes	Clostridia	Clostridiales	Ruminococcaceae	Ruminococcaceae_unclassified
Otu00121	0	0	0	0	0	0	0	0	0	0	0	0	0	0	0	0	0	0	0	0	0	0	0	0	7094	0	692	0	0	4	0	0	96	0	0	0	0	0	0	0	0	Bacteria	Proteobacteria	Gammaproteobacteria	Betaproteobacteriales	Burkholderiaceae	Cupriavidus
Otu00122	0	207	222	507	263	699	517	0	648	606	158	850	1	0	0	2	0	0	0	0	169	330	3	251	0	116	0	396	0	440	1	213	0	101	0	598	0	332	0	171	0	Bacteria	Spirochaetes	Spirochaetia	Spirochaetales	Spirochaetaceae	Treponema
Otu00123	0	0	1033	1233	682	0	0	565	1908	0	485	0	0	0	0	0	0	0	0	0	297	0	0	362	8	110	0	0	0	0	0	0	0	302	0	810	0	0	0	0	0	Bacteria	Spirochaetes	Spirochaetia	Spirochaetales	Spirochaetaceae	Treponema
Otu00124	0	118	71	489	8	228	160	76	57	165	276	24	0	15	0	0	0	3	0	7	301	869	4	730	11	356	3	1563	17	802	1	206	5	162	1	338	2	299	4	260	4	Archaea	Euryarchaeota	Methanobacteria	Methanobacteriales	Methanobacteriaceae	Methanobrevibacter
Otu00125	0	421	0	0	179	306	319	0	726	386	227	113	243	0	388	0	97	0	0	0	0	674	0	551	0	422	0	892	0	381	0	251	0	363	0	355	0	261	0	0	1	Bacteria	Synergistetes	Synergistia	Synergistales	Synergistaceae	Fretibacterium
Otu00126	0	327	109	299	226	578	314	81	529	243	119	371	0	0	0	0	0	0	0	0	314	622	0	570	3	97	0	581	1	985	0	180	3	73	2	291	0	450	6	174	0	Bacteria	Spirochaetes	Spirochaetia	Spirochaetales	Spirochaetaceae	Treponema
Otu00127	0	766	133	423	220	863	339	72	620	633	175	444	0	0	20	0	0	0	7	0	233	368	0	237	6	142	0	275	5	384	0	167	4	185	0	238	0	397	0	147	0	Bacteria	Spirochaetes	Spirochaetia	Spirochaetales	Spirochaetaceae	Treponema
Otu00128	0	632	293	507	182	716	978	129	313	431	216	595	0	0	0	0	0	0	1	0	165	78	0	89	0	27	0	164	1	154	0	438	3	56	0	599	0	347	3	379	1	Bacteria	Spirochaetes	Spirochaetia	Spirochaetales	Spirochaetaceae	Treponema
Otu00129	0	817	995	1015	150	657	676	1281	964	635	0	172	0	0	0	0	0	0	0	0	0	0	0	0	0	0	0	0	0	0	0	0	0	0	0	0	0	0	0	0	0	Bacteria	Actinobacteria	Coriobacteriia	Coriobacteriales	Atopobiaceae	Atopobiaceae_unclassified
Otu00130	0	572	462	299	180	299	306	433	565	333	126	91	55	1	48	0	19	0	48	0	42	490	4	422	4	256	0	748	7	312	2	103	0	40	0	516	0	349	0	212	0	Bacteria	Actinobacteria	Coriobacteriia	Coriobacteriales	Coriobacteriales_unclassified	Coriobacteriales_unclassified
Otu00131	0	396	329	0	0	0	0	0	366	0	696	0	589	1	588	0	389	0	284	0	332	675	0	292	0	215	0	972	1	540	0	0	0	421	0	0	0	0	0	232	0	Bacteria	Spirochaetes	Spirochaetia	Spirochaetales	Spirochaetaceae	Treponema
Otu00132	0	179	23	116	14	156	70	57	88	8	205	9	40	0	29	6	1	0	21	1	58	1124	92	594	177	1019	53	1214	144	457	19	204	3	138	0	450	0	258	0	283	2	Bacteria	Proteobacteria	Gammaproteobacteria	Betaproteobacteriales	Neisseriaceae	Neisseriaceae_unclassified
Otu00133	0	0	0	0	0	0	0	0	0	0	0	0	3	1260	1	483	0	38	0	230	0	0	25	0	1	0	11	0	31	0	47	0	421	0	878	0	1321	0	1702	1	819	Bacteria	Bacteroidetes	Bacteroidia	Cytophagales	Microscillaceae	uncultured
Otu00134	0	1510	463	799	0	1643	1341	598	0	901	0	0	0	0	0	0	0	2	0	1	0	0	0	0	0	0	0	0	0	0	0	0	0	0	0	0	1	0	0	0	0	Bacteria	Spirochaetes	Spirochaetia	Spirochaetales	Spirochaetaceae	Spirochaetaceae_unclassified
Otu00135	0	453	391	473	182	694	816	191	350	364	161	370	0	0	0	0	0	0	0	0	215	0	1	136	0	74	0	366	0	221	0	320	0	259	0	477	0	491	0	192	0	Bacteria	Spirochaetes	Spirochaetia	Spirochaetales	Spirochaetaceae	Treponema_2
Otu00136	0	685	289	283	131	351	224	358	677	344	220	160	0	0	122	0	0	1	56	1	119	612	9	356	9	182	0	513	9	291	0	83	0	420	0	278	1	231	1	153	0	Bacteria	Firmicutes	Clostridia	Clostridiales	Family_XIII	Family_XIII_unclassified
Otu00137	0	324	180	429	230	648	491	64	866	628	218	569	0	0	3	0	0	0	0	1	216	415	1	260	3	116	0	359	5	376	0	118	0	87	0	320	3	157	0	74	0	Bacteria	Spirochaetes	Spirochaetia	Spirochaetales	Spirochaetaceae	Treponema
Otu00138	0	204	256	267	64	283	308	176	164	135	428	112	325	6	412	13	171	1	260	3	401	387	30	285	58	186	11	575	87	198	8	92	4	290	2	330	5	369	6	190	4	Bacteria	Bacteroidetes	Bacteroidia	Bacteroidales	Bacteroidales_unclassified	Bacteroidales_unclassified
Otu00139	0	750	453	669	451	960	619	201	959	399	373	0	0	0	0	0	0	0	0	0	160	168	0	166	0	124	0	228	0	120	0	88	0	3	0	126	0	49	0	30	0	Bacteria	Elusimicrobia	Endomicrobia	Endomicrobiales	Endomicrobiaceae	Candidatus_Endomicrobium
Otu00140	0	226	420	590	100	691	650	448	202	194	457	107	1	0	0	1	0	0	0	0	0	203	4	141	17	79	0	420	3	225	1	254	0	132	0	598	1	685	2	234	0	Bacteria	Bacteroidetes	Bacteroidia	Bacteroidales	Dysgonomonadaceae	Dysgonomonadaceae_unclassified
Otu00141	0	0	0	0	0	0	0	0	0	0	0	0	4	0	1	0	0	0	0	0	0	0	3	0	0	0	0	0	0	0	0	1	0	0	0	1	0	0	3867	0	3142	Bacteria	Proteobacteria	Gammaproteobacteria	Gammaproteobacteria_unclassified	Gammaproteobacteria_unclassified	Gammaproteobacteria_unclassified
Otu00142	0	995	952	390	0	385	399	522	1197	510	189	184	0	0	0	0	0	1	0	0	0	0	5	726	6	0	0	0	5	467	1	0	0	0	0	0	0	0	0	44	0	Bacteria	Firmicutes	Firmicutes_unclassified	Firmicutes_unclassified	Firmicutes_unclassified	Firmicutes_unclassified
Otu00143	0	0	0	0	0	0	0	0	0	0	0	0	0	9	0	5	0	3	0	4	0	2	392	1	318	1	5276	0	358	0	52	0	79	0	10	0	13	0	228	0	98	Bacteria	Proteobacteria	Gammaproteobacteria	Xanthomonadales	Rhodanobacteraceae	Frateuria
Otu00144	0	0	0	0	0	0	0	0	0	0	0	0	2	0	2	4292	0	0	0	0	0	0	0	0	0	0	0	0	0	0	0	0	0	0	0	0	0	2	0	0	2473	Bacteria	Bacteroidetes	Bacteroidia	Chitinophagales	Chitinophagaceae	Chitinophaga
Otu00145	0	0	0	0	0	0	0	0	0	0	5	0	0	404	0	92	0	258	0	34	0	0	1	0	0	0	1371	1	218	0	155	1	757	0	1192	0	340	0	428	0	1432	Bacteria	Bacteroidetes	Bacteroidia	Flavobacteriales	Crocinitomicaceae	Fluviicola
Otu00146	0	283	87	639	39	285	510	6	451	203	1	64	0	0	0	0	0	0	0	0	0	566	0	796	3	257	1	1270	5	554	0	71	1	19	0	291	0	105	0	143	2	Bacteria	Bacteria_unclassified	Bacteria_unclassified	Bacteria_unclassified	Bacteria_unclassified	Bacteria_unclassified
Otu00147	0	894	402	594	0	941	1150	124	930	0	431	726	0	0	0	0	0	0	0	0	157	0	0	161	0	0	0	0	0	0	0	0	1	0	0	0	0	0	0	0	0	Bacteria	Spirochaetes	Spirochaetia	Spirochaetales	Spirochaetaceae	Treponema
Otu00148	0	448	781	347	222	447	567	215	858	383	130	117	7	0	4	0	1	0	1	0	126	364	0	355	0	122	1	403	2	226	0	29	0	25	0	66	0	129	0	64	0	Bacteria	Bacteria_unclassified	Bacteria_unclassified	Bacteria_unclassified	Bacteria_unclassified	Bacteria_unclassified
Otu00149	0	0	0	0	0	0	0	0	0	0	1	0	0	636	0	4	0	3	0	1	0	0	2	0	0	0	0	0	4	0	11	0	655	0	4334	0	19	0	79	0	654	Bacteria	Bacteroidetes	Bacteroidia	Bacteroidia_unclassified	Bacteroidia_unclassified	Bacteroidia_unclassified
Otu00150	0	276	191	317	117	258	395	185	347	167	287	95	17	0	18	0	1	0	12	0	111	748	1	592	2	331	0	1045	1	449	0	109	0	57	0	86	2	103	0	78	0	Bacteria	Proteobacteria	Proteobacteria_unclassified	Proteobacteria_unclassified	Proteobacteria_unclassified	Proteobacteria_unclassified
Otu00151	0	0	0	0	286	0	0	0	944	0	386	418	0	0	0	0	0	0	0	0	233	397	0	291	4	129	1	486	0	439	0	356	2	129	0	655	0	755	0	459	0	Bacteria	Spirochaetes	Spirochaetia	Spirochaetales	Spirochaetaceae	Spirochaetaceae_unclassified
Otu00152	0	12	8	2	0	3	1	1400	16	4	37	2	765	1	836	7	1673	0	1311	0	10	71	0	4	2	15	0	59	6	18	0	3	0	52	0	7	0	16	0	24	0	Bacteria	Firmicutes	Clostridia	Clostridiales	Peptostreptococcaceae	Paraclostridium
Otu00153	0	576	173	557	135	694	535	256	367	267	189	207	15	0	11	0	7	0	8	0	155	266	0	99	0	64	1	345	0	209	0	186	0	75	0	303	1	371	0	129	0	Bacteria	Spirochaetes	Spirochaetia	Spirochaetales	Spirochaetaceae	Spirochaetaceae_unclassified
Otu00154	0	220	95	477	193	792	251	52	516	156	391	129	30	1	72	0	4	0	22	0	848	193	5	173	21	163	0	247	10	213	0	128	0	107	1	309	0	263	0	98	2	Bacteria	Firmicutes	Clostridia	Clostridiales	Ruminococcaceae	Ruminiclostridium_6
Otu00155	0	0	0	0	0	0	0	0	0	0	0	0	0	87	0	12	0	0	0	9	0	17	925	10	648	11	1175	7	2153	5	710	2	0	0	200	0	184	0	0	0	0	Bacteria	Proteobacteria	Gammaproteobacteria	Betaproteobacteriales	Burkholderiaceae	Bordetella
Otu00156	0	0	0	0	0	0	0	0	0	0	0	0	0	304	0	297	0	8	0	160	0	0	90	0	1	0	27	0	28	0	309	0	1348	0	497	0	1409	1	604	0	1053	Bacteria	Proteobacteria	Gammaproteobacteria	Betaproteobacteriales	Burkholderiaceae	Burkholderiaceae_unclassified
Otu00157	0	198	956	597	75	646	1080	189	230	188	47	146	132	0	228	4	98	0	91	0	161	129	14	96	54	81	2	148	54	120	6	12	0	26	1	194	7	75	0	14	0	Bacteria	Bacteroidetes	Bacteroidia	Bacteroidales	Bacteroidales_unclassified	Bacteroidales_unclassified
Otu00158	0	0	0	0	0	0	0	0	0	0	0	0	0	973	0	4769	0	4	0	110	0	0	0	0	0	0	0	0	1	0	23	0	66	0	86	0	0	0	34	1	2	Bacteria	Bacteroidetes	Bacteroidia	Cytophagales	Microscillaceae	uncultured
Otu00159	0	693	624	662	138	528	658	419	669	480	110	180	3	0	10	0	3	0	10	0	0	200	1	126	2	89	0	191	4	112	0	17	0	3	0	52	0	40	0	34	0	Bacteria	Firmicutes	Clostridia	Clostridiales	Family_XIII	Family_XIII_unclassified
Otu00160	0	0	0	0	0	0	0	0	0	0	5	0	1	2449	0	549	0	19	0	377	0	0	0	0	0	0	0	0	0	0	0	0	262	0	799	0	158	0	288	0	1116	Bacteria	Bacteroidetes	Bacteroidia	Chitinophagales	Chitinophagaceae	Chitinophagaceae_unclassified
Otu00161	0	0	0	0	0	0	0	0	0	0	32	0	0	464	0	0	0	623	0	155	0	12	454	4	514	0	1331	0	631	0	0	0	270	0	0	0	560	0	550	0	378	Bacteria	Proteobacteria	Alphaproteobacteria	Sphingomonadales	Sphingomonadaceae	Sphingopyxis
Otu00162	0	0	0	0	0	0	0	0	0	0	0	0	0	1852	1	1527	0	240	0	773	0	0	0	0	0	0	0	0	0	0	0	0	166	0	196	0	211	1	782	0	201	Bacteria	Acidobacteria	Acidobacteriia	Solibacterales	Solibacteraceae_	100)
Otu00163	0	0	0	0	0	0	0	0	0	0	0	0	0	1259	1	650	0	50	0	175	0	0	0	0	0	0	0	0	0	0	0	1	735	0	417	0	114	0	938	1	1594	Bacteria	Acidobacteria	Subgroup_6	Subgroup_6_or	Subgroup_6_fa	Subgroup_6_ge
Otu00164	0	568	262	455	286	667	678	85	418	307	130	255	0	0	0	0	0	0	0	0	21	176	0	201	2	77	0	385	0	265	0	68	0	0	0	252	5	195	0	78	0	Bacteria	Bacteroidetes	Bacteroidia	Bacteroidales	Marinifilaceae	Odoribacter
Otu00165	0	3	0	0	0	0	0	0	0	0	472	0	0	429	0	57	0	476	0	98	0	0	153	2	73	4	808	2	128	16	1040	0	134	0	611	0	456	0	631	0	242	Bacteria	Proteobacteria	Gammaproteobacteria	Xanthomonadales	Xanthomonadaceae	Pseudoxanthomonas
Otu00166	0	207	346	271	97	229	271	262	438	142	261	134	117	0	169	0	23	0	92	0	136	438	1	277	5	285	3	643	4	290	1	102	0	159	0	143	0	140	0	105	0	Bacteria	Bacteria_unclassified	Bacteria_unclassified	Bacteria_unclassified	Bacteria_unclassified	Bacteria_unclassified
Otu00167	0	0	0	0	0	0	0	0	0	0	0	0	0	0	1	1625	1	763	2	1967	0	0	0	0	0	0	484	0	0	0	0	0	0	0	0	0	0	0	811	0	0	Bacteria	Proteobacteria	Gammaproteobacteria	Betaproteobacteriales	Burkholderiaceae	Variovorax
Otu00168	0	0	0	0	0	1	0	1	2	0	0	0	0	0	2	0	0	0	0	0	0	0	0	0	0	0	0	0	0	1	206	0	9	0	26	0	5285	0	40	0	0	Bacteria	Proteobacteria	Gammaproteobacteria	Pseudomonadales	Pseudomonadaceae	Pseudomonas
Otu00169	0	572	222	454	293	617	643	113	442	322	130	205	0	0	0	0	0	0	1	0	69	49	0	43	3	2	1	79	1	81	0	254	0	105	0	391	1	264	0	172	0	Bacteria	Spirochaetes	Spirochaetia	Spirochaetales	Spirochaetaceae	Treponema
Otu00170	0	350	296	592	189	672	633	164	454	451	154	239	0	0	0	0	0	0	1	0	0	0	0	233	4	167	0	452	0	191	0	93	2	0	0	56	0	60	2	0	0	Bacteria	Bacteria_unclassified	Bacteria_unclassified	Bacteria_unclassified	Bacteria_unclassified	Bacteria_unclassified
Otu00171	0	0	0	2	0	0	3	0	0	0	3	0	0	19	0	7	0	162	0	8	0	18	614	6	391	9	1458	13	582	6	1541	2	54	0	198	0	218	0	79	2	31	Bacteria	Proteobacteria	Gammaproteobacteria	Xanthomonadales	Xanthomonadaceae	Xanthomonadaceae_unclassified
Otu00172	0	0	0	0	0	0	0	0	0	0	1	0	0	1121	1	1161	0	41	0	233	0	0	5	0	0	0	0	0	1	0	1	0	803	0	185	0	301	0	210	0	1346	Bacteria	Bacteroidetes	Bacteroidia	Chitinophagales	Chitinophagaceae	Ferruginibacter
Otu00173	0	442	332	940	161	744	1067	142	537	393	76	479	0	0	0	0	0	0	0	0	61	7	0	12	1	0	0	6	2	3	0	0	0	0	0	0	0	0	0	1	0	Bacteria	Firmicutes	Clostridia	Clostridiales	Ruminococcaceae	Ruminococcaceae_unclassified
Otu00174	0	332	153	431	5	245	86	18	126	157	9	19	0	0	0	0	0	0	0	0	0	751	1	368	2	332	0	986	2	492	0	303	2	24	0	201	0	195	3	130	0	Bacteria	Firmicutes	Clostridia	Clostridiales	Lachnospiraceae	Lachnospiraceae_unclassified
Otu00175	0	0	0	0	0	0	0	1	0	0	77	0	0	864	0	482	0	535	0	413	0	1	0	0	0	0	28	2	0	0	61	0	510	0	555	0	214	0	821	0	740	Bacteria	Proteobacteria	Alphaproteobacteria	Sphingomonadales	Sphingomonadaceae	Erythrobacter
Otu00176	0	379	65	180	10	300	271	10	115	101	51	58	0	0	0	0	0	1	0	0	4	316	51	890	113	103	10	564	128	372	20	257	18	16	0	248	6	458	13	162	5	Bacteria	Actinobacteria	Actinobacteria	Actinobacteria_unclassified	Actinobacteria_unclassified	Actinobacteria_unclassified
Otu00177	0	0	0	0	0	0	0	0	0	0	0	0	0	1291	1	0	0	440	0	0	0	0	0	0	1305	0	1524	0	0	16	0	0	705	0	0	0	0	3	0	0	0	Bacteria	Proteobacteria	Gammaproteobacteria	Betaproteobacteriales	Betaproteobacteriales_unclassified	Betaproteobacteriales_unclassified
Otu00178	0	0	0	0	0	0	0	0	0	0	0	0	0	1013	3	1905	0	41	0	765	0	0	0	0	0	0	0	0	0	0	1	0	49	0	115	0	182	1	236	0	928	Bacteria	Bacteroidetes	Bacteroidia	Bacteroidia_unclassified	Bacteroidia_unclassified	Bacteroidia_unclassified
Otu00179	0	0	0	0	0	0	0	0	0	0	0	0	0	819	0	148	1	204	0	156	0	0	603	10	316	15	0	9	452	11	229	0	331	0	138	0	758	0	371	0	649	Bacteria	Proteobacteria	Alphaproteobacteria	Sphingomonadales	Sphingomonadaceae	Sphingobium
Otu00180	0	4	0	0	0	0	0	11	0	0	0	0	0	7	0	0	0	14	0	1	0	0	0	0	0	0	0	0	0	0	0	0	173	0	820	0	4135	0	0	0	31	Bacteria	Proteobacteria	Gammaproteobacteria	Pseudomonadales	Pseudomonadaceae	Pseudomonas
Otu00181	0	462	351	554	206	542	519	188	1374	480	327	115	0	0	0	0	0	0	0	0	13	0	1	0	0	0	0	0	0	0	0	0	0	46	0	0	0	0	0	0	0	Bacteria	Firmicutes	Clostridia	Clostridiales	Clostridiales_unclassified	Clostridiales_unclassified
Otu00182	0	341	47	533	146	946	392	60	429	989	171	451	0	0	6	0	0	0	0	0	301	0	0	121	1	0	0	234	0	0	1	0	2	0	0	0	0	0	0	0	0	Bacteria	Spirochaetes	Spirochaetia	Spirochaetales	Spirochaetaceae	Treponema
Otu00183	0	0	0	0	0	0	0	0	0	0	0	0	0	714	0	566	0	357	0	372	0	0	0	0	0	0	0	0	0	0	1	0	231	0	440	0	1356	0	729	0	395	Bacteria	Bacteroidetes	Bacteroidia	Chitinophagales	Chitinophagaceae	Chitinophagaceae_unclassified
Otu00184	0	0	0	0	0	0	0	0	0	0	5	0	3	1933	1	2339	0	0	0	1	0	1	121	0	0	0	0	0	0	0	0	0	26	0	117	0	0	0	235	3	308	Bacteria	Proteobacteria	Gammaproteobacteria	Betaproteobacteriales	Betaproteobacteriales_unclassified	Betaproteobacteriales_unclassified
Otu00185	0	67	9	8	0	3	0	0	0	1	21	0	658	162	0	1	751	31	400	17	303	36	114	14	166	76	5	30	433	3	20	113	25	1133	8	168	18	149	12	126	5	Bacteria	Firmicutes	Bacilli	Lactobacillales	Streptococcaceae	Lactococcus
Otu00186	0	0	0	0	378	0	0	0	0	0	0	0	1205	12	0	0	572	0	472	1	261	0	0	0	0	0	0	0	0	1709	0	437	0	0	0	0	1	0	0	0	0	Bacteria	Firmicutes	Bacilli	Lactobacillales	Streptococcaceae	Lactococcus
Otu00187	0	0	0	0	0	0	0	0	0	0	161	0	33	0	20	0	12	0	21	0	39	774	3	778	1	344	0	1183	0	457	0	117	0	68	1	439	0	332	0	212	0	Bacteria	Actinobacteria	Coriobacteriia	Coriobacteriales	Atopobiaceae	Olsenella
Otu00188	0	390	147	322	162	429	352	63	341	276	118	131	0	0	0	0	0	1	0	0	266	396	0	312	0	97	0	631	0	329	0	55	0	0	0	151	0	0	0	0	0	Bacteria	Bacteroidetes	Bacteroidia	Bacteroidales	Dysgonomonadaceae	Candidatus_Symbiothrix
Otu00189	0	0	0	608	180	1102	830	347	0	270	0	324	0	0	0	0	0	1	0	0	0	0	0	0	1	0	1	0	0	0	0	237	0	0	0	541	0	503	0	0	0	Bacteria	Spirochaetes	Spirochaetia	Spirochaetales	Spirochaetaceae	Treponema
Otu00190	0	13	5	102	0	70	7	0	40	90	0	7	0	0	0	0	0	0	0	0	0	811	0	697	4	765	0	1234	3	647	0	24	0	39	0	52	0	144	0	186	0	Bacteria	Firmicutes	Clostridia	Clostridiales	Lachnospiraceae	Lachnospiraceae_unclassified
Otu00191	0	0	0	0	0	0	0	0	0	0	0	0	0	220	0	0	0	223	0	350	0	0	0	0	0	0	0	0	3	0	0	0	89	0	0	0	3150	0	57	0	699	Bacteria	Bacteroidetes	Bacteroidia	Chitinophagales	Chitinophagaceae	Sediminibacterium
Otu00192	0	272	240	232	74	387	404	421	333	200	58	53	46	0	67	0	25	0	35	0	25	283	1	163	1	96	0	412	0	258	0	76	0	81	0	200	0	182	1	124	0	Bacteria	Firmicutes	Clostridia	Clostridiales	Family_XIII	Anaerovorax
Otu00193	0	295	238	506	144	453	603	196	494	235	128	81	10	0	23	0	8	0	12	0	153	117	0	152	0	110	0	337	0	162	0	35	0	13	0	51	0	73	0	36	0	Bacteria	Firmicutes	Clostridia	Clostridiales	Ruminococcaceae	Ruminococcaceae_unclassified
Otu00194	0	0	0	0	0	0	0	0	0	0	0	0	1	0	1	60	0	0	0	27	0	0	0	0	0	0	0	0	0	0	0	0	400	0	0	0	5	1	2505	0	1651	Bacteria	Verrucomicrobia	Verrucomicrobiae	Verrucomicrobiales	Verrucomicrobiaceae	uncultured
Otu00195	0	201	92	190	89	187	221	189	424	113	151	57	94	0	89	0	17	0	48	0	106	335	0	296	0	256	1	660	0	338	0	63	0	88	0	112	0	141	0	69	0	Bacteria	Planctomycetes	vadinHA49	vadinHA49_or	vadinHA49_fa	vadinHA49_ge
Otu00196	0	163	95	139	28	223	79	224	134	105	134	14	18	0	19	0	11	0	62	0	0	307	14	478	34	457	1	714	36	213	5	99	7	103	0	205	0	355	3	113	1	Bacteria	Firmicutes	Bacilli	Lactobacillales	Lactobacillales_unclassified	Lactobacillales_unclassified
Otu00197	0	129	42	322	110	461	272	141	187	612	93	277	0	0	0	0	0	0	1	0	302	10	0	38	2	8	0	51	0	23	0	283	0	34	0	358	0	565	0	246	0	Bacteria	Bacteria_unclassified	Bacteria_unclassified	Bacteria_unclassified	Bacteria_unclassified	Bacteria_unclassified
Otu00198	0	235	219	294	31	422	213	14	143	235	20	33	0	0	0	0	0	0	0	0	1	219	12	348	30	168	1	612	20	163	5	168	4	51	0	227	2	440	4	167	0	Bacteria	Actinobacteria	Actinobacteria	Actinobacteria_unclassified	Actinobacteria_unclassified	Actinobacteria_unclassified
Otu00199	0	437	799	357	124	807	705	137	361	163	44	120	0	0	0	0	0	1	0	0	45	63	2	82	5	44	0	113	3	54	2	9	0	3	0	9	0	11	0	1	0	Bacteria	Proteobacteria	Gammaproteobacteria	Betaproteobacteriales	Betaproteobacteriales_unclassified	Betaproteobacteriales_unclassified
Otu00200	0	352	158	119	69	134	188	1096	318	97	955	0	173	4	0	0	0	0	141	0	0	87	0	0	17	0	0	0	0	45	1	96	0	0	0	172	5	164	0	109	0	Bacteria	Bacteroidetes	Bacteroidia	Bacteroidales	Bacteroidales_unclassified	Bacteroidales_unclassified
Otu00201	0	0	102	137	112	103	115	617	0	0	0	0	29	0	129	0	23	0	96	0	676	373	2	197	3	210	0	358	3	137	0	60	0	616	0	181	0	95	0	98	0	Bacteria	Firmicutes	Clostridia	Clostridiales	Ruminococcaceae	Ruminococcaceae_unclassified
Otu00202	0	170	178	356	74	206	307	234	182	124	87	56	18	0	11	0	13	0	8	0	71	484	0	357	1	156	0	645	1	278	2	30	0	80	1	109	0	151	0	45	0	Bacteria	Firmicutes	Clostridia	Clostridiales	Clostridiales_unclassified	Clostridiales_unclassified
Otu00203	0	92	86	240	80	310	325	222	101	164	184	134	175	0	117	0	177	0	31	0	97	187	2	75	0	47	0	286	3	119	0	198	0	57	0	300	0	424	0	97	0	Bacteria	Spirochaetes	Spirochaetia	Spirochaetales	Spirochaetaceae	Spirochaetaceae_unclassified
Otu00204	0	193	138	42	53	106	83	256	229	92	92	62	123	0	147	0	63	0	182	0	168	400	3	246	2	190	1	560	0	214	0	45	0	159	0	207	0	166	0	91	0	Bacteria	Firmicutes	Clostridia	Clostridiales	Clostridiales_unclassified	Clostridiales_unclassified
Otu00205	0	0	0	1	0	0	0	0	1	0	2	0	0	314	0	0	0	153	0	0	0	6	210	1	123	8	1101	4	612	5	1068	0	0	0	383	0	293	0	0	0	0	Bacteria	Proteobacteria	Gammaproteobacteria	Betaproteobacteriales	Burkholderiaceae	Burkholderiaceae_unclassified
Otu00206	0	0	0	0	0	0	0	0	0	0	0	0	0	6	0	3	0	44	0	0	0	2	2078	4	384	6	130	10	944	1	591	0	1	0	15	0	0	0	13	0	7	Bacteria	Proteobacteria	Gammaproteobacteria	Xanthomonadales	Xanthomonadaceae	Pseudoxanthomonas
Otu00207	0	0	0	0	0	0	0	0	0	0	0	0	0	0	0	0	0	0	0	0	0	0	0	0	0	0	0	0	0	0	0	0	0	0	1	0	0	4235	0	0	0	Bacteria	Bacteroidetes	Bacteroidia	Bacteroidales	Bacteroidales_unclassified	Bacteroidales_unclassified
Otu00208	0	313	233	163	75	339	111	680	239	110	82	164	0	0	0	0	0	4	0	0	321	111	72	156	346	19	16	184	242	66	43	12	0	0	1	35	3	53	0	0	2	Bacteria	Firmicutes	Bacilli	Lactobacillales	Streptococcaceae	Lactococcus
Otu00209	0	0	0	0	0	0	0	0	0	0	2	0	0	715	0	152	0	497	1	113	0	0	14	0	4	0	61	0	30	0	48	0	186	1	610	0	866	0	713	0	146	Bacteria	Proteobacteria	Gammaproteobacteria	Xanthomonadales	Xanthomonadaceae	Xanthomonadaceae_unclassified
Otu00210	0	2	2	1	4	34	5	0	7	0	3	12	1141	10	1519	7	849	1	301	1	0	54	0	19	1	11	0	37	2	36	1	1	0	6	0	6	0	7	2	0	0	Bacteria	Bacteria_unclassified	Bacteria_unclassified	Bacteria_unclassified	Bacteria_unclassified	Bacteria_unclassified
Otu00211	0	0	0	1	0	0	0	0	0	0	0	0	0	44	0	9	0	226	0	33	0	0	0	0	1962	0	0	0	0	0	1598	0	26	0	53	1	31	5	50	0	31	Bacteria	Proteobacteria	Alphaproteobacteria	Sphingomonadales	Sphingomonadaceae	Sphingobium
Otu00212	0	311	170	56	64	94	91	186	434	148	162	28	51	0	45	0	15	0	29	0	74	357	1	192	0	165	1	456	0	192	0	114	0	57	0	211	0	156	0	183	0	Bacteria	Firmicutes	Firmicutes_unclassified	Firmicutes_unclassified	Firmicutes_unclassified	Firmicutes_unclassified
Otu00213	0	461	383	143	85	222	119	312	485	244	459	111	6	0	5	0	0	0	2	0	348	122	0	52	0	50	0	103	0	92	1	50	0	4	0	69	0	52	0	51	1	Bacteria	Bacteria_unclassified	Bacteria_unclassified	Bacteria_unclassified	Bacteria_unclassified	Bacteria_unclassified
Otu00214	0	0	0	0	0	0	0	0	0	0	0	0	0	349	0	252	3	1003	0	123	0	1	222	1	27	0	144	1	155	0	274	0	163	0	100	0	234	0	841	0	126	Bacteria	Bacteroidetes	Bacteroidia	Chitinophagales	Chitinophagaceae	Chitinophaga
Otu00215	0	116	40	358	60	378	320	177	118	143	171	101	79	0	92	0	11	0	44	0	185	119	0	88	0	68	0	326	1	155	0	153	0	71	0	252	0	222	0	126	1	Bacteria	Spirochaetes	Spirochaetia	Spirochaetales	Spirochaetaceae	Treponema
Otu00216	0	0	0	0	0	0	0	0	0	0	1	0	1	1172	0	182	0	31	0	152	0	0	0	0	0	0	1	0	0	0	0	0	562	0	399	0	853	0	228	0	383	Bacteria	Proteobacteria	Deltaproteobacteria	Deltaproteobacteria_unclassified	Deltaproteobacteria_unclassified	Deltaproteobacteria_unclassified
Otu00217	0	204	157	266	49	249	184	298	199	77	238	143	4	0	6	0	0	0	6	0	975	79	0	72	10	42	1	183	10	87	4	62	5	63	0	124	0	123	1	33	3	Bacteria	Bacteroidetes	Bacteroidia	Bacteroidia_unclassified	Bacteroidia_unclassified	Bacteroidia_unclassified
Otu00218	0	0	0	0	0	0	0	2	0	0	18	0	2	909	1	168	0	102	0	266	0	7	1	1	0	0	0	0	4	0	6	0	206	0	175	0	565	0	871	0	652	Bacteria	Proteobacteria	Alphaproteobacteria	Rhizobiales	Devosiaceae	Devosia
Otu00219	0	0	64	434	45	601	447	132	0	236	214	0	12	0	7	0	0	0	7	0	153	67	0	28	0	26	0	127	1	56	0	293	0	56	0	449	0	341	0	112	0	Bacteria	Spirochaetes	Spirochaetia	Spirochaetales	Spirochaetaceae	Spirochaetaceae_unclassified
Otu00220	0	0	0	0	0	0	0	0	0	0	9	0	0	286	3	337	0	66	0	140	0	0	9	0	5	0	13	0	23	0	17	0	83	0	1661	1	630	0	355	0	241	Bacteria	Bacteroidetes	Bacteroidia	Chitinophagales	Chitinophagaceae	uncultured
Otu00221	0	0	0	0	0	0	0	0	0	0	6	0	1	551	0	318	0	749	0	158	0	0	1	0	0	0	0	0	1	0	7	0	105	1	895	0	654	0	293	0	103	Bacteria	Verrucomicrobia	Verrucomicrobiae	Verrucomicrobiales	Verrucomicrobiaceae	uncultured
Otu00222	0	0	0	0	0	0	0	0	0	0	0	0	0	662	2	1716	0	185	2	313	0	0	1	0	0	0	0	0	0	0	0	0	63	0	60	0	26	0	261	0	539	Bacteria	Bacteroidetes	Bacteroidia	Chitinophagales	Chitinophagaceae	Chitinophagaceae_unclassified
Otu00223	0	331	133	69	59	183	106	7	221	131	22	95	0	8	0	1	0	6	0	8	2	268	15	392	44	144	7	583	33	251	5	87	2	40	1	129	0	293	10	139	0	Bacteria	Actinobacteria	Actinobacteria	Actinobacteria_unclassified	Actinobacteria_unclassified	Actinobacteria_unclassified
Otu00224	0	0	0	0	0	0	0	0	0	0	36	0	2	982	0	0	0	0	0	0	0	4	64	0	62	2	0	0	485	4	60	0	998	0	89	2	711	0	0	0	270	Bacteria	Proteobacteria	Gammaproteobacteria	Betaproteobacteriales	Burkholderiaceae	Variovorax
Otu00225	0	241	80	149	123	201	226	82	197	149	189	138	26	1	50	1	8	0	24	0	147	251	2	160	0	108	1	248	2	171	1	106	0	182	0	166	0	228	0	99	0	Bacteria	Spirochaetes	Spirochaetia	Spirochaetales	Spirochaetaceae	Treponema
Otu00226	0	177	198	190	130	254	400	72	204	193	62	217	0	0	0	0	0	0	0	0	50	139	0	118	8	55	1	247	1	207	0	96	0	90	0	286	0	263	0	96	0	Bacteria	Spirochaetes	Spirochaetia	Spirochaetales	Spirochaetaceae	Treponema
Otu00227	0	198	64	45	31	116	78	201	232	89	215	6	38	4	75	2	11	1	14	0	21	472	1	223	2	114	1	607	2	294	1	93	0	67	0	130	1	187	0	112	0	Archaea	Euryarchaeota	Methanobacteria	Methanobacteriales	Methanobacteriaceae	Methanobrevibacter
Otu00228	0	0	0	1	0	0	0	0	0	0	0	0	0	63	0	5	0	2	0	3	0	0	102	0	95	0	57	3	1411	2	18	0	2	0	38	0	1876	10	17	0	22	Bacteria	Proteobacteria	Gammaproteobacteria	Xanthomonadales	Xanthomonadaceae	Pseudoxanthomonas
Otu00229	0	184	156	101	56	90	123	123	254	88	125	133	58	43	86	34	31	1	92	12	909	65	27	67	42	22	6	109	28	97	8	77	11	51	1	224	12	116	6	50	4	Bacteria	Bacteroidetes	Bacteroidia	Bacteroidales	Rs-E47_termite_group	Rs-E47_termite_group_ge
Otu00230	0	64	53	112	20	47	81	151	82	43	79	15	180	0	194	0	40	0	181	0	53	356	0	303	1	204	2	433	1	246	1	94	0	248	0	181	1	178	0	60	1	Bacteria	Synergistetes	Synergistia	Synergistales	Synergistaceae	Fretibacterium
Otu00231	0	466	232	92	42	341	50	0	398	141	1055	72	0	0	81	19	5	0	110	0	1	0	2	0	0	0	0	0	0	0	0	259	10	0	0	0	0	0	0	323	0	Bacteria	Bacteroidetes	Bacteroidia	Bacteroidales	Bacteroidales_unclassified	Bacteroidales_unclassified
Otu00232	0	0	0	0	0	0	0	0	0	0	0	0	0	0	0	0	0	0	0	0	3695	0	0	0	0	0	0	0	0	0	0	0	0	0	0	0	0	0	0	0	0	Bacteria	Bacteroidetes	Bacteroidia	Bacteroidales	Bacteroidales_unclassified	Bacteroidales_unclassified
Otu00233	0	352	634	194	122	321	218	68	523	170	47	82	1	0	9	0	1	0	1	0	46	144	1	89	0	72	1	246	2	120	6	22	6	32	5	29	4	67	3	54	3	Bacteria	Bacteria_unclassified	Bacteria_unclassified	Bacteria_unclassified	Bacteria_unclassified	Bacteria_unclassified
Otu00234	0	11	2	0	15	9	0	29	129	6	122	19	0	0	0	0	0	0	0	3	0	1161	187	0	1	1350	18	517	112	0	0	0	0	0	0	0	0	0	0	0	0	Bacteria	Proteobacteria	Gammaproteobacteria	Enterobacteriales	Enterobacteriaceae	Enterobacteriaceae_unclassified
Otu00235	0	0	0	0	0	0	0	0	0	0	0	0	0	0	963	6	538	0	0	8	0	0	39	0	0	0	6	0	61	0	7	0	0	798	0	0	5	0	17	1242	0	Bacteria	Bacteroidetes	Bacteroidia	Bacteroidales	Bacteroidales_unclassified	Bacteroidales_unclassified
Otu00236	0	152	118	64	14	87	52	101	159	115	31	33	42	4	37	1	18	3	16	0	86	369	4	358	1	155	0	643	6	270	0	47	0	66	0	260	0	246	1	117	0	Bacteria	Actinobacteria	Coriobacteriia	Coriobacteriales	Atopobiaceae	Olsenella
Otu00237	0	464	320	382	122	364	307	53	607	394	23	79	0	2	0	1	0	1	0	0	6	55	6	82	8	14	0	110	3	98	1	15	1	0	0	27	0	90	0	33	0	Bacteria	Actinobacteria	Actinobacteria	Micrococcales	Microbacteriaceae	Microbacteriaceae_unclassified
Otu00238	0	163	39	110	65	116	161	75	102	182	364	86	282	3	277	11	120	0	259	2	0	286	2	208	4	193	0	213	2	79	2	52	1	95	0	52	1	37	0	22	0	Bacteria	Bacteroidetes	Ignavibacteria	OPB56	OPB56_fa	OPB56_ge
Otu00239	0	0	0	0	0	0	0	0	0	0	6	0	0	0	0	0	0	0	0	0	0	0	0	0	0	0	2	0	39	0	0	0	0	1	0	0	1287	0	0	0	2331	Bacteria	Proteobacteria	Alphaproteobacteria	Alphaproteobacteria_unclassified	Alphaproteobacteria_unclassified	Alphaproteobacteria_unclassified
Otu00240	0	226	166	223	103	248	196	191	227	116	128	172	64	0	69	0	19	0	28	0	278	174	0	100	1	55	1	236	0	122	0	52	1	60	0	89	0	160	0	105	0	Bacteria	Spirochaetes	Spirochaetia	Spirochaetales	Spirochaetaceae	Spirochaetaceae_unclassified
Otu00241	0	141	188	216	63	211	417	212	164	90	226	57	0	0	6	0	0	0	8	0	0	227	0	201	4	172	0	291	2	151	0	52	0	72	0	173	0	182	0	70	0	Bacteria	Bacteroidetes	Bacteroidia	Bacteroidales	Tannerellaceae	Tannerellaceae_unclassified
Otu00242	0	87	19	80	67	265	98	41	159	134	155	89	39	0	35	0	10	0	21	0	168	575	0	494	1	356	0	338	1	258	0	50	0	15	0	17	0	3	0	9	1	Bacteria	Firmicutes	Clostridia	Clostridiales	Clostridiales_unclassified	Clostridiales_unclassified
Otu00243	0	161	0	537	0	241	239	0	315	245	1	98	0	0	0	1	0	0	0	0	137	356	4	339	5	220	0	250	0	81	0	149	4	0	0	70	0	108	1	0	0	Bacteria	Firmicutes	Clostridia	Clostridiales	Ruminococcaceae	Ruminococcaceae_unclassified
Otu00244	0	45	29	56	43	59	74	116	46	31	406	1	0	21	0	0	0	12	0	4	0	192	25	229	97	74	10	255	93	178	9	64	5	100	2	519	2	529	11	207	9	Bacteria	Firmicutes	Clostridia	Clostridiales	Family_XIII	Family_XIII_unclassified
Otu00245	0	0	0	0	0	0	0	0	0	0	0	0	0	0	1	259	0	327	0	233	0	0	1	0	0	0	0	0	0	0	1	0	288	0	52	0	1228	0	662	0	492	Bacteria	Proteobacteria	Alphaproteobacteria	Micropepsales	Micropepsaceae	uncultured
Otu00246	0	0	0	0	0	0	0	0	0	0	2	0	0	0	0	0	0	2	0	0	0	72	2799	3	8	3	292	4	267	4	51	0	0	0	2	0	2	0	3	0	1	Bacteria	Bacteroidetes	Bacteroidia	Flavobacteriales	Weeksellaceae	Chryseobacterium
Otu00247	0	281	157	128	109	224	193	96	412	182	83	150	63	0	52	1	31	0	32	0	136	204	0	201	0	120	0	267	0	175	0	10	0	84	0	36	0	50	3	27	0	Bacteria	Spirochaetes	Spirochaetia	Spirochaetales	Spirochaetaceae	Treponema
Otu00248	0	0	0	10	0	0	26	0	26	36	1405	0	463	17	591	13	82	0	453	6	2	23	0	74	3	207	0	14	1	14	3	0	0	36	0	0	0	0	0	0	0	Bacteria	Firmicutes	Negativicutes	Selenomonadales	Acidaminococcaceae	Phascolarctobacterium
Otu00249	0	320	495	0	27	233	0	73	419	157	142	0	50	2	42	1	8	0	17	1	0	290	7	128	6	122	6	349	15	119	3	66	0	54	0	123	0	123	1	93	0	Bacteria	Bacteroidetes	Bacteroidia	Bacteroidales	Bacteroidales_unclassified	Bacteroidales_unclassified
Otu00250	0	0	0	0	215	0	0	0	0	0	0	0	23	1	150	0	9	0	66	0	424	643	0	0	0	347	0	1079	0	0	0	58	0	66	1	168	0	226	0	0	1	Bacteria	Firmicutes	Firmicutes_unclassified	Firmicutes_unclassified	Firmicutes_unclassified	Firmicutes_unclassified
Otu00251	0	244	151	350	132	531	485	0	256	227	155	179	0	0	0	1	0	0	0	0	89	0	0	0	2	0	0	0	2	0	3	179	3	92	0	274	0	0	0	107	0	Bacteria	Spirochaetes	Spirochaetia	Spirochaetales	Spirochaetaceae	Treponema
Otu00252	0	335	91	24	52	164	9	114	260	73	150	10	81	0	78	0	81	1	21	0	0	105	0	36	0	77	0	111	0	86	0	202	0	436	0	233	1	353	0	265	0	Bacteria	Actinobacteria	Actinobacteria	Actinobacteria_unclassified	Actinobacteria_unclassified	Actinobacteria_unclassified
Otu00253	0	314	324	322	144	170	228	555	520	212	126	39	0	0	0	0	0	0	0	0	42	40	0	96	0	7	0	84	0	38	0	46	0	0	0	37	0	79	0	13	0	Bacteria	Firmicutes	Clostridia	Clostridiales	Ruminococcaceae	Ruminococcaceae_unclassified
Otu00254	0	0	0	1	0	2	0	0	0	0	2	0	0	334	0	31	0	1037	0	17	0	0	18	0	345	0	162	0	326	0	216	0	21	0	77	0	234	0	548	0	44	Bacteria	Proteobacteria	Gammaproteobacteria	Xanthomonadales	Xanthomonadaceae	Xanthomonadaceae_unclassified
Otu00255	0	0	1	1	0	0	0	0	0	0	0	0	0	117	1	104	0	776	0	82	0	1	7	0	145	0	149	0	31	0	812	0	144	0	4	0	182	0	529	0	306	Bacteria	Proteobacteria	Gammaproteobacteria	Xanthomonadales	Xanthomonadaceae	Xanthomonadaceae_unclassified
Otu00256	0	0	753	0	0	0	1574	407	0	0	171	478	0	0	0	0	0	0	0	0	0	0	2	0	0	0	0	0	3	0	0	0	0	0	0	0	0	0	0	0	0	Bacteria	Firmicutes	Clostridia	Clostridiales	Ruminococcaceae	Ruminococcaceae_unclassified
Otu00257	0	0	0	0	0	0	0	0	0	0	69	0	0	0	0	0	0	83	0	0	0	0	233	1	0	1	1070	0	428	0	919	0	35	0	254	0	0	0	181	0	89	Bacteria	Bacteroidetes	Bacteroidia	Sphingobacteriales	Sphingobacteriaceae	Parapedobacter
Otu00258	0	170	125	353	121	558	302	24	171	336	53	335	0	0	1	0	0	0	0	0	38	35	0	48	0	17	1	136	2	77	0	93	0	14	0	123	0	101	0	66	0	Bacteria	Spirochaetes	Spirochaetia	Spirochaetales	Spirochaetaceae	Treponema_2
Otu00259	0	149	102	102	28	100	96	92	235	92	84	10	180	0	82	0	25	0	102	0	241	186	0	180	1	156	0	213	0	109	0	34	0	44	0	456	0	120	0	67	0	Bacteria	Firmicutes	Firmicutes_unclassified	Firmicutes_unclassified	Firmicutes_unclassified	Firmicutes_unclassified
Otu00260	0	0	0	0	0	0	0	0	0	0	21	0	0	1	0	4	0	2	0	1	0	2	433	2	577	1	299	0	1864	0	45	0	4	0	0	0	2	0	4	0	0	Bacteria	Bacteroidetes	Bacteroidia	Sphingobacteriales	Sphingobacteriaceae	Parapedobacter
Otu00261	0	26	8	12	8	1	4	669	31	6	79	6	422	21	344	2	805	6	350	3	90	21	2	15	0	19	0	44	2	18	0	9	0	143	0	28	0	9	0	17	0	Bacteria	Firmicutes	Firmicutes_unclassified	Firmicutes_unclassified	Firmicutes_unclassified	Firmicutes_unclassified
Otu00262	0	85	141	816	70	357	208	81	108	54	55	71	6	0	18	0	5	0	9	0	81	110	6	38	4	40	2	183	2	168	0	109	0	39	0	144	0	153	0	47	0	Bacteria	Epsilonbacteraeota	Campylobacteria	Campylobacterales	Rs-M59_termite_group	Rs-M59_termite_group_ge
Otu00263	0	184	134	235	68	204	319	175	191	150	191	93	60	0	118	0	35	0	140	0	100	164	0	89	0	58	0	106	0	109	0	38	0	10	0	73	0	94	1	66	1	Bacteria	Firmicutes	Clostridia	Clostridiales	Family_XIII	Anaerovorax
Otu00264	0	304	67	414	156	335	555	38	356	259	85	197	0	0	0	0	0	0	0	0	54	29	0	0	0	0	0	62	0	57	0	59	0	11	0	92	0	37	0	29	0	Bacteria	Spirochaetes	Spirochaetia	Spirochaetales	Spirochaetaceae	Treponema
Otu00265	0	113	54	117	22	149	118	124	87	102	99	23	40	0	46	0	29	0	65	0	71	282	2	215	6	126	0	311	0	169	0	81	0	110	0	261	0	197	0	128	1	Bacteria	Firmicutes	Clostridia	Clostridiales	Family_XIII	Family_XIII_unclassified
Otu00266	0	0	0	0	0	0	0	0	0	0	0	0	4	2679	3	70	0	5	3	328	0	0	0	0	0	0	4	0	0	0	0	0	0	0	23	0	0	1	9	0	0	Bacteria	Actinobacteria	Actinobacteria	Micromonosporales	Micromonosporaceae	Micromonosporaceae_unclassified
Otu00267	0	57	108	202	80	248	266	89	85	82	67	149	58	1	63	0	32	0	76	0	151	159	1	115	3	40	0	227	1	144	0	69	2	95	0	184	0	178	0	70	4	Bacteria	Spirochaetes	Spirochaetia	Spirochaetales	Spirochaetaceae	Treponema
Otu00268	0	222	131	395	195	274	245	59	354	290	114	125	0	0	0	0	0	1	0	0	32	110	5	44	10	49	7	106	12	54	0	76	6	38	0	51	4	68	7	15	2	Bacteria	Proteobacteria	Proteobacteria_unclassified	Proteobacteria_unclassified	Proteobacteria_unclassified	Proteobacteria_unclassified
Otu00269	0	44	41	151	118	117	142	22	295	148	241	119	159	0	52	0	193	0	136	2	111	105	2	95	4	30	1	200	3	93	0	78	0	118	3	141	0	67	0	48	1	Bacteria	Firmicutes	Firmicutes_unclassified	Firmicutes_unclassified	Firmicutes_unclassified	Firmicutes_unclassified
Otu00270	0	0	0	0	0	0	0	0	0	0	0	0	0	564	1	321	0	24	0	79	0	0	46	0	7	0	20	0	14	0	81	0	397	0	148	0	189	1	684	0	493	Bacteria	Proteobacteria	Gammaproteobacteria	Betaproteobacteriales	Burkholderiaceae	Burkholderiaceae_unclassified
Otu00271	0	268	229	559	144	305	367	60	550	452	11	94	0	0	0	0	0	0	0	0	27	0	1	0	0	0	0	0	0	1	0	0	0	0	0	0	0	0	0	0	0	Bacteria	Firmicutes	Clostridia	Clostridiales	Ruminococcaceae	Ruminococcaceae_unclassified
Otu00272	0	83	212	200	14	244	253	133	78	86	106	40	6	0	4	0	0	0	9	0	292	34	1	67	22	34	0	146	7	142	0	113	0	12	0	330	0	281	0	100	0	Bacteria	Bacteroidetes	Bacteroidia	Bacteroidales	Dysgonomonadaceae	Candidatus_Symbiothrix
Otu00273	0	132	25	222	33	328	205	122	73	134	66	83	49	0	23	0	15	0	39	0	55	148	1	61	0	34	0	198	0	125	0	170	0	112	0	217	0	254	0	119	0	Bacteria	Spirochaetes	Spirochaetia	Spirochaetales	Spirochaetaceae	Spirochaetaceae_unclassified
Otu00274	0	144	473	314	89	470	605	155	180	150	17	187	8	0	17	0	4	0	11	0	70	8	0	15	0	5	0	30	0	16	0	20	0	6	0	3	0	1	0	12	0	Bacteria	Spirochaetes	Spirochaetia	Spirochaetales	Spirochaetaceae	Treponema
Otu00275	0	0	0	0	0	0	0	0	0	0	0	0	1	1	0	2489	0	31	0	0	0	0	0	0	1	0	0	0	0	0	0	0	0	0	0	0	0	0	1	0	468	Bacteria	Bacteroidetes	Bacteroidia	Cytophagales	Cytophagales_unclassified	Cytophagales_unclassified
Otu00276	0	237	82	0	157	303	307	0	189	378	43	214	0	0	0	0	0	0	0	0	68	85	0	37	0	22	0	170	0	136	0	0	0	45	0	222	0	133	0	109	2	Bacteria	Spirochaetes	Spirochaetia	Spirochaetales	Spirochaetaceae	Treponema
Otu00277	0	0	955	0	287	0	857	0	0	604	0	233	0	0	0	1	0	0	0	0	0	0	0	0	0	0	1	0	0	0	0	0	0	0	0	0	0	0	0	0	0	Bacteria	Synergistetes	Synergistia	Synergistales	Synergistaceae	Fretibacterium
Otu00278	0	82	78	133	50	184	281	81	62	168	38	138	0	0	0	0	0	0	0	0	44	73	0	43	0	19	0	80	0	128	2	162	0	196	0	317	1	318	0	257	0	Bacteria	Spirochaetes	Spirochaetia	Spirochaetales	Spirochaetaceae	Treponema
Otu00279	0	0	0	0	0	0	0	0	0	0	0	0	909	0	1102	0	448	0	460	0	0	0	0	0	0	0	0	0	0	0	0	0	0	0	0	0	0	0	0	0	0	Archaea	Euryarchaeota	Methanobacteria	Methanobacteriales	Methanobacteriaceae	Methanobrevibacter
Otu00280	0	36	8	20	56	32	26	18	71	26	60	53	363	4	68	1	31	1	11	1	610	324	52	108	46	124	29	325	163	49	108	4	2	2	0	45	0	13	0	20	0	Bacteria	Bacteroidetes	Bacteroidia	Bacteroidales	Dysgonomonadaceae	Dysgonomonas
Otu00281	0	143	152	103	41	74	29	293	118	118	149	91	0	0	2	0	0	0	1	0	442	227	0	104	3	99	0	251	1	133	0	37	0	34	0	104	0	95	2	53	0	Bacteria	Firmicutes	Clostridia	Clostridiales	Lachnospiraceae	Tyzzerella_3
Otu00282	0	0	1	0	0	0	0	0	0	0	0	0	0	420	1	86	0	135	0	134	0	0	12	0	4	0	2	0	0	0	11	0	86	0	371	0	344	0	980	0	278	Bacteria	Bacteroidetes	Bacteroidia	Chitinophagales	Chitinophagaceae	Chitinophagaceae_unclassified
Otu00283	0	268	113	383	68	501	376	84	196	269	62	241	2	0	0	0	0	0	1	0	55	31	0	4	0	8	0	42	0	23	0	16	0	6	0	22	0	28	0	26	0	Bacteria	Spirochaetes	Spirochaetia	Spirochaetales	Spirochaetaceae	Treponema_2
Otu00284	0	0	0	0	0	0	0	0	0	0	10	0	0	568	0	374	0	394	2	393	0	1	12	0	0	0	0	0	0	0	0	0	5	0	208	0	154	0	246	0	445	Bacteria	Bacteroidetes	Bacteroidia	Chitinophagales	Chitinophagaceae	Chitinophagaceae_unclassified
Otu00285	0	68	24	54	55	15	4	156	101	11	22	7	0	0	5	0	1	1	0	0	0	481	68	148	45	254	3	700	56	232	12	35	8	75	0	55	1	39	0	47	0	Bacteria	Firmicutes	Bacilli	Lactobacillales	Leuconostocaceae	Leuconostoc
Otu00286	0	0	0	0	0	0	0	0	0	0	0	0	16	262	9	32	3	108	4	48	0	46	904	4	339	17	142	17	293	2	84	38	30	4	28	95	18	76	86	47	25	Bacteria	Proteobacteria	Gammaproteobacteria	Betaproteobacteriales	Betaproteobacteriales_unclassified	Betaproteobacteriales_unclassified
Otu00287	0	0	0	0	0	0	0	0	0	0	0	0	0	0	0	0	0	0	0	0	0	359	0	260	1	174	0	561	0	235	0	160	0	0	0	574	0	247	0	190	0	Bacteria	Firmicutes	Clostridia	Clostridiales	Clostridiales_unclassified	Clostridiales_unclassified
Otu00288	0	142	140	140	29	156	135	124	183	0	78	107	20	0	25	0	12	0	17	0	0	262	0	220	0	165	0	356	0	217	0	61	0	20	0	0	0	102	0	49	0	Bacteria	Bacteria_unclassified	Bacteria_unclassified	Bacteria_unclassified	Bacteria_unclassified	Bacteria_unclassified
Otu00289	0	176	119	367	80	322	498	223	178	128	80	55	0	0	0	0	0	0	0	0	0	29	0	40	1	23	0	73	0	47	2	20	0	17	0	146	0	100	0	26	0	Bacteria	Elusimicrobia	Endomicrobia	Endomicrobiales	Endomicrobiaceae	Candidatus_Endomicrobium
Otu00290	0	88	103	235	26	183	169	87	123	80	38	25	8	0	25	0	1	0	23	0	25	210	0	209	0	126	0	298	0	166	0	66	0	39	0	198	0	102	0	75	0	Bacteria	Firmicutes	Clostridia	Clostridiales	Ruminococcaceae	Ruminococcaceae_unclassified
Otu00291	0	1	5	16	94	7	14	0	17	12	29	1	166	0	105	0	40	0	77	0	101	168	0	18	2	117	0	110	2	28	0	115	0	337	0	474	0	585	1	64	0	Bacteria	Bacteria_unclassified	Bacteria_unclassified	Bacteria_unclassified	Bacteria_unclassified	Bacteria_unclassified
Otu00292	0	1	3	1	0	1	0	1	0	4	1	0	5	13	1	10	2	0	0	0	0	10	1791	5	0	20	599	4	20	0	2	0	0	1	0	1	206	3	0	0	0	Bacteria	Proteobacteria	Gammaproteobacteria	Xanthomonadales	Xanthomonadaceae	Stenotrophomonas
Otu00293	0	158	35	75	32	119	54	69	236	76	243	24	68	1	316	5	44	0	153	0	251	222	0	49	0	86	0	100	3	38	0	38	0	46	0	54	0	54	0	31	0	Bacteria	Bacteroidetes	Bacteroidia	Bacteroidales	Dysgonomonadaceae	Dysgonomonadaceae_unclassified
Otu00294	0	0	0	0	0	0	0	0	0	0	0	0	0	446	0	280	0	18	0	162	0	0	6	0	0	0	0	0	1	0	35	0	72	0	234	0	259	0	739	0	424	Bacteria	Proteobacteria	Gammaproteobacteria	Betaproteobacteriales	Burkholderiaceae	Hydrogenophaga
Otu00295	0	0	1086	0	0	0	0	387	0	0	1156	0	0	0	0	0	0	0	0	0	28	0	0	0	0	0	0	0	0	0	0	0	0	0	0	0	0	0	0	0	0	Bacteria	Elusimicrobia	Endomicrobia	Endomicrobiales	Endomicrobiaceae	Candidatus_Endomicrobium
Otu00296	0	150	60	45	33	60	64	170	99	47	196	23	9	0	20	0	4	0	22	0	158	229	1	169	0	106	0	223	0	114	0	85	0	42	0	291	0	149	0	83	0	Bacteria	Proteobacteria	Deltaproteobacteria	Desulfovibrionales	Desulfovibrionaceae	Desulfovibrionaceae_unclassified
Otu00297	0	92	71	36	13	44	73	102	86	16	36	24	433	1	425	3	226	0	147	0	334	5	0	25	0	8	0	38	2	17	0	18	0	181	0	47	0	64	0	1	0	Bacteria	Bacteroidetes	Bacteroidia	Bacteroidia_unclassified	Bacteroidia_unclassified	Bacteroidia_unclassified
Otu00298	0	0	0	0	440	0	0	0	0	677	0	0	0	0	0	0	0	0	0	0	0	172	1	0	3	18	0	111	1	205	0	311	0	115	0	234	0	189	0	89	0	Bacteria	Spirochaetes	Spirochaetia	Spirochaetales	Spirochaetaceae	Treponema
Otu00299	0	225	229	216	63	186	310	75	388	149	17	42	3	0	2	0	0	0	2	0	51	125	0	65	0	59	0	95	0	48	0	41	0	5	0	38	0	37	0	56	0	Bacteria	Firmicutes	Clostridia	Clostridiales	Ruminococcaceae	Ruminococcaceae_unclassified
Otu00300	0	1	0	0	0	0	0	0	0	0	25	0	0	79	0	16	0	14	0	16	0	0	39	0	0	0	163	0	0	0	652	0	727	0	264	0	0	0	277	0	244	Bacteria	Proteobacteria	Gammaproteobacteria	Pseudomonadales	Moraxellaceae	Cavicella
Otu00301	0	274	218	296	126	321	276	0	499	274	112	86	0	0	0	0	0	0	0	0	0	0	0	0	0	0	0	0	0	0	0	0	0	21	0	0	0	0	0	0	0	Bacteria	Proteobacteria	Proteobacteria_unclassified	Proteobacteria_unclassified	Proteobacteria_unclassified	Proteobacteria_unclassified
Otu00302	0	206	124	45	44	88	95	120	186	49	244	33	12	4	19	1	11	0	5	0	310	52	3	184	55	17	2	205	65	98	18	3	1	63	0	26	0	78	1	19	0	Bacteria	Bacteroidetes	Bacteroidia	Bacteroidales	Bacteroidales_unclassified	Bacteroidales_unclassified
Otu00303	0	0	0	0	0	0	0	0	0	0	0	0	0	1849	1	284	0	30	0	99	0	0	0	0	0	0	0	0	0	0	0	0	100	0	32	0	8	0	14	0	66	Bacteria	Proteobacteria	Deltaproteobacteria	Myxococcales	Haliangiaceae	Haliangium
Otu00304	0	277	0	195	0	184	299	0	0	107	123	78	8	0	0	0	0	0	1	0	223	167	7	81	0	88	0	193	5	72	1	20	0	0	0	118	0	173	0	60	0	Bacteria	Bacteroidetes	Bacteroidia	Bacteroidales	Bacteroidales_unclassified	Bacteroidales_unclassified
Otu00305	0	0	0	0	0	0	0	2	0	0	0	0	0	0	0	0	0	0	0	0	2457	3	0	10	0	0	0	0	0	0	0	0	0	0	0	0	0	0	0	0	0	Bacteria	Proteobacteria	Gammaproteobacteria	Pseudomonadales	Pseudomonadaceae	Pseudomonas
Otu00306	0	73	77	61	43	54	109	97	124	71	136	42	6	1	31	0	1	0	24	0	28	164	0	225	3	146	0	314	1	165	0	46	0	33	0	188	0	129	1	63	0	Bacteria	Firmicutes	Clostridia	Clostridiales	Clostridiales_unclassified	Clostridiales_unclassified
Otu00307	0	0	467	472	0	0	0	678	0	0	0	0	0	0	0	0	0	0	373	0	187	0	0	0	3	0	0	0	0	0	0	0	0	0	0	0	1	0	0	254	0	Bacteria	Synergistetes	Synergistia	Synergistales	Synergistaceae	Fretibacterium
Otu00308	0	0	0	0	0	0	0	0	0	0	0	0	1	159	0	108	2	417	0	156	0	0	0	0	0	0	0	0	1	1	11	0	104	0	339	1	570	0	268	0	284	Bacteria	Verrucomicrobia	Verrucomicrobiae	Verrucomicrobiales	Rubritaleaceae	Luteolibacter
Otu00309	0	32	54	10	6	31	24	27	81	14	36	10	16	0	19	0	4	0	10	0	283	334	0	319	0	251	0	292	0	200	0	34	0	24	0	151	0	76	0	83	0	Bacteria	Firmicutes	Clostridia	Clostridiales	Lachnospiraceae	Tyzzerella_3
Otu00310	0	200	133	338	68	474	383	108	88	122	181	130	0	0	0	0	0	0	0	0	0	0	0	192	0	0	0	0	0	0	0	0	0	0	0	0	0	0	0	0	0	Bacteria	Bacteroidetes	Bacteroidia	Bacteroidales	Rikenellaceae	BCf9-17_termite_group
Otu00311	0	0	0	0	0	0	0	0	0	0	0	0	0	503	0	785	0	10	0	128	0	0	0	0	0	0	0	0	0	0	0	0	230	0	0	0	3	1	111	0	645	Bacteria	Proteobacteria	Deltaproteobacteria	Myxococcales	Myxococcales_unclassified	Myxococcales_unclassified
Otu00312	0	165	170	190	54	147	124	167	171	77	150	60	0	0	0	1	0	0	0	0	769	20	1	3	2	10	0	14	1	5	0	17	0	17	0	41	0	14	0	9	0	Bacteria	Bacteroidetes	Bacteroidia	Bacteroidia_unclassified	Bacteroidia_unclassified	Bacteroidia_unclassified
Otu00313	0	0	0	0	0	0	0	0	0	0	0	0	43	1636	5	202	12	68	60	365	0	0	0	0	0	0	0	0	0	0	0	0	0	0	0	0	0	1	0	2	0	Bacteria	Actinobacteria	Actinobacteria	Streptomycetales	Streptomycetaceae	Kitasatospora
Otu00314	0	0	0	0	0	0	1	0	0	0	13	0	0	10	0	4	0	14	0	6	0	1	704	0	328	0	178	3	581	1	517	0	0	0	10	0	7	0	13	0	1	Bacteria	Bacteroidetes	Bacteroidia	Sphingobacteriales	Sphingobacteriaceae	Parapedobacter
Otu00315	0	172	105	66	41	118	35	138	276	92	63	103	18	0	28	0	6	0	19	0	259	159	0	87	0	52	0	137	1	53	0	36	0	22	0	129	1	62	0	92	0	Bacteria	Firmicutes	Clostridia	Clostridiales	Lachnospiraceae	Tyzzerella_3
Otu00316	0	0	0	0	0	0	0	0	0	0	11	0	3	597	5	106	0	374	6	21	0	0	0	0	0	0	1	0	0	0	0	0	91	0	174	0	576	0	290	0	83	Bacteria	Planctomycetes	Planctomycetacia	Planctomycetales	Planctomycetales_unclassified	Planctomycetales_unclassified
Otu00317	0	96	86	47	25	161	39	107	170	111	117	31	0	0	0	0	0	0	0	0	933	70	0	70	1	48	0	84	0	55	0	18	0	0	0	24	0	13	0	16	0	Bacteria	Firmicutes	Clostridia	Clostridiales	Lachnospiraceae	Tyzzerella_3
Otu00318	0	3	0	0	0	0	0	0	0	0	0	0	0	0	0	0	0	0	0	0	0	0	0	13	358	0	0	1	20	9	1699	0	6	0	135	0	64	0	0	0	1	Bacteria	Proteobacteria	Gammaproteobacteria	Pseudomonadales	Moraxellaceae	Moraxellaceae_unclassified
Otu00319	0	0	0	0	0	0	0	0	0	0	0	0	0	1570	1	0	1	1	0	20	0	0	0	0	0	0	0	0	0	0	0	0	212	0	0	0	406	0	97	0	0	Bacteria	Verrucomicrobia	Verrucomicrobiae	Chthoniobacterales	Chthoniobacterales_unclassified	Chthoniobacterales_unclassified
Otu00320	0	230	103	105	82	155	152	98	263	140	38	135	12	0	16	0	2	0	5	0	175	111	0	65	0	39	2	141	0	39	0	34	0	27	0	44	0	33	0	24	0	Bacteria	Spirochaetes	Spirochaetia	Spirochaetales	Spirochaetaceae	Treponema
Otu00321	0	0	0	0	0	0	0	0	0	0	0	0	0	0	0	9	0	424	0	8	0	2	71	0	19	2	10	0	0	0	252	0	110	0	58	5	12	5	1077	2	193	Bacteria	Proteobacteria	Gammaproteobacteria	Betaproteobacteriales	Betaproteobacteriales_unclassified	Betaproteobacteriales_unclassified
Otu00322	0	102	44	179	26	162	172	69	84	69	98	27	40	0	23	0	14	0	29	0	28	150	0	40	1	36	0	302	0	107	0	102	0	50	0	158	0	94	0	44	0	Bacteria	Spirochaetes	Spirochaetia	Spirochaetales	Spirochaetaceae	Spirochaetaceae_unclassified
Otu00323	0	258	123	74	66	111	179	124	219	91	102	70	41	0	37	1	6	0	16	0	149	121	0	40	0	32	0	106	1	62	0	9	0	78	0	47	0	59	0	18	0	Bacteria	Spirochaetes	Spirochaetia	Spirochaetales	Spirochaetaceae	Treponema
Otu00324	0	176	0	0	97	0	0	85	167	0	0	423	0	0	0	0	0	0	0	0	26	52	0	23	0	10	1	73	2	82	0	162	0	80	0	345	0	201	0	233	0	Bacteria	Spirochaetes	Spirochaetia	Spirochaetales	Spirochaetaceae	Treponema
Otu00325	0	1	0	0	0	0	0	0	0	0	5	0	1	217	8	127	0	361	5	114	0	0	0	0	0	0	1	0	0	0	1	1	129	0	388	0	396	0	261	0	219	Bacteria	Planctomycetes	Planctomycetacia	Planctomycetales	Planctomycetales_unclassified	Planctomycetales_unclassified
Otu00326	0	37	29	159	8	231	48	1	30	47	2	14	0	0	0	0	0	0	0	0	3	101	0	484	5	67	0	140	2	139	0	100	27	28	0	102	0	139	0	278	4	Bacteria	Firmicutes	Clostridia	Clostridiales	Ruminococcaceae	Ruminiclostridium_6
Otu00327	0	0	0	0	0	0	0	0	0	0	5	0	0	87	0	2	0	1	0	0	0	0	2	0	0	0	0	0	0	0	1	1	649	0	50	0	207	2	164	0	1043	Bacteria	Verrucomicrobia	Verrucomicrobiae	Verrucomicrobiae_unclassified	Verrucomicrobiae_unclassified	Verrucomicrobiae_unclassified
Otu00328	0	58	80	104	28	92	150	82	173	69	91	35	33	0	25	0	1	0	11	0	40	176	0	164	2	90	0	281	1	112	1	36	0	17	0	115	0	93	0	41	1	Bacteria	Bacteria_unclassified	Bacteria_unclassified	Bacteria_unclassified	Bacteria_unclassified	Bacteria_unclassified
Otu00329	0	308	97	64	82	134	147	55	550	138	46	69	0	0	0	0	0	0	0	0	30	97	0	118	0	38	0	101	0	62	0	11	0	7	0	13	0	25	0	5	1	Bacteria	Firmicutes	Clostridia	Clostridiales	Clostridiales_unclassified	Clostridiales_unclassified
Otu00330	0	0	0	0	0	0	0	0	0	0	385	0	0	5	0	1	0	0	0	1	6	75	2	62	6	62	1	246	7	136	5	172	0	59	2	565	5	249	2	142	0	Bacteria	Bacteria_unclassified	Bacteria_unclassified	Bacteria_unclassified	Bacteria_unclassified	Bacteria_unclassified
Otu00331	0	55	24	33	2	9	13	14	48	12	3	15	3	0	2	1	0	0	5	0	16	260	0	271	2	102	0	499	0	163	0	63	0	23	0	207	0	239	0	111	0	Bacteria	Actinobacteria	Coriobacteriia	Coriobacteriales	Coriobacteriales_unclassified	Coriobacteriales_unclassified
Otu00332	0	0	0	0	0	0	0	0	0	0	0	0	2	613	0	0	3	120	0	353	0	0	83	1	38	0	6	0	5	0	58	2	279	0	350	1	0	0	256	0	0	Bacteria	Proteobacteria	Alphaproteobacteria	Caulobacterales	Caulobacteraceae	Phenylobacterium
Otu00333	0	0	0	0	0	0	0	195	0	0	0	0	478	0	83	0	187	0	105	1	0	194	0	95	0	31	0	364	0	152	0	0	0	0	0	0	0	273	0	0	0	Bacteria	Spirochaetes	Spirochaetia	Spirochaetales	Spirochaetaceae	Treponema
Otu00334	0	0	0	0	0	0	0	0	0	0	0	0	0	0	0	0	0	0	0	0	2136	0	0	0	0	0	0	0	0	0	7	0	3	0	0	0	0	0	5	0	0	Bacteria	Bacteroidetes	Bacteroidia	Bacteroidales	Bacteroidales_unclassified	Bacteroidales_unclassified
Otu00335	0	0	0	0	0	0	0	123	0	0	0	0	31	0	0	0	0	0	0	0	0	306	0	144	10	203	0	236	4	176	0	0	0	413	0	262	0	214	10	0	5	Bacteria	Bacteroidetes	Bacteroidia	Bacteroidales	Dysgonomonadaceae	Candidatus_Symbiothrix
Otu00336	0	113	61	142	126	180	0	12	350	233	60	182	0	0	0	0	0	0	0	0	0	158	1	119	1	49	0	131	8	178	0	0	1	0	0	0	0	0	0	25	0	Bacteria	Spirochaetes	Spirochaetia	Spirochaetales	Spirochaetaceae	Treponema
Otu00337	0	95	122	131	56	91	183	71	248	80	39	60	7	0	3	0	0	0	12	0	13	169	1	169	1	85	0	233	1	140	0	8	0	9	0	27	0	34	0	14	0	Bacteria	Bacteria_unclassified	Bacteria_unclassified	Bacteria_unclassified	Bacteria_unclassified	Bacteria_unclassified
Otu00338	0	0	0	0	0	0	0	0	2	0	58	0	426	5	315	3	1017	0	267	1	0	0	0	1	0	0	0	0	0	5	0	0	0	0	0	0	0	0	0	0	0	Bacteria	Firmicutes	Erysipelotrichia	Erysipelotrichales	Erysipelotrichaceae	Erysipelatoclostridium
Otu00339	0	0	0	0	0	0	0	0	0	0	0	0	0	0	0	0	0	0	0	0	0	86	0	0	0	52	0	0	2	184	0	325	0	43	0	442	0	700	0	265	0	Bacteria	Spirochaetes	Spirochaetia	Spirochaetales	Spirochaetaceae	Treponema
Otu00340	0	161	78	113	79	163	203	39	185	107	135	108	0	0	0	0	0	0	0	0	52	63	0	54	1	15	0	84	0	129	0	34	0	21	0	111	3	111	0	43	0	Bacteria	Bacteroidetes	Bacteroidia	Bacteroidales	Bacteroidales_unclassified	Bacteroidales_unclassified
Otu00341	0	215	81	0	116	383	355	56	218	199	0	148	0	0	0	0	0	0	0	0	74	0	1	59	1	0	1	0	0	0	0	0	0	54	0	0	0	125	0	0	0	Bacteria	Spirochaetes	Spirochaetia	Spirochaetales	Spirochaetaceae	Treponema
Otu00342	0	221	170	182	55	120	232	134	326	164	12	59	0	0	0	0	0	0	0	0	14	57	0	62	0	35	0	88	0	47	0	10	0	14	0	41	0	33	0	10	0	Bacteria	Firmicutes	Clostridia	Clostridiales	Syntrophomonadaceae	Syntrophomonadaceae_unclassified
Otu00343	0	97	60	41	12	39	37	19	77	55	10	20	20	2	27	0	8	0	12	0	10	295	1	233	1	70	0	360	0	190	0	21	0	36	0	157	0	121	0	41	0	Bacteria	Actinobacteria	Coriobacteriia	Coriobacteriales	Atopobiaceae	Atopobiaceae_unclassified
Otu00344	0	143	87	111	81	220	240	90	173	131	68	71	5	0	8	0	0	0	3	0	58	102	0	56	0	41	0	153	0	79	0	16	0	41	0	39	0	27	0	14	0	Bacteria	Spirochaetes	Spirochaetia	Spirochaetales	Spirochaetaceae	Spirochaetaceae_unclassified
Otu00345	0	77	110	162	53	231	256	51	107	205	23	73	34	0	55	1	39	0	26	0	49	39	0	54	3	7	0	73	2	43	0	47	0	13	0	88	0	104	0	30	0	Bacteria	Spirochaetes	Spirochaetia	Spirochaetales	Spirochaetaceae	Treponema
Otu00346	0	38	19	63	10	30	35	47	39	16	160	7	144	4	19	1	51	0	37	0	0	47	1	36	0	19	0	51	0	31	0	99	0	124	0	288	7	399	0	208	0	Bacteria	Planctomycetes	Planctomycetacia	Pirellulales	Pirellulaceae	Termite_planctomycete_cluster
Otu00347	0	51	2	40	108	85	69	33	68	169	39	215	76	2	238	8	7	0	65	0	113	34	1	21	4	6	0	9	0	7	1	133	1	149	0	62	0	145	2	60	0	Bacteria	Spirochaetes	Spirochaetia	Spirochaetales	Spirochaetaceae	Spirochaetaceae_unclassified
Otu00348	0	85	72	21	34	36	36	53	145	62	37	26	6	1	9	0	4	0	16	0	40	163	0	206	0	107	0	214	2	119	0	56	0	33	0	205	0	155	0	69	3	Bacteria	Firmicutes	Clostridia	Clostridiales	Ruminococcaceae	Ruminococcaceae_unclassified
Otu00349	0	30	36	23	42	36	34	98	67	41	53	46	22	1	54	0	8	1	33	0	0	183	0	199	0	153	0	362	0	171	2	12	4	31	0	87	1	146	0	36	1	Bacteria	Firmicutes	Clostridia	Clostridiales	Ruminococcaceae	Ruminococcaceae_unclassified
Otu00350	0	0	81	93	65	156	194	175	0	64	114	0	7	0	14	1	6	0	16	0	49	133	0	88	0	40	0	227	0	90	0	45	0	92	0	160	0	73	0	24	0	Bacteria	Spirochaetes	Spirochaetia	Spirochaetales	Spirochaetaceae	Spirochaetaceae_unclassified
Otu00351	0	148	48	70	40	66	48	70	126	63	31	6	0	0	0	0	0	0	0	0	0	109	0	315	0	85	2	189	1	126	2	82	2	27	0	109	1	146	0	93	2	Bacteria	Actinobacteria	Actinobacteria	Micrococcales	Micrococcales_unclassified	Micrococcales_unclassified
Otu00352	0	0	0	0	0	1	0	0	0	0	0	0	15	817	5	185	0	95	8	234	0	0	0	0	0	0	0	0	0	0	32	1	165	0	23	2	28	1	183	0	206	Bacteria	Bacteroidetes	Bacteroidia	Chitinophagales	Chitinophagaceae	Chitinophaga
Otu00353	0	86	47	143	8	298	158	89	31	59	102	99	0	0	128	0	121	0	104	0	16	31	0	5	0	16	0	75	0	28	0	58	0	49	0	40	0	154	0	52	1	Bacteria	Spirochaetes	Spirochaetia	Spirochaetales	Spirochaetaceae	Treponema
Otu00354	0	54	41	85	25	87	98	64	86	44	74	52	7	0	3	0	3	0	0	0	21	337	0	174	0	109	0	302	0	126	0	0	1	32	0	0	0	109	0	54	0	Bacteria	Firmicutes	Clostridia	Clostridiales	Ruminococcaceae	Ruminococcaceae_unclassified
Otu00355	0	210	0	0	23	91	0	0	180	0	556	0	0	0	0	0	0	0	43	0	0	425	0	0	0	186	0	0	0	0	0	104	0	166	0	0	0	0	0	0	0	Bacteria	Bacteroidetes	Bacteroidia	Bacteroidales	Dysgonomonadaceae	Dysgonomonadaceae_unclassified
Otu00356	0	0	0	0	0	0	0	0	0	0	2	0	0	3	0	1	0	2	0	3	0	0	112	4	640	1	0	11	1091	1	89	0	2	0	1	0	8	0	3	0	4	Bacteria	Proteobacteria	Alphaproteobacteria	Sphingomonadales	Sphingomonadaceae	Sphingobium
Otu00357	0	36	15	162	23	212	103	21	78	143	56	131	0	0	0	1	0	0	1	0	281	46	0	55	0	10	0	76	0	92	0	62	0	26	0	126	0	151	0	69	0	Bacteria	Spirochaetes	Spirochaetia	Spirochaetales	Spirochaetaceae	Treponema
Otu00358	0	80	38	185	69	297	250	63	73	82	59	151	0	0	0	0	0	0	0	0	93	74	0	30	0	24	0	97	0	40	0	66	0	17	0	70	0	92	0	26	0	Bacteria	Spirochaetes	Spirochaetia	Spirochaetales	Spirochaetaceae	Spirochaetaceae_unclassified
Otu00359	0	1	289	386	44	301	118	612	89	2	118	0	0	0	0	0	0	0	0	0	0	1	0	2	0	4	0	0	0	0	0	0	0	0	0	1	0	0	0	0	0	Bacteria	Firmicutes	Clostridia	Clostridiales	Lachnospiraceae	Lachnospiraceae_unclassified
Otu00360	0	637	206	172	21	207	157	65	200	121	126	31	0	0	0	0	0	0	0	0	12	3	1	2	0	0	0	1	4	0	1	0	0	0	0	0	0	0	0	0	0	Bacteria	Firmicutes	Firmicutes_unclassified	Firmicutes_unclassified	Firmicutes_unclassified	Firmicutes_unclassified
Otu00361	0	23	81	66	2	21	7	150	14	11	663	0	0	18	18	0	0	5	0	7	0	56	156	38	87	18	61	142	159	25	66	14	1	5	0	1	1	12	1	20	0	Bacteria	Bacteroidetes	Bacteroidia	Bacteroidales	Dysgonomonadaceae	Dysgonomonas
Otu00362	0	289	257	98	17	354	109	64	113	458	69	22	0	0	0	0	0	0	0	0	48	1	0	0	1	0	0	11	1	1	0	4	0	9	1	5	1	1	0	7	2	Bacteria	Firmicutes	Bacilli	Lactobacillales	Lactobacillales_unclassified	Lactobacillales_unclassified
Otu00363	0	37	36	20	4	38	23	9	51	17	50	19	131	112	546	58	71	0	125	17	21	19	1	21	0	16	0	50	1	38	1	65	13	70	0	39	5	82	23	95	5	Bacteria	Elusimicrobia	Elusimicrobia	Elusimicrobiales	Elusimicrobiaceae	Elusimicrobium
Otu00364	0	148	113	77	34	140	125	119	163	85	66	57	18	0	39	0	5	0	17	0	29	125	0	88	0	91	0	154	0	65	0	33	0	17	0	32	0	25	0	43	0	Bacteria	Proteobacteria	Deltaproteobacteria	Desulfovibrionales	Desulfovibrionaceae	Desulfovibrionaceae_unclassified
Otu00365	0	0	0	0	0	0	0	0	0	0	1	0	0	0	0	309	0	0	0	0	0	0	0	0	2	0	6	0	0	0	0	0	119	0	0	0	277	0	862	0	325	Bacteria	Proteobacteria	Alphaproteobacteria	Sneathiellales	Sneathiellaceae	Ferrovibrio
Otu00366	0	216	39	71	25	21	80	230	211	87	447	9	1	0	4	2	0	0	3	0	0	42	2	6	1	28	0	15	5	7	0	82	8	100	0	71	0	37	5	43	0	Bacteria	Bacteroidetes	Bacteroidia	Bacteroidia_unclassified	Bacteroidia_unclassified	Bacteroidia_unclassified
Otu00367	0	112	52	57	35	90	48	69	210	63	153	27	8	0	16	0	5	0	0	0	120	157	1	108	0	72	1	218	0	97	1	23	1	9	0	73	1	43	0	24	1	Bacteria	Bacteria_unclassified	Bacteria_unclassified	Bacteria_unclassified	Bacteria_unclassified	Bacteria_unclassified
Otu00368	0	177	101	114	55	168	74	194	308	87	342	21	0	0	1	0	0	0	0	0	0	45	0	30	0	27	0	57	0	29	0	37	0	0	0	4	0	3	0	20	0	Bacteria	Firmicutes	Firmicutes_unclassified	Firmicutes_unclassified	Firmicutes_unclassified	Firmicutes_unclassified
Otu00369	0	227	133	64	55	104	69	108	300	141	30	20	0	0	0	0	0	1	0	0	82	98	1	80	0	33	0	101	0	33	0	48	0	6	0	74	0	51	0	35	0	Bacteria	Firmicutes	Clostridia	Clostridiales	Ruminococcaceae	Ruminococcaceae_unclassified
Otu00370	0	193	82	182	64	238	190	98	384	165	0	188	0	0	0	0	0	0	0	0	82	7	0	0	0	5	0	8	0	0	0	0	0	0	0	0	0	0	0	0	0	Bacteria	Bacteria_unclassified	Bacteria_unclassified	Bacteria_unclassified	Bacteria_unclassified	Bacteria_unclassified
Otu00371	0	219	315	120	61	341	183	119	228	97	106	60	0	0	0	0	0	0	0	0	34	0	0	0	0	0	0	0	0	0	0	0	0	0	0	0	0	0	0	0	0	Bacteria	Proteobacteria	Gammaproteobacteria	Betaproteobacteriales	Rhodocyclaceae	Rhodocyclaceae_unclassified
Otu00372	0	0	108	44	0	0	35	113	0	62	0	28	53	0	81	1	25	0	0	0	0	0	8	85	9	0	19	309	17	96	11	0	0	0	0	335	1	244	0	194	0	Bacteria	Bacteroidetes	Bacteroidia	Bacteroidales	Bacteroidales_unclassified	Bacteroidales_unclassified
Otu00373	0	0	191	293	0	429	471	0	0	448	23	0	0	0	0	0	0	0	0	0	0	0	0	0	0	0	0	0	0	0	0	0	0	0	0	0	0	0	0	0	0	Bacteria	Spirochaetes	Spirochaetia	Spirochaetales	Spirochaetaceae	Treponema
Otu00374	0	84	69	129	60	174	136	69	132	54	62	144	7	0	22	0	9	0	21	0	62	83	0	18	2	28	2	101	0	43	0	40	1	35	0	105	0	115	0	44	0	Bacteria	Spirochaetes	Spirochaetia	Spirochaetales	Spirochaetaceae	Spirochaetaceae_unclassified
Otu00375	0	87	127	125	46	223	253	103	59	84	46	181	13	0	11	0	6	0	9	0	93	40	0	18	0	10	0	79	0	40	0	19	1	18	0	63	0	64	0	26	1	Bacteria	Spirochaetes	Spirochaetia	Spirochaetales	Spirochaetaceae	Treponema
Otu00376	0	0	0	0	0	0	0	0	0	0	27	0	0	22	0	0	0	8	0	5	0	8	599	0	120	3	118	16	527	12	180	0	3	0	99	2	60	0	20	0	10	Bacteria	Proteobacteria	Gammaproteobacteria	Betaproteobacteriales	Burkholderiaceae	Burkholderiaceae_unclassified
Otu00377	0	155	54	86	9	47	16	11	111	140	75	10	0	0	0	0	0	0	0	0	0	139	0	219	12	125	0	281	2	94	0	78	0	2	0	34	1	39	1	90	1	Bacteria	Firmicutes	Clostridia	Clostridiales	Clostridiales_unclassified	Clostridiales_unclassified
Otu00378	0	75	64	34	21	41	45	78	132	34	84	18	2	0	6	0	0	0	2	0	11	202	1	221	0	100	0	295	0	207	0	23	0	15	0	41	0	52	0	17	0	Bacteria	Firmicutes	Clostridia	Clostridiales	Ruminococcaceae	Ruminococcaceae_unclassified
Otu00379	0	180	143	240	44	272	186	153	140	80	237	30	0	0	0	0	0	0	0	0	0	9	0	6	0	0	0	6	1	12	0	0	0	29	0	49	0	0	0	1	0	Bacteria	Firmicutes	Clostridia	Clostridiales	Clostridiales_unclassified	Clostridiales_unclassified
Otu00380	0	74	0	143	23	100	80	4	92	48	0	0	0	0	0	0	0	0	0	0	0	117	0	234	1	0	0	419	6	146	1	68	6	0	0	143	3	0	0	106	2	Bacteria	Patescibacteria	Gracilibacteria	Absconditabacteriales_	100)	SR1)_fa
Otu00381	0	1	0	0	0	0	0	0	0	0	0	0	4	572	1	215	0	52	0	44	0	0	0	0	0	0	0	0	0	0	0	0	53	0	3	0	480	0	211	1	172	Bacteria	Planctomycetes	Planctomycetacia	Pirellulales	Pirellulaceae	Pirellulaceae_unclassified
Otu00382	0	143	74	241	39	72	84	95	266	55	33	58	0	0	0	0	0	0	0	0	0	85	0	113	1	143	0	93	0	96	0	10	0	25	0	13	0	13	0	40	0	Bacteria	Firmicutes	Clostridia	Clostridiales	Lachnospiraceae	Lachnospiraceae_unclassified
Otu00383	0	0	0	0	0	0	0	0	0	0	1	0	0	4	0	1	0	3	2	3	0	0	129	2	452	4	530	4	329	2	283	0	0	0	14	0	4	3	6	0	5	Bacteria	Proteobacteria	Gammaproteobacteria	Betaproteobacteriales	Burkholderiaceae	Burkholderiaceae_unclassified
Otu00384	0	24	13	23	75	15	179	26	355	12	110	0	10	0	14	0	0	0	11	0	8	22	0	24	0	20	0	408	0	158	0	15	0	31	0	165	0	21	0	23	0	Bacteria	Synergistetes	Synergistia	Synergistales	Synergistaceae	Candidatus_Tammella
Otu00385	0	115	52	47	28	36	28	43	126	86	27	38	16	2	32	0	9	0	13	0	34	193	0	178	3	114	0	275	0	124	0	21	0	19	0	51	0	28	0	11	0	Bacteria	Actinobacteria	Coriobacteriia	Coriobacteriales	Coriobacteriales_unclassified	Coriobacteriales_unclassified
Otu00386	0	171	72	33	49	42	31	132	274	97	180	16	30	1	21	1	4	0	11	0	11	97	0	38	1	46	0	56	1	29	0	57	1	24	0	86	1	61	0	67	0	Bacteria	Firmicutes	Firmicutes_unclassified	Firmicutes_unclassified	Firmicutes_unclassified	Firmicutes_unclassified
Otu00387	0	43	36	83	12	37	54	27	45	49	5	24	0	0	0	0	0	0	0	0	27	179	3	190	1	107	0	300	2	128	1	36	1	48	0	144	0	90	0	59	0	Bacteria	Bacteria_unclassified	Bacteria_unclassified	Bacteria_unclassified	Bacteria_unclassified	Bacteria_unclassified
Otu00388	0	0	0	0	0	0	0	0	0	0	2	0	0	34	0	10	0	9	0	16	0	8	833	1	142	0	40	0	602	0	8	0	11	0	4	0	7	0	3	0	1	Bacteria	Bacteroidetes	Bacteroidia	Sphingobacteriales	Sphingobacteriaceae	Parapedobacter
Otu00389	0	0	0	0	0	0	0	0	0	0	32	0	29	1	36	0	28	1	48	0	107	229	4	185	6	101	2	361	5	153	0	45	0	44	0	105	0	145	0	64	0	Bacteria	Actinobacteria	Coriobacteriia	Coriobacteriales	Coriobacteriales_unclassified	Coriobacteriales_unclassified
Otu00390	0	10	0	14	4	9	5	3	2	1	11	12	0	0	0	0	0	0	0	0	0	177	0	105	1	45	0	293	1	276	0	110	1	119	0	185	0	204	0	128	0	Bacteria	Spirochaetes	Spirochaetia	Spirochaetales	Spirochaetaceae	Spirochaetaceae_unclassified
Otu00391	0	19	3	35	3	50	42	21	29	7	44	5	14	0	17	0	15	0	3	0	1321	9	1	0	1	3	0	10	0	3	0	4	0	30	0	14	0	11	0	1	0	Bacteria	Bacteroidetes	Bacteroidia	Bacteroidales	M2PB4-65_termite_group	M2PB4-65_termite_group_ge
Otu00392	0	187	189	0	100	0	425	87	407	174	30	89	0	0	0	0	0	0	0	0	5	2	1	0	0	0	0	2	0	2	0	0	0	0	0	0	0	0	0	1	0	Bacteria	Firmicutes	Clostridia	Clostridiales	Ruminococcaceae	Ruminococcaceae_unclassified
Otu00393	0	84	23	98	14	106	65	12	40	49	61	44	0	0	10	0	0	0	0	0	1	81	7	118	9	86	0	120	17	135	0	70	9	70	0	198	0	91	0	74	0	Bacteria	Bacteroidetes	Bacteroidia	Bacteroidia_unclassified	Bacteroidia_unclassified	Bacteroidia_unclassified
Otu00394	0	115	208	242	48	127	196	42	242	85	32	240	0	0	0	0	0	0	0	0	41	3	0	0	0	1	0	2	3	1	1	0	0	0	0	0	0	62	0	0	0	Bacteria	Verrucomicrobia	Verrucomicrobiae	Chthoniobacterales	Chthoniobacterales_unclassified	Chthoniobacterales_unclassified
Otu00395	0	54	88	246	65	173	195	115	92	80	58	64	3	0	0	0	0	0	0	0	47	36	0	8	1	18	0	70	0	69	1	23	0	39	0	52	0	75	0	18	0	Bacteria	Proteobacteria	Proteobacteria_unclassified	Proteobacteria_unclassified	Proteobacteria_unclassified	Proteobacteria_unclassified
Otu00396	0	0	0	0	0	0	0	0	0	0	0	0	0	396	1	85	0	20	0	66	0	0	0	0	0	0	0	0	0	0	0	0	95	0	153	0	235	0	333	0	301	Bacteria	Proteobacteria	Gammaproteobacteria	Salinisphaerales	Solimonadaceae	Solimonadaceae_unclassified
Otu00397	0	0	0	0	0	0	0	0	0	0	0	0	0	5	0	48	0	0	0	1	0	0	0	0	0	0	0	0	0	0	0	0	579	0	2	0	11	0	40	0	990	Bacteria	Proteobacteria	Deltaproteobacteria	Myxococcales	Myxococcales_unclassified	Myxococcales_unclassified
Otu00398	0	15	6	4	0	14	4	6	20	6	56	2	102	2	882	2	68	0	161	2	0	32	3	14	30	12	2	65	12	81	2	13	0	7	0	30	0	14	0	7	0	Bacteria	Bacteroidetes	Bacteroidia	Bacteroidales	Dysgonomonadaceae	Dysgonomonas
Otu00399	0	261	151	101	40	188	58	140	188	70	175	60	1	0	0	0	0	0	0	0	0	60	0	16	0	28	0	30	0	38	0	19	0	1	0	15	0	11	0	18	0	Bacteria	Bacteria_unclassified	Bacteria_unclassified	Bacteria_unclassified	Bacteria_unclassified	Bacteria_unclassified
Otu00400	0	110	150	115	90	99	188	244	295	74	122	47	0	0	0	0	0	0	0	0	111	1	0	2	0	3	0	4	0	0	0	0	0	0	0	0	0	0	0	0	0	Bacteria	Firmicutes	Clostridia	Clostridiales	Clostridiales_unclassified	Clostridiales_unclassified
Otu00401	0	0	0	0	0	0	0	0	0	0	0	0	0	315	0	52	0	482	2	27	0	0	0	0	0	4	59	0	63	0	151	1	147	0	238	0	0	0	0	0	105	Bacteria	Proteobacteria	Alphaproteobacteria	Sphingomonadales	Sphingomonadaceae	Sphingomonas
Otu00402	0	37	33	46	38	38	132	21	150	46	12	18	3	0	5	0	2	0	10	0	10	214	0	159	1	102	0	285	1	97	1	24	1	13	0	52	0	71	0	18	0	Bacteria	Firmicutes	Clostridia	Clostridiales	Ruminococcaceae	Ruminococcaceae_unclassified
Otu00403	0	106	121	194	31	182	239	161	133	167	96	49	0	0	0	0	0	0	0	0	2	40	5	12	2	11	1	24	4	10	0	16	1	15	0	10	0	2	0	4	0	Bacteria	Proteobacteria	Proteobacteria_unclassified	Proteobacteria_unclassified	Proteobacteria_unclassified	Proteobacteria_unclassified
Otu00404	0	0	0	0	0	0	0	0	0	0	0	0	0	71	0	127	3	224	0	26	0	0	0	0	0	0	0	0	0	0	0	0	82	0	82	0	69	0	880	0	53	Bacteria	Bacteria_unclassified	Bacteria_unclassified	Bacteria_unclassified	Bacteria_unclassified	Bacteria_unclassified
Otu00405	0	4	6	73	14	104	41	29	17	72	7	19	22	0	19	0	0	0	18	0	21	13	0	18	1	0	0	25	0	30	0	149	0	164	0	237	0	282	6	214	0	Bacteria	Spirochaetes	Spirochaetia	Spirochaetales	Spirochaetaceae	Treponema
Otu00406	0	46	58	374	22	195	321	14	150	236	0	180	0	0	0	0	0	0	0	0	9	0	0	0	0	0	0	0	0	0	0	0	0	0	0	0	0	0	0	0	0	Bacteria	Firmicutes	Clostridia	Clostridiales	Ruminococcaceae	Ruminococcaceae_unclassified
Otu00407	0	0	0	0	0	0	0	0	0	0	0	0	0	0	0	0	0	0	0	0	0	117	0	0	0	43	0	278	0	208	0	160	0	61	0	308	0	343	0	79	3	Bacteria	Bacteroidetes	Bacteroidia	Bacteroidales	Rikenellaceae	BCf9-17_termite_group
Otu00408	0	13	9	195	37	242	109	68	25	112	92	73	11	0	11	1	4	0	12	0	116	32	0	12	0	15	0	22	0	17	0	67	0	69	1	99	0	108	0	21	1	Bacteria	Spirochaetes	Spirochaetia	Spirochaetales	Spirochaetaceae	Treponema
Otu00409	0	103	72	91	53	101	103	48	167	131	103	49	0	1	0	0	1	0	0	0	31	124	1	62	1	99	1	62	0	60	0	31	0	26	0	37	0	19	0	12	0	Bacteria	Proteobacteria	Deltaproteobacteria	Desulfovibrionales	Desulfovibrionaceae	Desulfovibrio
Otu00410	0	0	0	0	0	0	0	0	0	0	0	0	156	2	237	3	28	0	158	1	0	8	0	6	3	5	0	23	0	9	5	244	14	176	0	92	2	249	6	154	7	Bacteria	Bacteria_unclassified	Bacteria_unclassified	Bacteria_unclassified	Bacteria_unclassified	Bacteria_unclassified
Otu00411	0	201	93	128	74	134	182	0	134	145	48	0	0	0	0	0	0	0	0	0	0	35	0	0	0	17	0	55	0	45	0	0	0	64	0	114	0	118	0	0	0	Bacteria	Spirochaetes	Spirochaetia	Spirochaetales	Spirochaetaceae	Treponema
Otu00412	0	56	29	49	16	0	0	0	0	42	76	17	0	0	0	0	3	0	0	0	20	338	0	0	0	183	0	379	0	229	0	41	0	0	0	104	0	0	0	0	0	Bacteria	Firmicutes	Firmicutes_unclassified	Firmicutes_unclassified	Firmicutes_unclassified	Firmicutes_unclassified
Otu00413	0	73	32	74	38	121	125	48	53	49	77	77	0	0	0	0	0	0	0	0	32	52	0	55	1	30	1	95	2	92	0	41	3	23	0	152	2	163	0	65	0	Bacteria	Bacteroidetes	Bacteroidia	Bacteroidales	Rikenellaceae	BCf9-17_termite_group
Otu00414	0	0	0	157	0	0	0	0	0	0	0	81	15	1	22	0	9	0	24	0	142	170	0	167	0	102	0	233	0	90	0	47	0	22	0	126	0	87	0	79	0	Bacteria	Firmicutes	Clostridia	Clostridiales	Lachnospiraceae	Tyzzerella_3
Otu00415	0	140	189	70	18	115	42	72	281	111	68	30	1	0	3	0	0	0	2	0	64	73	0	28	0	27	0	51	0	39	0	30	0	0	0	36	0	17	0	67	0	Bacteria	Firmicutes	Firmicutes_unclassified	Firmicutes_unclassified	Firmicutes_unclassified	Firmicutes_unclassified
Otu00416	0	4	0	0	0	0	0	0	0	0	0	0	8	375	7	150	0	76	0	51	0	0	0	0	1	0	0	0	0	0	0	0	114	0	68	0	190	0	274	0	255	Bacteria	Planctomycetes	Planctomycetacia	Pirellulales	Pirellulaceae	Pirellulaceae_unclassified
Otu00417	0	0	0	0	0	0	0	0	0	0	0	0	0	0	0	0	0	0	0	0	1563	0	0	0	0	0	0	0	0	0	0	0	0	0	0	0	0	0	0	0	0	Bacteria	Proteobacteria	Gammaproteobacteria	Betaproteobacteriales	Rhodocyclaceae	uncultured
Otu00418	0	196	177	126	31	119	145	112	207	132	45	42	0	0	0	0	0	0	0	0	48	30	1	34	0	19	0	54	0	19	0	2	0	2	0	2	0	9	0	7	0	Bacteria	Firmicutes	Clostridia	Clostridiales	Family_XIII	Family_XIII_unclassified
Otu00419	0	0	0	0	0	0	0	0	0	0	0	0	0	1087	0	428	0	11	0	0	0	0	0	0	0	0	0	0	0	0	0	0	15	0	0	0	0	0	1	0	12	Bacteria	Bacteroidetes	Bacteroidia	Cytophagales	Microscillaceae	uncultured
Otu00420	0	2	0	0	0	0	0	0	0	0	0	0	1	37	0	7	0	58	0	3	0	7	187	4	249	8	244	3	280	0	249	0	38	0	26	0	49	3	63	2	28	Bacteria	Proteobacteria	Gammaproteobacteria	Betaproteobacteriales	Burkholderiaceae	Burkholderiaceae_unclassified
Otu00421	0	159	176	134	67	146	152	77	302	159	14	84	0	0	3	0	0	0	0	0	0	4	0	12	2	16	3	19	2	8	4	0	0	0	0	1	0	2	0	0	0	Bacteria	Verrucomicrobia	Verrucomicrobiae	Chthoniobacterales	Terrimicrobiaceae	FukuN18_freshwater_group
Otu00422	0	63	36	49	17	35	35	17	94	37	28	42	0	0	0	0	0	0	0	0	29	116	1	144	0	99	0	207	1	129	0	64	1	31	0	73	0	155	0	41	0	Bacteria	Bacteria_unclassified	Bacteria_unclassified	Bacteria_unclassified	Bacteria_unclassified	Bacteria_unclassified
Otu00423	0	66	58	120	10	145	63	69	83	57	29	42	38	0	61	0	66	0	38	0	0	91	0	66	1	25	0	100	0	69	0	17	0	12	0	88	0	85	0	41	0	Bacteria	Firmicutes	Clostridia	Clostridiales	Family_XIII	Family_XIII_unclassified
Otu00424	0	0	0	0	0	0	0	0	0	0	0	0	0	221	4	54	0	28	0	23	0	0	0	0	0	0	0	0	0	0	1	0	173	0	343	0	208	0	194	1	284	Bacteria	Proteobacteria	Deltaproteobacteria	Myxococcales	Haliangiaceae	Haliangium
Otu00425	0	138	189	126	40	57	202	56	277	401	8	34	0	0	0	0	0	0	0	0	1	0	0	1	0	0	0	0	0	0	0	0	0	0	0	0	0	0	0	0	0	Bacteria	Firmicutes	Clostridia	Clostridiales	Ruminococcaceae	Ruminococcaceae_unclassified
Otu00426	0	0	2	1	3	8	4	13	24	23	10	1	356	32	87	5	45	0	35	0	0	38	0	184	26	21	1	328	15	67	0	79	0	27	0	18	0	15	2	50	0	Bacteria	Bacteroidetes	Bacteroidia	Bacteroidales	Bacteroidales_unclassified	Bacteroidales_unclassified
Otu00427	0	10	5	114	3	198	75	9	21	88	18	114	0	0	0	0	0	0	0	0	126	27	0	29	0	8	0	58	0	72	0	80	0	20	0	148	0	193	0	99	0	Bacteria	Spirochaetes	Spirochaetia	Spirochaetales	Spirochaetaceae	Treponema
Otu00428	0	110	65	46	41	105	110	69	98	72	60	20	0	0	0	0	0	0	0	0	31	36	1	18	1	22	0	65	1	59	0	62	3	12	0	181	0	171	0	43	3	Bacteria	Spirochaetes	Spirochaetia	Spirochaetales	Spirochaetaceae	Treponema_2
Otu00429	0	163	0	115	81	131	232	0	0	0	38	202	0	0	0	0	0	0	0	0	41	35	0	0	1	0	0	0	0	44	0	81	0	50	1	127	0	94	0	55	0	Bacteria	Spirochaetes	Spirochaetia	Spirochaetales	Spirochaetaceae	Treponema
Otu00430	0	137	95	80	57	122	135	34	155	105	102	34	0	0	0	0	0	0	0	0	7	63	0	36	0	27	0	74	2	0	0	48	0	0	0	68	0	54	0	54	0	Bacteria	Spirochaetes	Spirochaetia	Spirochaetales	Spirochaetaceae	Treponema
Otu00431	0	120	58	73	65	109	72	78	207	82	94	37	0	0	0	0	0	0	0	0	73	24	0	56	0	23	0	69	0	35	0	55	1	16	0	67	0	42	0	26	0	Bacteria	Elusimicrobia	Endomicrobia	Endomicrobiales	Endomicrobiaceae	Candidatus_Endomicrobium
Otu00432	0	152	62	197	20	148	60	219	129	0	0	34	8	0	11	0	0	0	6	0	0	214	0	217	0	0	1	0	0	0	0	0	0	0	0	0	0	0	3	0	0	Bacteria	Firmicutes	Clostridia	Clostridiales	Lachnospiraceae	Lachnospiraceae_unclassified
Otu00433	0	58	40	11	14	21	15	9	50	25	8	6	16	0	11	0	2	2	11	0	19	273	0	207	0	127	0	287	0	143	0	39	0	19	0	29	0	12	1	23	0	Bacteria	Firmicutes	Clostridia	Clostridiales	Peptococcaceae	Peptococcaceae_unclassified
Otu00434	0	19	10	17	0	11	19	4	11	11	21	0	11	0	7	1	1	3	9	1	0	226	2	123	3	62	2	154	8	90	2	77	5	3	1	166	2	246	0	140	3	Bacteria	Firmicutes	Clostridia	Clostridiales	Clostridiales_unclassified	Clostridiales_unclassified
Otu00435	0	0	0	0	0	0	0	0	0	0	1	0	1	45	0	8	2	44	3	12	0	23	59	0	81	1	690	24	139	1	79	0	128	0	46	1	50	0	15	0	10	Bacteria	Actinobacteria	Actinobacteria	Streptomycetales	Streptomycetaceae	Streptomyces
Otu00436	0	171	72	195	52	164	168	17	243	124	14	56	0	0	0	0	0	0	0	0	12	29	0	20	0	38	0	40	0	26	0	8	0	0	0	4	0	5	0	3	0	Bacteria	Spirochaetes	Leptospirae	Leptospirales	Leptospiraceae	RBG-16-49-21
Otu00437	0	89	69	67	40	105	41	68	162	63	150	34	0	0	0	0	0	0	0	0	41	81	0	59	1	64	0	57	0	44	0	49	2	11	0	75	0	24	0	56	0	Bacteria	Firmicutes	Clostridia	Clostridiales	Clostridiales_unclassified	Clostridiales_unclassified
Otu00438	0	165	115	73	50	71	46	75	170	63	131	45	0	0	0	0	2	0	0	0	120	46	0	42	2	57	0	85	1	28	0	14	0	0	0	28	0	2	0	15	0	Bacteria	Firmicutes	Clostridia	Clostridiales	Ruminococcaceae	Ruminococcaceae_unclassified
Otu00439	0	0	0	0	0	0	0	0	0	0	2	0	0	166	0	91	0	28	0	39	0	0	30	0	0	0	3	0	39	1	52	0	121	0	74	0	115	0	414	0	265	Bacteria	Bacteroidetes	Bacteroidia	Chitinophagales	Chitinophagaceae	Chitinophagaceae_unclassified
Otu00440	0	20	42	173	6	68	68	5	13	67	11	2	0	0	0	0	0	0	0	0	0	82	0	68	0	99	0	37	0	54	0	47	1	382	0	60	0	77	0	55	0	Bacteria	Firmicutes	Clostridia	Clostridiales	Lachnospiraceae	Lachnospiraceae_unclassified
Otu00441	0	41	45	59	12	77	77	34	62	12	31	11	18	1	60	0	3	0	18	0	76	141	0	101	2	106	1	210	2	63	0	29	0	33	0	49	0	37	0	26	0	Bacteria	Firmicutes	Clostridia	Clostridiales	Clostridiales_unclassified	Clostridiales_unclassified
Otu00442	0	6	16	27	0	83	39	28	7	1	39	7	1	5	0	0	0	2	0	2	31	38	72	14	187	15	19	16	204	15	59	39	1	102	2	77	1	164	1	114	0	Bacteria	Bacteroidetes	Bacteroidia	Bacteroidales	Dysgonomonadaceae	Dysgonomonas
Otu00443	0	0	0	0	0	0	0	0	0	0	1	0	0	0	0	35	0	0	0	65	0	0	0	0	0	0	258	0	0	0	36	0	0	0	755	0	92	0	147	0	39	Bacteria	Proteobacteria	Gammaproteobacteria	Betaproteobacteriales	Burkholderiaceae	Bordetella
Otu00444	0	110	72	30	22	47	35	193	90	59	48	17	46	3	107	3	49	0	85	1	109	76	0	19	2	16	0	42	1	17	0	5	0	82	0	25	0	10	0	7	0	Bacteria	Firmicutes	Clostridia	Clostridiales	Clostridiales_unclassified	Clostridiales_unclassified
Otu00445	0	0	0	0	0	0	0	0	0	0	1	0	0	142	0	92	0	57	0	0	0	0	0	0	0	0	0	0	0	0	153	1	75	0	249	0	74	0	247	0	336	Bacteria	Proteobacteria	Gammaproteobacteria	Betaproteobacteriales	Burkholderiaceae	Burkholderia-Caballeronia-Paraburkholderia
Otu00446	0	0	0	0	0	0	0	0	0	0	1379	0	0	0	0	0	0	0	0	6	0	0	31	0	0	0	4	0	0	0	7	0	0	0	0	0	0	0	0	0	0	Bacteria	Bacteroidetes	Bacteroidia	Bacteroidales	Bacteroidales_unclassified	Bacteroidales_unclassified
Otu00447	0	0	0	0	0	0	0	0	0	0	0	0	0	14	0	2	0	0	0	2	0	0	0	0	0	0	0	0	0	0	0	0	401	0	442	0	21	0	56	0	480	Bacteria	Proteobacteria	Deltaproteobacteria	Myxococcales	Sandaracinaceae	Sandaracinaceae_unclassified
Otu00448	0	14	0	16	22	15	56	13	47	3	109	1	1	0	0	0	0	0	4	0	0	49	0	0	0	25	1	469	0	224	0	39	0	0	0	143	0	103	0	63	0	Bacteria	Planctomycetes	Planctomycetacia	Pirellulales	Pirellulaceae	Termite_planctomycete_cluster
Otu00449	0	51	62	71	6	61	27	7	25	15	4	24	0	1	0	0	0	4	0	0	0	473	33	23	45	10	0	42	22	24	2	18	2	64	0	132	2	126	0	39	0	Bacteria	Firmicutes	Bacilli	Lactobacillales	Lactobacillales_unclassified	Lactobacillales_unclassified
Otu00450	0	0	0	0	0	0	0	0	0	130	31	0	0	0	0	0	0	0	0	0	0	0	0	0	17	95	0	325	5	311	1	41	1	72	0	124	2	143	0	108	0	Bacteria	Firmicutes	Clostridia	Clostridiales	Lachnospiraceae	Lachnospiraceae_unclassified
Otu00451	0	160	135	26	43	158	73	121	291	158	14	8	0	0	0	0	0	0	0	0	19	30	0	20	1	9	0	53	0	13	0	13	0	5	0	9	0	21	0	16	0	Bacteria	Firmicutes	Clostridia	Clostridiales	Clostridiales_unclassified	Clostridiales_unclassified
Otu00452	0	89	46	59	21	56	67	150	91	63	97	19	0	0	0	0	0	0	0	0	0	97	0	76	1	39	0	72	1	71	0	46	1	2	0	58	0	86	0	82	1	Bacteria	Firmicutes	Clostridia	Clostridiales	Ruminococcaceae	Ruminococcaceae_unclassified
Otu00453	0	30	21	172	22	138	134	60	42	110	63	32	1	0	4	0	0	0	0	0	62	33	0	13	1	5	0	59	0	35	0	107	0	18	0	146	0	55	0	13	0	Bacteria	Spirochaetes	Spirochaetia	Spirochaetales	Spirochaetaceae	Treponema
Otu00454	0	2	0	1	0	0	0	0	0	0	11	0	0	311	0	0	0	135	2	85	1	20	21	11	22	3	15	0	31	1	19	0	112	0	89	0	0	0	197	0	284	Bacteria	Proteobacteria	Alphaproteobacteria	Rhizobiales	Xanthobacteraceae	Bradyrhizobium
Otu00455	0	0	562	0	89	0	0	285	381	0	0	0	0	0	0	0	0	0	0	0	0	0	0	0	4	0	0	0	0	0	0	0	0	49	0	0	0	0	0	0	1	Bacteria	Bacteroidetes	Bacteroidia	Bacteroidales	Bacteroidales_unclassified	Bacteroidales_unclassified
Otu00456	0	0	0	0	0	0	0	0	0	0	0	0	0	0	0	1	0	0	0	0	0	249	0	189	0	144	0	342	0	194	0	0	0	42	0	106	0	42	0	43	0	Archaea	Euryarchaeota	Methanobacteria	Methanobacteriales	Methanobacteriaceae	Methanobrevibacter
Otu00457	0	66	30	29	32	22	53	77	95	43	20	39	71	0	52	1	25	0	38	0	101	100	0	54	0	29	0	96	0	62	0	18	1	92	0	42	0	43	0	15	0	Bacteria	Spirochaetes	Spirochaetia	Spirochaetales	Spirochaetaceae	Spirochaetaceae_unclassified
Otu00458	0	90	50	109	27	193	173	45	86	87	73	65	23	0	27	1	2	0	10	0	52	28	0	15	0	10	0	49	0	18	0	23	0	15	0	23	0	13	0	27	0	Bacteria	Spirochaetes	Spirochaetia	Spirochaetales	Spirochaetaceae	Treponema
Otu00459	0	132	8	6	3	9	1	10	34	8	33	4	22	0	17	1	2	0	34	0	0	174	16	83	3	108	0	175	7	111	1	42	1	24	0	132	0	105	1	16	1	Bacteria	Bacteroidetes	Bacteroidia	Bacteroidia_unclassified	Bacteroidia_unclassified	Bacteroidia_unclassified
Otu00460	0	0	0	0	0	0	0	0	0	0	0	0	0	0	0	0	0	0	0	0	0	0	237	0	1051	0	23	0	0	0	0	0	8	0	0	0	0	0	0	0	1	Bacteria	Firmicutes	Bacilli	Lactobacillales	Streptococcaceae	Lactococcus
Otu00461	0	0	0	0	0	0	0	0	0	0	0	0	0	18	0	7	0	6	0	9	0	0	34	0	1	0	0	0	4	0	67	0	802	0	25	0	7	0	171	0	162	Bacteria	Proteobacteria	Gammaproteobacteria	Oceanospirillales	Pseudohongiellaceae	BIyi10
Otu00462	0	206	133	17	50	158	51	246	171	141	126	11	0	0	0	0	0	0	0	0	1	0	0	1	0	0	0	0	0	0	0	0	0	0	0	0	0	0	0	0	0	Bacteria	Firmicutes	Clostridia	Clostridiales	Clostridiales_unclassified	Clostridiales_unclassified
Otu00463	0	301	308	0	0	210	143	348	0	0	0	0	0	0	0	0	0	0	0	0	0	0	0	0	0	0	0	0	1	0	0	0	0	0	0	0	0	0	0	0	0	Bacteria	Firmicutes	Clostridia	Clostridiales	Lachnospiraceae	Tyzzerella_3
Otu00464	0	0	1	18	0	6	2	10	0	4	46	0	17	2	80	4	2	2	98	0	0	145	3	128	11	65	2	142	11	100	0	24	3	55	2	77	0	169	5	75	1	Bacteria	Actinobacteria	Actinobacteria	Micrococcales	Micrococcales_unclassified	Micrococcales_unclassified
Otu00465	0	3	18	24	7	25	11	84	6	0	23	12	6	0	16	0	1	0	7	0	505	120	1	74	2	87	0	121	0	67	0	8	0	53	0	2	0	20	0	7	0	Bacteria	Firmicutes	Clostridia	Clostridiales	Lachnospiraceae	Lachnospiraceae_unclassified
Otu00466	0	40	13	21	21	21	22	32	96	7	55	23	98	0	26	0	10	0	105	0	116	135	1	90	1	64	0	167	0	44	0	19	2	20	0	32	0	15	0	11	0	Bacteria	Bacteria_unclassified	Bacteria_unclassified	Bacteria_unclassified	Bacteria_unclassified	Bacteria_unclassified
Otu00467	0	0	0	0	0	0	0	0	0	0	0	0	1	1240	0	64	0	0	0	0	0	0	0	0	0	0	0	0	0	0	0	0	0	0	0	0	0	1	0	0	0	Bacteria	Bacteroidetes	Bacteroidia	Cytophagales	Microscillaceae	uncultured
Otu00468	0	0	0	0	0	0	0	0	0	0	0	0	0	279	0	10	0	0	0	9	0	0	5	0	31	0	68	0	4	0	266	0	1	0	323	0	293	0	0	0	13	Bacteria	Proteobacteria	Gammaproteobacteria	Betaproteobacteriales	Burkholderiaceae	Burkholderiaceae_unclassified
Otu00469	0	24	15	20	5	26	14	33	22	9	16	8	0	4	0	0	0	0	0	1	0	154	8	204	42	50	3	305	25	120	5	24	3	15	0	31	1	63	2	36	4	Bacteria	Firmicutes	Clostridia	Clostridiales	Clostridiales_unclassified	Clostridiales_unclassified
Otu00470	0	22	13	17	6	8	15	12	23	11	26	5	129	1	115	0	151	0	142	0	17	136	0	110	1	50	1	171	1	60	0	2	0	13	0	19	0	5	0	8	0	Bacteria	Firmicutes	Firmicutes_unclassified	Firmicutes_unclassified	Firmicutes_unclassified	Firmicutes_unclassified
Otu00471	0	0	0	0	0	0	0	0	0	0	0	0	0	0	0	0	0	0	0	0	0	3	0	0	0	0	0	2	1279	0	0	0	0	0	0	0	0	0	0	0	0	Bacteria	Proteobacteria	Gammaproteobacteria	Pseudomonadales	Pseudomonadaceae	Pseudomonas
Otu00472	0	0	0	0	0	0	0	0	0	0	0	0	1	36	0	89	0	16	0	0	0	0	0	0	0	0	0	0	0	0	0	1	629	0	1	0	177	0	0	0	330	Bacteria	Verrucomicrobia	Verrucomicrobiae	Verrucomicrobiales	Verrucomicrobiaceae	uncultured
Otu00473	0	0	0	0	0	0	0	0	0	0	0	1	0	0	0	0	0	0	0	0	0	0	561	8	36	0	67	14	187	21	373	0	0	0	0	0	0	0	0	0	0	Bacteria	Proteobacteria	Alphaproteobacteria	Sphingomonadales	Sphingomonadaceae	Sphingomonadaceae_unclassified
Otu00474	0	140	102	63	22	89	29	64	137	60	0	44	17	7	0	0	0	0	33	0	0	121	0	59	2	107	0	89	0	75	0	0	0	0	0	0	0	0	0	0	0	Bacteria	Bacteroidetes	Bacteroidia	Bacteroidales	Bacteroidales_unclassified	Bacteroidales_unclassified
Otu00475	0	0	0	0	0	0	0	0	0	0	0	0	0	0	0	65	0	0	2	23	1	0	4	0	1122	0	0	0	0	0	17	0	7	0	2	0	8	0	5	0	3	Bacteria	Proteobacteria	Gammaproteobacteria	Betaproteobacteriales	Burkholderiaceae	Burkholderia-Caballeronia-Paraburkholderia
Otu00476	0	27	9	61	5	109	76	60	26	27	80	23	5	0	4	0	0	0	19	0	36	49	3	77	2	16	1	168	2	112	0	16	1	9	0	97	0	108	0	27	1	Bacteria	Elusimicrobia	Endomicrobia	Endomicrobiales	Endomicrobiaceae	Candidatus_Endomicrobium
Otu00477	0	59	80	134	12	81	103	69	102	45	41	24	0	0	0	0	0	0	0	0	11	145	0	44	0	42	1	76	1	17	0	38	4	0	0	51	0	24	2	46	0	Bacteria	Firmicutes	Clostridia	Clostridiales	Ruminococcaceae	Ruminococcaceae_unclassified
Otu00478	0	3	0	0	2	0	0	8	20	9	0	0	221	0	148	0	0	0	347	0	0	0	0	252	0	0	0	0	1	33	0	52	0	39	0	111	0	0	0	0	0	Bacteria	Firmicutes	Clostridia	Clostridiales	Ruminococcaceae	Ruminiclostridium_6
Otu00479	0	0	0	0	0	0	0	0	0	0	2	0	0	138	0	56	0	87	0	33	0	0	0	0	2	0	0	0	4	0	0	0	111	0	179	1	209	0	247	0	173	Bacteria	Proteobacteria	Alphaproteobacteria	Rhizobiales	Xanthobacteraceae	Xanthobacteraceae_unclassified
Otu00480	0	0	138	121	37	113	70	238	284	0	0	43	0	0	0	0	0	0	0	0	156	0	0	0	0	0	0	0	5	0	0	0	0	36	0	0	0	0	0	0	0	Bacteria	Firmicutes	Clostridia	Clostridiales	Lachnospiraceae	Lachnospiraceae_unclassified
Otu00481	0	39	15	65	41	112	32	0	146	96	22	84	0	0	0	0	0	0	0	0	0	68	0	31	1	39	0	52	0	109	0	54	0	27	0	136	0	45	0	25	0	Bacteria	Spirochaetes	Spirochaetia	Spirochaetales	Spirochaetaceae	Treponema
Otu00482	0	0	0	0	0	0	0	0	0	0	0	0	206	65	535	53	121	0	166	8	0	1	0	6	4	2	0	2	7	4	2	1	4	18	1	0	5	6	0	0	5	Bacteria	Elusimicrobia	Elusimicrobia	Elusimicrobiales	Elusimicrobiaceae	Elusimicrobium
Otu00483	0	55	77	60	15	51	95	72	147	51	47	18	2	0	11	1	2	0	2	0	62	68	0	49	0	46	0	94	1	36	0	30	0	12	0	35	0	45	0	37	0	Bacteria	Proteobacteria	Proteobacteria_unclassified	Proteobacteria_unclassified	Proteobacteria_unclassified	Proteobacteria_unclassified
Otu00484	0	159	153	104	9	40	67	163	123	53	3	16	0	0	0	0	0	1	0	0	17	57	1	58	0	24	0	70	1	30	0	1	0	25	0	19	0	12	1	9	0	Bacteria	Firmicutes	Clostridia	Clostridiales	Family_XIII	Family_XIII_unclassified
Otu00485	0	0	0	0	0	0	0	0	0	0	0	0	0	0	0	0	0	0	0	0	1202	0	0	0	0	0	0	0	0	0	1	0	0	0	0	0	0	0	0	0	0	Bacteria	Synergistetes	Synergistia	Synergistales	Synergistaceae	Fretibacterium
Otu00486	0	0	0	0	78	0	0	0	0	0	0	0	0	0	0	0	0	0	0	0	0	69	0	0	1	28	0	217	3	79	0	113	0	75	0	0	0	304	0	222	1	Bacteria	Spirochaetes	Spirochaetia	Spirochaetales	Spirochaetaceae	Treponema
Otu00487	0	116	55	27	17	87	42	56	137	29	132	20	0	0	3	1	0	0	0	0	43	68	0	59	0	35	0	72	0	44	0	13	1	9	0	28	0	52	0	35	1	Bacteria	Firmicutes	Clostridia	Clostridiales	Christensenellaceae	Christensenellaceae_R-7_group
Otu00488	0	0	0	0	0	0	0	0	0	0	0	0	213	107	474	60	189	1	103	9	0	2	0	0	0	1	0	1	0	0	0	0	0	11	0	0	0	1	1	7	1	Bacteria	Elusimicrobia	Elusimicrobia	Elusimicrobiales	Elusimicrobiaceae	Elusimicrobium
Otu00489	0	77	9	28	168	71	47	3	287	53	25	75	0	7	0	0	0	0	0	1	0	52	0	27	2	10	1	27	4	68	2	24	6	46	3	24	4	8	3	13	3	Bacteria	Bacteria_unclassified	Bacteria_unclassified	Bacteria_unclassified	Bacteria_unclassified	Bacteria_unclassified
Otu00490	0	35	4	207	1	154	74	195	24	106	96	14	3	0	6	0	0	0	0	0	133	4	0	7	0	2	0	16	0	6	0	26	0	4	0	9	0	35	0	13	0	Bacteria	Bacteria_unclassified	Bacteria_unclassified	Bacteria_unclassified	Bacteria_unclassified	Bacteria_unclassified
Otu00491	0	0	0	0	0	0	0	0	1	0	0	0	0	0	0	0	0	0	0	0	0	0	0	0	6	0	4	0	1157	0	3	0	0	0	0	0	0	0	0	0	1	Bacteria	Proteobacteria	Gammaproteobacteria	Betaproteobacteriales	Burkholderiaceae	Burkholderia-Caballeronia-Paraburkholderia
Otu00492	0	0	0	2	0	0	1	0	0	0	34	0	0	64	0	11	0	74	0	7	0	4	113	6	78	8	49	4	71	12	77	0	80	0	156	0	101	3	99	0	114	Bacteria	Proteobacteria	Alphaproteobacteria	Acetobacterales	Acetobacteraceae	Acetobacteraceae_unclassified
Otu00493	0	0	0	0	0	0	0	0	0	0	0	0	0	0	0	1164	0	0	0	0	0	0	0	0	0	0	0	0	0	0	0	0	0	0	0	0	0	0	0	0	0	Bacteria	Bacteroidetes	Bacteroidia	Cytophagales	Microscillaceae	uncultured
Otu00494	0	0	0	0	1	1	0	0	1	0	0	0	2	0	0	0	0	0	0	13	0	4	5	0	762	0	145	3	181	0	0	0	0	3	0	5	0	23	0	0	0	Bacteria	Proteobacteria	Gammaproteobacteria	Betaproteobacteriales	Burkholderiaceae	Burkholderia-Caballeronia-Paraburkholderia
Otu00495	0	53	11	91	1	310	16	34	66	113	218	5	0	1	7	1	0	0	3	0	0	2	0	42	1	5	1	5	1	5	1	46	0	28	0	38	0	30	0	12	0	Bacteria	Bacteria_unclassified	Bacteria_unclassified	Bacteria_unclassified	Bacteria_unclassified	Bacteria_unclassified
Otu00496	0	2	2	0	0	0	0	0	0	0	0	0	12	113	2	5	2	8	18	69	0	1	103	0	136	0	5	14	96	1	24	22	22	8	58	138	9	203	21	22	26	Bacteria	Proteobacteria	Gammaproteobacteria	Betaproteobacteriales	Burkholderiaceae	Burkholderia-Caballeronia-Paraburkholderia
Otu00497	0	41	45	43	11	33	56	41	64	22	43	13	7	0	20	0	7	0	9	0	22	83	0	144	0	52	0	161	0	56	0	14	0	10	1	60	0	54	0	25	0	Bacteria	Firmicutes	Clostridia	Clostridiales	Clostridiales_unclassified	Clostridiales_unclassified
Otu00498	0	0	0	0	0	0	0	0	0	0	5	0	1	229	0	44	0	143	0	148	0	0	22	0	5	0	12	0	9	0	343	0	20	0	51	0	2	0	66	0	32	Bacteria	Proteobacteria	Gammaproteobacteria	Xanthomonadales	Xanthomonadaceae	Xanthomonadaceae_unclassified
Otu00499	0	101	0	0	0	0	0	0	0	67	151	0	13	0	36	0	2	0	36	0	0	185	0	125	1	140	0	101	0	46	1	33	0	0	0	29	0	50	0	13	0	Bacteria	Firmicutes	Clostridia	Clostridiales	Lachnospiraceae	Lachnospiraceae_unclassified
Otu00500	0	76	76	181	46	106	285	77	146	50	29	0	0	0	0	0	0	0	0	0	8	8	0	6	0	5	0	18	0	8	0	0	0	0	0	0	0	0	0	0	0	Bacteria	Bacteria_unclassified	Bacteria_unclassified	Bacteria_unclassified	Bacteria_unclassified	Bacteria_unclassified
Otu00501	0	43	23	45	23	97	92	34	132	41	22	16	0	0	0	0	0	0	0	0	33	118	0	71	0	65	0	158	0	46	0	9	0	3	0	16	0	25	0	10	0	Bacteria	Firmicutes	Clostridia	Clostridiales	Ruminococcaceae	Ruminococcaceae_unclassified
Otu00502	0	48	49	86	20	70	49	59	59	48	24	17	0	0	0	0	0	0	0	0	4	40	0	55	1	35	0	109	1	66	0	44	0	17	0	81	1	96	0	41	2	Bacteria	Bacteria_unclassified	Bacteria_unclassified	Bacteria_unclassified	Bacteria_unclassified	Bacteria_unclassified
Otu00503	0	22	11	130	2	168	192	15	19	7	146	17	0	0	50	0	0	0	17	0	0	31	0	73	2	44	0	10	0	24	0	37	0	10	0	43	0	42	0	9	0	Bacteria	Bacteria_unclassified	Bacteria_unclassified	Bacteria_unclassified	Bacteria_unclassified	Bacteria_unclassified
Otu00504	0	0	0	0	0	0	0	0	0	0	0	0	0	0	16	0	0	0	0	0	0	159	0	163	0	72	0	264	0	141	0	51	0	79	0	0	0	122	0	50	0	Bacteria	Proteobacteria	Proteobacteria_unclassified	Proteobacteria_unclassified	Proteobacteria_unclassified	Proteobacteria_unclassified
Otu00505	0	166	144	92	41	121	91	76	176	85	34	28	12	0	0	0	0	0	3	0	24	1	0	0	1	6	0	6	0	1	0	3	0	0	0	0	0	0	0	2	0	Bacteria	Firmicutes	Clostridia	Clostridiales	Clostridiales_unclassified	Clostridiales_unclassified
Otu00506	0	0	0	0	0	0	0	0	0	0	10	0	0	0	0	0	0	197	0	0	0	0	142	0	10	0	16	0	68	0	131	0	0	0	534	0	0	0	0	0	0	Bacteria	Bacteroidetes	Bacteroidia	Chitinophagales	Chitinophagaceae	uncultured
Otu00507	0	85	89	92	43	102	128	62	129	44	54	99	3	0	21	0	0	0	7	0	16	34	0	5	0	7	0	20	0	10	0	26	0	1	0	0	0	9	0	17	0	Bacteria	Spirochaetes	Spirochaetia	Spirochaetales	Spirochaetaceae	Treponema
Otu00508	0	0	0	0	0	0	0	0	0	0	0	0	0	99	0	77	0	0	0	80	0	0	0	0	0	0	0	0	0	0	0	1	85	0	17	0	608	0	22	0	111	Bacteria	Proteobacteria	Gammaproteobacteria	Betaproteobacteriales	Burkholderiaceae	Hydrogenophaga
Otu00509	0	1	0	1	0	0	0	0	0	0	406	0	0	39	0	38	0	180	0	139	0	3	0	0	0	13	0	0	0	0	0	0	70	0	27	0	60	0	67	0	55	Bacteria	Proteobacteria	Alphaproteobacteria	Sphingomonadales	Sphingomonadaceae	Sphingomonadaceae_unclassified
Otu00510	0	0	0	0	0	0	0	0	0	0	2	0	1	202	0	59	0	81	0	66	0	0	38	0	12	0	14	0	16	0	17	0	50	0	28	0	202	0	141	0	169	Bacteria	Proteobacteria	Alphaproteobacteria	Rhizobiales	Xanthobacteraceae	uncultured
Otu00511	0	0	0	0	0	0	0	0	0	0	0	0	202	15	252	7	160	0	126	1	0	0	0	0	0	0	0	0	0	0	0	0	1	263	0	0	0	0	0	65	0	Bacteria	Firmicutes	Bacilli	Lactobacillales	Streptococcaceae	Lactococcus
Otu00512	0	0	0	0	0	0	0	0	0	0	0	0	0	12	2	5	0	0	4	6	0	0	1	0	0	46	582	0	0	2	0	8	87	17	193	2	13	10	77	18	5	Bacteria	Proteobacteria	Gammaproteobacteria	Betaproteobacteriales	Burkholderiaceae	Burkholderia-Caballeronia-Paraburkholderia
Otu00513	0	1	1	1	0	0	0	0	0	0	0	2	1	72	0	1	0	17	0	2	0	0	134	0	39	5	186	0	143	2	128	0	21	0	212	1	38	3	64	0	11	Bacteria	Proteobacteria	Gammaproteobacteria	Betaproteobacteriales	Burkholderiaceae	Burkholderia-Caballeronia-Paraburkholderia
Otu00514	0	80	57	87	30	105	121	34	120	64	28	72	0	0	0	0	0	0	0	0	14	56	0	40	0	5	0	61	1	33	0	12	0	11	0	25	0	23	0	6	0	Bacteria	Spirochaetes	Spirochaetia	Spirochaetales	Spirochaetaceae	Treponema
Otu00515	0	0	30	0	0	0	0	0	0	0	37	14	120	0	107	0	8	0	168	0	72	0	0	0	0	93	0	0	0	0	0	0	0	17	0	0	0	413	5	0	0	Bacteria	Patescibacteria	Gracilibacteria	Absconditabacteriales_	100)	SR1)_fa
Otu00516	0	122	53	47	22	94	57	10	99	104	15	31	0	0	0	0	0	0	0	0	0	51	0	39	6	22	0	178	1	34	2	30	0	4	0	22	1	28	1	11	0	Bacteria	Actinobacteria	Actinobacteria	Micrococcales	Micrococcales_unclassified	Micrococcales_unclassified
Otu00517	0	18	19	98	5	59	63	36	11	47	12	20	154	0	54	0	241	0	75	0	22	0	0	6	0	6	0	19	0	12	0	15	0	6	0	35	0	38	0	8	0	Bacteria	Spirochaetes	Spirochaetia	Spirochaetales	Spirochaetaceae	Treponema
Otu00518	0	0	0	0	0	0	0	0	0	0	5	0	0	216	0	67	0	69	0	47	0	0	7	0	1	0	5	0	4	2	7	0	56	0	64	0	123	0	242	0	152	Bacteria	Proteobacteria	Alphaproteobacteria	Alphaproteobacteria_unclassified	Alphaproteobacteria_unclassified	Alphaproteobacteria_unclassified
Otu00519	0	81	44	107	21	123	117	18	90	105	43	0	0	0	0	0	0	0	0	0	29	33	0	14	0	7	0	84	0	20	0	19	0	10	0	27	0	44	0	31	0	Bacteria	Spirochaetes	Spirochaetia	Spirochaetales	Spirochaetaceae	Treponema
Otu00520	0	0	0	0	0	0	0	0	0	0	0	0	0	204	3	62	0	20	0	70	0	0	0	0	0	0	1	0	0	0	1	0	41	0	320	0	141	0	144	0	59	Bacteria	Planctomycetes	Planctomycetacia	Planctomycetacia_unclassified	Planctomycetacia_unclassified	Planctomycetacia_unclassified
Otu00521	0	55	16	38	34	55	82	28	86	46	15	137	2	0	10	0	2	0	5	0	50	35	0	36	0	16	0	47	0	76	0	40	0	34	0	0	0	82	1	33	0	Bacteria	Spirochaetes	Spirochaetia	Spirochaetales	Spirochaetaceae	Treponema
Otu00522	0	224	0	0	54	81	0	0	408	118	0	60	0	0	2	0	2	0	2	0	0	0	0	0	0	0	0	0	0	36	0	0	0	6	0	49	0	16	0	0	0	Bacteria	Firmicutes	Clostridia	Clostridiales	Lachnospiraceae	Tyzzerella_3
Otu00523	0	72	1	75	24	128	91	11	83	44	24	166	0	0	0	0	0	0	0	0	46	50	0	17	0	34	0	43	0	55	0	7	0	76	0	4	0	3	0	2	0	Bacteria	Firmicutes	Firmicutes_unclassified	Firmicutes_unclassified	Firmicutes_unclassified	Firmicutes_unclassified
Otu00524	0	0	2	135	10	66	53	0	1	56	0	15	67	0	121	10	22	0	117	0	5	31	0	70	6	6	0	53	5	21	2	99	0	17	0	36	1	18	0	10	0	Bacteria	Spirochaetes	Spirochaetia	Spirochaetales	Spirochaetaceae	Treponema
Otu00525	0	84	0	139	98	274	292	38	0	51	0	0	0	0	0	0	0	1	0	0	28	11	0	0	0	0	0	0	0	0	0	11	0	0	0	26	0	0	1	0	0	Bacteria	Spirochaetes	Spirochaetia	Spirochaetales	Spirochaetaceae	Treponema
Otu00526	0	0	0	0	0	0	0	0	0	0	0	0	2	316	0	409	0	28	0	65	0	0	0	0	0	0	0	0	0	0	0	0	33	0	3	0	57	0	55	0	85	Bacteria	Planctomycetes	Planctomycetacia	Gemmatales	Gemmataceae	Gemmataceae_unclassified
Otu00527	0	0	0	0	0	0	0	0	0	0	23	0	0	26	0	8	2	60	0	19	0	0	148	19	0	14	82	0	157	8	188	0	46	0	91	0	83	0	74	0	0	Bacteria	Proteobacteria	Alphaproteobacteria	Rhizobiales	Rhizobiaceae	Rhizobiaceae_unclassified
Otu00528	0	0	0	0	0	0	0	0	0	0	0	241	0	0	279	6	95	0	0	1	0	0	9	39	0	48	11	83	20	0	0	0	12	190	1	0	0	0	6	0	7	Bacteria	Bacteroidetes	Bacteroidia	Bacteroidales	Bacteroidales_unclassified	Bacteroidales_unclassified
Otu00529	0	56	71	29	16	26	25	42	74	48	324	7	10	0	8	0	6	0	7	2	0	33	3	10	4	35	5	28	7	6	5	21	0	11	0	61	0	39	0	27	0	Bacteria	Bacteroidetes	Bacteroidia	Bacteroidales	Prolixibacteraceae	uncultured
Otu00530	0	17	57	135	10	74	108	30	62	24	26	5	1	0	0	1	0	0	0	0	0	83	0	132	5	24	0	143	0	66	0	2	1	10	0	13	0	8	0	8	0	Bacteria	Patescibacteria	Gracilibacteria	JGI_0000069-P22	JGI_0000069-P22_fa	JGI_0000069-P22_ge
Otu00531	0	0	0	0	0	0	0	0	0	0	0	0	0	0	0	0	0	0	0	0	1038	6	0	0	0	0	0	1	0	0	0	0	0	0	0	0	0	0	0	0	0	Bacteria	Proteobacteria	Gammaproteobacteria	Pseudomonadales	Pseudomonadaceae	Pseudomonas
Otu00532	0	58	4	94	9	44	30	0	94	37	5	126	0	0	0	0	0	0	0	0	0	94	0	54	1	72	0	165	0	19	0	0	3	42	1	0	0	90	2	0	1	Bacteria	Firmicutes	Clostridia	Clostridiales	Ruminococcaceae	Ruminiclostridium_6
Otu00533	0	163	52	17	32	60	13	9	145	59	15	26	8	0	1	0	0	1	8	0	21	60	0	83	0	23	0	57	3	44	0	19	0	8	0	58	0	13	0	44	0	Bacteria	Firmicutes	Clostridia	Clostridiales	Ruminococcaceae	Ruminococcaceae_unclassified
Otu00534	0	92	22	204	8	69	189	84	67	137	30	7	0	0	0	0	0	0	0	0	0	0	0	0	0	0	1	54	0	0	0	35	0	0	0	30	0	0	0	5	0	Bacteria	Bacteria_unclassified	Bacteria_unclassified	Bacteria_unclassified	Bacteria_unclassified	Bacteria_unclassified
Otu00535	0	0	0	1	0	0	0	0	0	0	0	0	0	19	0	159	0	250	0	40	0	0	0	0	0	0	0	0	0	0	0	0	191	0	0	0	0	0	0	0	373	Bacteria	Bacteria_unclassified	Bacteria_unclassified	Bacteria_unclassified	Bacteria_unclassified	Bacteria_unclassified
Otu00536	0	0	0	0	0	0	0	0	0	0	0	0	0	487	0	57	0	2	0	32	1	0	0	0	0	0	1	0	0	0	1	0	55	0	162	0	189	0	37	0	8	Bacteria	Bacteroidetes	Bacteroidia	Cytophagales	Microscillaceae	Microscillaceae_unclassified
Otu00537	0	6	3	19	19	10	59	4	65	6	81	0	5	0	5	0	0	0	3	0	0	19	0	13	1	21	0	351	0	129	0	14	0	10	0	120	0	44	0	23	0	Bacteria	Planctomycetes	Planctomycetacia	Pirellulales	Pirellulaceae	Termite_planctomycete_cluster
Otu00538	0	22	83	59	14	134	102	41	31	6	218	21	0	0	15	0	0	0	0	0	0	99	0	23	0	41	0	34	0	74	0	0	0	5	0	0	0	1	0	1	0	Bacteria	Firmicutes	Clostridia	Clostridiales	Clostridiales_unclassified	Clostridiales_unclassified
Otu00539	0	181	0	0	0	0	0	0	261	87	406	86	0	0	0	0	0	0	0	0	0	0	0	0	0	0	0	0	0	0	0	0	0	0	0	0	0	0	0	0	0	Bacteria	Firmicutes	Clostridia	Clostridiales	Ruminococcaceae	Ruminococcaceae_unclassified
Otu00540	0	81	28	60	25	100	36	31	140	41	53	43	0	0	0	0	0	0	0	0	3	30	0	50	0	24	0	65	0	24	0	69	1	7	0	70	3	24	0	11	0	Bacteria	Proteobacteria	Proteobacteria_unclassified	Proteobacteria_unclassified	Proteobacteria_unclassified	Proteobacteria_unclassified
Otu00541	0	0	0	0	0	0	0	0	0	0	0	0	0	0	0	0	0	0	0	0	34	200	0	139	1	74	0	228	2	139	0	98	0	0	0	76	0	0	0	25	0	Bacteria	Proteobacteria	Proteobacteria_unclassified	Proteobacteria_unclassified	Proteobacteria_unclassified	Proteobacteria_unclassified
Otu00542	0	33	27	58	17	41	51	38	49	25	5	14	8	0	10	0	1	0	4	0	26	67	0	102	0	24	0	180	2	61	0	10	0	18	0	50	0	58	0	34	0	Bacteria	Firmicutes	Clostridia	Clostridiales	Ruminococcaceae	Ruminococcaceae_NK4A214_group
Otu00543	0	0	0	0	0	0	0	0	0	0	0	0	0	0	0	0	0	0	0	0	0	0	0	0	0	0	0	0	0	0	0	0	4	0	0	0	0	983	9	0	0	Bacteria	Bacteroidetes	Bacteroidia	Bacteroidales	Bacteroidales_unclassified	Bacteroidales_unclassified
Otu00544	0	203	38	30	47	93	28	25	298	89	92	22	0	0	0	0	0	0	0	0	28	0	0	0	0	0	0	0	0	0	0	0	0	0	0	0	0	0	0	0	0	Bacteria	Firmicutes	Clostridia	Clostridiales	Ruminococcaceae	Ruminococcaceae_unclassified
Otu00545	0	0	0	0	0	0	0	0	0	0	7	0	0	75	0	50	0	31	0	57	0	0	44	0	4	0	10	0	18	0	63	0	222	0	19	0	51	0	57	0	285	Bacteria	Proteobacteria	Gammaproteobacteria	Betaproteobacteriales	Burkholderiaceae	Burkholderiaceae_unclassified
Otu00546	0	6	0	0	1	1	2	14	11	0	9	0	85	9	508	12	11	0	91	5	70	31	2	6	0	9	0	35	3	19	0	7	0	3	0	26	0	12	1	2	0	Bacteria	Bacteroidetes	Bacteroidia	Bacteroidia_unclassified	Bacteroidia_unclassified	Bacteroidia_unclassified
Otu00547	0	151	45	54	0	238	53	0	192	0	177	19	0	0	0	0	1	0	1	0	0	15	0	5	2	8	0	12	0	7	0	6	0	0	0	0	0	3	0	0	0	Bacteria	Bacteroidetes	Bacteroidia	Bacteroidales	Dysgonomonadaceae	Dysgonomonadaceae_unclassified
Otu00548	0	30	4	50	2	108	139	14	33	18	84	16	0	2	3	0	0	2	0	2	0	20	3	26	8	13	0	78	8	37	6	27	13	30	0	103	5	56	9	35	5	Bacteria	Bacteria_unclassified	Bacteria_unclassified	Bacteria_unclassified	Bacteria_unclassified	Bacteria_unclassified
Otu00549	0	0	0	0	0	0	0	0	0	0	0	0	0	3	0	2	0	36	0	7	0	0	29	0	0	5	768	2	33	0	0	0	7	0	29	0	30	0	22	0	7	Bacteria	Proteobacteria	Alphaproteobacteria	Caulobacterales	Caulobacteraceae	Brevundimonas
Otu00550	0	22	24	23	18	44	64	6	52	17	47	31	0	4	0	0	0	2	0	2	13	28	3	28	6	18	5	96	6	48	2	86	19	56	4	113	4	46	5	28	4	Bacteria	Tenericutes	Mollicutes	Mycoplasmatales	Mycoplasmataceae	Mycoplasma
Otu00551	0	0	0	0	0	0	0	0	0	0	0	0	0	0	0	0	0	0	0	0	972	0	0	0	0	0	0	0	0	0	0	0	0	0	0	0	0	0	0	0	0	Bacteria	Elusimicrobia	Endomicrobia	Endomicrobiales	Endomicrobiaceae	Candidatus_Endomicrobium
Otu00552	0	0	0	0	0	0	0	0	0	0	0	0	0	315	0	68	0	453	0	18	0	0	0	0	0	0	3	0	0	0	0	0	41	0	46	0	0	0	7	0	11	Bacteria	Gemmatimonadetes	Gemmatimonadetes	Gemmatimonadales	Gemmatimonadaceae	Gemmatimonas
Otu00553	0	31	54	38	5	36	20	77	28	17	9	12	28	0	53	0	24	0	32	0	27	103	0	70	0	46	0	109	0	41	0	6	0	24	0	29	0	24	0	17	0	Bacteria	Firmicutes	Clostridia	Clostridiales	Lachnospiraceae	Lachnospiraceae_unclassified
Otu00554	0	49	22	83	20	119	137	10	74	26	10	28	0	0	0	0	0	0	0	0	6	35	0	21	3	8	0	43	0	48	0	6	0	32	0	109	0	47	0	20	1	Bacteria	Bacteroidetes	Bacteroidia	Bacteroidia_unclassified	Bacteroidia_unclassified	Bacteroidia_unclassified
Otu00555	0	5	6	20	1	247	4	5	2	76	19	0	54	0	273	0	1	0	97	0	1	11	0	21	2	15	0	7	2	20	0	34	0	1	0	10	0	12	0	2	0	Bacteria	Bacteria_unclassified	Bacteria_unclassified	Bacteria_unclassified	Bacteria_unclassified	Bacteria_unclassified
Otu00556	0	0	0	0	0	0	0	0	0	0	0	0	1	173	0	6	0	43	0	3	0	0	72	0	71	0	137	1	68	0	58	0	36	0	44	0	67	0	153	0	14	Bacteria	Actinobacteria	Actinobacteria	Streptomycetales	Streptomycetaceae	Streptomyces
Otu00557	0	43	14	0	4	14	0	76	4	0	56	0	0	2	64	4	0	1	27	0	108	42	3	31	0	29	0	117	5	19	2	54	31	48	0	19	1	57	4	57	0	Bacteria	Firmicutes	Bacilli	Lactobacillales	Leuconostocaceae	Leuconostocaceae_unclassified
Otu00558	0	0	0	0	0	0	0	0	0	0	23	0	0	51	1	41	0	54	0	13	0	7	166	0	139	2	154	1	47	2	9	0	0	0	33	0	44	0	89	1	58	Bacteria	Proteobacteria	Alphaproteobacteria	Caulobacterales	Caulobacteraceae	Phenylobacterium
Otu00559	0	0	0	0	0	0	0	0	0	0	0	0	0	0	0	0	0	0	0	0	0	0	755	0	144	0	0	0	0	0	33	0	0	0	0	0	0	0	0	0	0	Bacteria	Proteobacteria	Gammaproteobacteria	Pseudomonadales	Pseudomonadaceae	Pseudomonas
Otu00560	0	45	43	44	13	60	101	26	45	33	18	31	21	0	26	0	12	0	22	0	36	59	0	29	0	16	0	77	1	42	0	13	0	32	0	31	0	40	0	11	0	Bacteria	Spirochaetes	Spirochaetia	Spirochaetales	Spirochaetaceae	Treponema
Otu00561	0	0	0	0	0	0	0	0	0	0	62	0	1	64	0	26	1	67	0	9	0	23	110	6	137	0	90	22	79	11	70	0	28	0	18	0	47	0	45	0	9	Bacteria	Proteobacteria	Alphaproteobacteria	Rhizobiales	Rhizobiaceae	Phyllobacterium
Otu00562	0	75	88	62	23	139	63	27	179	49	36	67	0	0	0	0	0	0	0	0	73	1	0	4	3	0	2	4	10	1	0	1	3	0	0	8	0	3	0	0	0	Bacteria	Bacteria_unclassified	Bacteria_unclassified	Bacteria_unclassified	Bacteria_unclassified	Bacteria_unclassified
Otu00563	0	79	68	113	41	135	89	32	103	63	48	24	0	0	0	0	0	0	0	0	0	22	1	17	1	3	0	30	0	17	0	8	1	6	0	7	0	8	2	0	2	Bacteria	Bacteria_unclassified	Bacteria_unclassified	Bacteria_unclassified	Bacteria_unclassified	Bacteria_unclassified
Otu00564	0	0	0	0	0	122	115	0	0	103	0	0	0	0	0	0	0	0	0	0	9	0	0	53	0	27	0	82	0	62	0	60	0	52	0	86	0	107	0	39	0	Bacteria	Spirochaetes	Spirochaetia	Spirochaetales	Spirochaetaceae	Treponema
Otu00565	0	0	0	0	0	51	79	93	94	0	0	0	17	0	12	1	0	0	15	0	0	0	0	341	2	0	0	0	0	0	1	0	0	44	0	0	0	102	0	55	0	Bacteria	Firmicutes	Firmicutes_unclassified	Firmicutes_unclassified	Firmicutes_unclassified	Firmicutes_unclassified
Otu00566	0	2	0	0	0	0	0	0	0	0	0	0	0	11	1	3	0	31	0	4	0	16	66	67	234	28	62	30	172	20	67	0	11	0	47	0	15	0	15	0	3	Bacteria	Actinobacteria	Actinobacteria	Propionibacteriales	Nocardioidaceae	Nocardioides
Otu00567	0	186	47	52	23	13	17	144	335	40	26	5	0	0	0	0	0	0	0	0	11	0	0	0	0	0	0	0	0	0	0	0	0	0	0	0	0	0	0	0	0	Bacteria	Firmicutes	Clostridia	Clostridiales	Clostridiales_unclassified	Clostridiales_unclassified
Otu00568	0	93	19	180	17	92	68	19	171	71	1	30	0	0	0	0	0	0	0	0	0	45	0	25	0	13	0	23	0	21	0	2	0	3	0	1	0	1	0	1	0	Bacteria	Firmicutes	Clostridia	Clostridiales	Ruminococcaceae	Ruminococcaceae_unclassified
Otu00569	0	0	0	0	0	0	0	0	0	0	0	0	1	133	0	128	0	26	1	37	0	0	1	0	0	0	0	0	0	0	0	1	74	0	59	0	249	4	112	0	69	Bacteria	Planctomycetes	Planctomycetacia	Gemmatales	Gemmataceae	Gemmata
Otu00570	0	182	106	0	0	263	0	0	230	95	16	0	0	0	0	0	0	0	0	0	0	0	0	0	0	0	0	0	0	0	0	0	0	0	0	0	0	0	0	0	0	Bacteria	Bacteria_unclassified	Bacteria_unclassified	Bacteria_unclassified	Bacteria_unclassified	Bacteria_unclassified
Otu00571	0	0	0	0	0	0	0	0	0	0	5	0	0	117	0	55	0	60	0	44	0	0	1	0	2	2	20	0	2	0	14	0	56	0	77	1	158	0	196	0	82	unknown
Otu00572	0	0	139	102	0	0	30	127	0	0	152	0	0	0	0	0	0	0	0	0	0	81	0	41	0	55	0	84	0	0	0	37	0	0	0	0	0	0	0	43	0	Bacteria	Firmicutes	Clostridia	Clostridiales	Lachnospiraceae	Tyzzerella_3
Otu00573	0	87	25	63	0	115	158	160	102	0	47	96	0	0	0	0	0	0	0	0	34	0	0	0	0	0	0	0	0	0	0	0	0	0	0	0	0	0	0	0	0	Bacteria	Spirochaetes	Spirochaetia	Spirochaetales	Spirochaetaceae	Treponema
Otu00574	0	33	38	36	17	46	67	17	36	51	44	55	3	0	3	0	0	0	0	0	11	17	1	21	1	3	0	20	0	41	0	62	1	63	0	90	0	70	0	38	1	Bacteria	Spirochaetes	Spirochaetia	Spirochaetales	Spirochaetaceae	Treponema
Otu00575	0	0	0	0	0	0	0	0	0	0	0	0	0	0	0	0	0	0	0	0	882	0	0	0	0	0	0	0	0	0	0	0	0	0	0	0	0	0	0	0	0	Bacteria	Bacteria_unclassified	Bacteria_unclassified	Bacteria_unclassified	Bacteria_unclassified	Bacteria_unclassified
Otu00576	0	0	0	0	0	0	0	0	0	0	0	0	0	117	0	25	0	12	0	0	0	0	0	0	0	0	0	0	0	0	0	0	189	0	57	0	223	0	139	0	116	Bacteria	Acidobacteria	Blastocatellia_	100)	100)	100)
Otu00577	0	0	0	0	0	0	0	0	0	0	21	0	0	382	1	207	0	24	0	14	0	0	0	0	0	0	0	0	1	0	6	0	32	0	81	0	27	1	35	0	41	Bacteria	Acidobacteria	Blastocatellia_	100)	100)	100)
Otu00578	0	0	0	0	0	0	0	0	0	0	0	0	0	0	0	35	0	0	0	38	0	0	0	0	0	0	0	0	0	0	0	0	164	0	0	1	0	0	341	1	291	Bacteria	Proteobacteria	Gammaproteobacteria	Betaproteobacteriales	Burkholderiaceae	Bordetella
Otu00579	0	119	74	17	55	67	102	44	196	85	39	48	0	0	0	0	0	0	0	0	21	0	0	0	1	0	0	0	1	0	0	0	0	0	0	0	0	0	0	0	0	Bacteria	Firmicutes	Clostridia	Clostridiales	Ruminococcaceae	Ruminococcaceae_unclassified
Otu00580	0	46	32	102	11	161	252	150	58	37	0	1	0	0	0	0	0	0	0	0	0	0	0	0	0	0	0	0	0	0	0	0	11	0	0	0	0	0	0	0	3	Bacteria	Bacteria_unclassified	Bacteria_unclassified	Bacteria_unclassified	Bacteria_unclassified	Bacteria_unclassified
Otu00581	0	70	38	33	37	65	83	13	37	24	26	63	0	0	0	0	0	0	0	0	27	59	0	23	0	7	1	43	0	34	0	33	0	1	0	91	0	39	0	13	0	Bacteria	Elusimicrobia	Endomicrobia	Endomicrobiales	Endomicrobiaceae	Candidatus_Endomicrobium
Otu00582	0	43	46	33	17	43	55	29	52	18	24	59	7	0	12	0	2	0	2	0	146	56	1	35	0	22	0	75	0	38	1	7	0	11	0	8	0	16	0	0	0	Bacteria	Proteobacteria	Proteobacteria_unclassified	Proteobacteria_unclassified	Proteobacteria_unclassified	Proteobacteria_unclassified
Otu00583	0	76	115	74	56	113	87	65	136	0	52	67	10	0	0	0	4	0	2	0	0	0	0	0	0	0	0	0	0	0	0	0	0	0	0	0	1	0	0	0	0	Bacteria	Proteobacteria	Proteobacteria_unclassified	Proteobacteria_unclassified	Proteobacteria_unclassified	Proteobacteria_unclassified
Otu00584	0	88	67	86	28	102	102	14	60	86	41	82	0	0	0	0	0	0	0	0	14	3	0	12	0	3	0	12	0	11	0	4	0	9	0	15	0	13	0	5	0	Bacteria	Spirochaetes	Spirochaetia	Spirochaetales	Spirochaetaceae	Treponema
Otu00585	0	14	10	0	1	0	0	32	4	3	20	1	72	2	115	0	142	0	76	2	0	11	0	7	0	15	0	46	0	11	0	17	0	136	0	42	0	30	0	47	1	Bacteria	Actinobacteria	Actinobacteria	Actinobacteria_unclassified	Actinobacteria_unclassified	Actinobacteria_unclassified
Otu00586	0	0	0	0	0	0	0	1	0	0	1	0	0	0	0	0	0	0	0	0	0	0	0	9	843	0	0	0	0	0	0	0	0	0	0	0	0	1	0	0	0	Bacteria	Actinobacteria	Actinobacteria	Corynebacteriales	Nocardiaceae	Rhodococcus
Otu00587	0	0	0	0	0	0	0	0	0	0	0	0	0	58	0	0	0	0	0	66	0	0	0	0	0	0	0	0	0	0	3	0	100	0	0	0	8	0	155	0	465	Bacteria	Verrucomicrobia	Verrucomicrobiae	Verrucomicrobiae_unclassified	Verrucomicrobiae_unclassified	Verrucomicrobiae_unclassified
Otu00588	0	0	0	0	0	0	0	0	0	0	13	0	0	0	0	17	0	172	0	35	0	0	0	0	106	0	0	0	224	0	0	0	0	0	0	0	206	0	79	0	1	Bacteria	Proteobacteria	Gammaproteobacteria	Xanthomonadales	Xanthomonadaceae	Lysobacter
Otu00589	0	99	37	206	40	103	72	26	195	53	3	16	0	0	0	0	0	0	0	0	3	0	0	0	0	0	0	0	0	0	0	0	0	0	0	0	0	0	0	0	0	Bacteria	Firmicutes	Clostridia	Clostridiales	Ruminococcaceae	Ruminococcaceae_unclassified
Otu00590	0	0	0	0	0	0	0	0	0	0	0	0	0	36	0	18	0	87	0	6	0	0	187	0	1	0	9	0	23	0	230	0	38	0	13	0	68	0	92	0	45	Bacteria	Bacteroidetes	Bacteroidia	Chitinophagales	Chitinophagaceae	Chitinophaga
Otu00591	0	0	0	0	0	0	0	0	0	0	0	0	0	0	0	0	0	0	0	0	0	2	160	2	247	0	324	0	64	1	39	0	0	0	1	0	5	2	2	0	2	Bacteria	Proteobacteria	Alphaproteobacteria	Sphingomonadales	Sphingomonadaceae	Sphingomonas
Otu00592	0	34	41	85	3	80	74	22	40	89	3	2	0	0	0	0	0	0	0	1	0	48	1	100	8	22	0	95	4	41	1	6	0	2	0	10	0	26	0	13	0	Bacteria	Actinobacteria	Actinobacteria	Micrococcales	Micrococcales_unclassified	Micrococcales_unclassified
Otu00593	0	59	34	66	32	86	97	15	67	77	13	49	0	0	0	0	0	0	0	0	12	12	0	5	0	2	0	16	1	14	0	40	0	16	0	45	0	58	0	25	0	Bacteria	Spirochaetes	Spirochaetia	Spirochaetales	Spirochaetaceae	Treponema
Otu00594	0	0	0	0	0	0	0	0	0	0	0	0	57	0	113	0	1	0	75	0	0	14	0	9	2	4	0	0	1	4	1	108	0	66	0	113	0	198	0	70	0	Bacteria	Spirochaetes	Spirochaetia	Spirochaetales	Spirochaetaceae	Spirochaetaceae_unclassified
Otu00595	0	0	0	0	109	0	0	0	543	182	0	0	0	0	0	0	0	0	0	0	0	0	0	0	0	0	0	0	0	0	0	0	0	0	0	0	0	0	0	0	0	Bacteria	Firmicutes	Clostridia	Clostridiales	Lachnospiraceae	Tyzzerella_3
Otu00596	0	0	0	0	0	0	0	0	0	0	0	0	0	3	0	0	0	0	0	2	0	0	65	0	12	0	186	0	468	0	68	0	2	0	2	0	18	0	4	0	4	Bacteria	Bacteroidetes	Bacteroidia	Flavobacteriales	Flavobacteriaceae	Flavobacterium
Otu00597	0	6	1	0	0	0	0	107	0	1	0	0	1	0	0	0	84	2	0	0	0	207	12	0	0	0	0	0	0	0	3	0	2	0	0	0	1	400	6	0	0	Bacteria	Proteobacteria	Gammaproteobacteria	Enterobacteriales	Enterobacteriaceae	Serratia
Otu00598	0	13	39	62	7	71	42	17	19	39	8	35	69	0	115	0	65	0	59	0	50	19	0	11	0	4	0	11	1	14	0	5	3	7	0	9	0	17	0	17	1	Bacteria	Spirochaetes	Spirochaetia	Spirochaetales	Spirochaetaceae	Treponema
Otu00599	0	49	88	201	10	86	251	25	53	60	1	4	0	0	0	0	0	0	0	0	0	0	0	0	0	0	0	0	0	0	0	0	0	0	0	0	0	0	0	0	0	Bacteria	Firmicutes	Clostridia	Clostridiales	Ruminococcaceae	Ruminococcaceae_unclassified
Otu00600	0	32	0	45	0	0	27	7	24	15	0	15	16	0	17	0	0	0	0	0	19	144	0	104	0	60	0	225	0	47	0	0	0	4	0	11	0	11	0	3	0	Bacteria	Firmicutes	Clostridia	Clostridiales	Clostridiales_unclassified	Clostridiales_unclassified
Otu00601	0	0	0	22	35	9	76	8	144	3	37	4	2	0	3	0	0	0	2	0	3	14	0	14	0	16	0	190	1	133	0	6	0	12	0	68	0	11	0	4	0	Bacteria	Synergistetes	Synergistia	Synergistales	Synergistaceae	Candidatus_Tammella
Otu00602	0	0	0	0	0	0	0	0	0	0	0	0	0	512	0	105	0	45	0	59	0	0	0	0	0	0	0	0	0	0	0	0	0	0	0	0	93	0	0	0	0	Bacteria	Bacteroidetes	Bacteroidia	Chitinophagales	Chitinophagaceae	Chitinophagaceae_unclassified
Otu00603	0	96	51	41	45	46	24	30	123	65	8	17	0	0	0	0	0	0	0	0	6	27	0	45	0	1	0	32	1	38	0	28	0	4	0	54	0	18	0	11	0	Bacteria	Bacteria_unclassified	Bacteria_unclassified	Bacteria_unclassified	Bacteria_unclassified	Bacteria_unclassified
Otu00604	0	0	0	0	0	0	0	0	0	0	0	0	0	109	0	26	0	41	0	38	0	0	16	0	0	0	7	0	4	0	6	0	143	0	92	0	54	0	145	0	128	Bacteria	Proteobacteria	Alphaproteobacteria	Alphaproteobacteria_unclassified	Alphaproteobacteria_unclassified	Alphaproteobacteria_unclassified
Otu00605	0	46	21	48	13	50	57	67	113	43	51	21	7	0	10	0	0	0	11	0	5	45	0	0	0	26	0	64	0	26	0	24	0	12	0	12	0	28	0	9	0	Bacteria	Bacteria_unclassified	Bacteria_unclassified	Bacteria_unclassified	Bacteria_unclassified	Bacteria_unclassified
Otu00606	0	6	3	19	8	11	23	1	4	13	2	3	21	0	16	0	1	0	4	0	44	129	0	81	0	74	0	153	0	94	0	50	0	6	0	13	0	24	0	3	0	Bacteria	Spirochaetes	Leptospirae	Leptospirales	Leptospiraceae	RBG-16-49-21
Otu00607	0	0	0	203	0	0	0	0	0	0	116	0	0	0	0	0	0	0	0	0	0	98	0	0	0	22	0	77	0	58	0	59	0	0	0	110	0	0	0	62	0	Bacteria	Spirochaetes	Spirochaetia	Spirochaetales	Spirochaetaceae	Treponema
Otu00608	0	0	0	5	0	0	4	23	1	0	6	0	30	0	350	0	256	1	60	0	0	0	0	0	3	0	0	0	0	0	2	22	0	33	0	0	0	3	0	6	0	Bacteria	Firmicutes	Bacilli	Bacilli_unclassified	Bacilli_unclassified	Bacilli_unclassified
Otu00609	0	76	91	0	23	53	0	0	107	61	22	41	0	0	0	0	0	0	0	0	329	0	0	0	1	0	0	0	0	0	0	0	0	0	0	0	0	0	0	0	0	Bacteria	Firmicutes	Clostridia	Clostridiales	Lachnospiraceae	Tyzzerella_3
Otu00610	0	0	0	0	0	0	0	0	1	1	0	0	0	0	0	0	0	0	0	0	0	72	1	31	1	16	1	21	0	48	1	170	3	144	0	67	0	151	2	71	0	Bacteria	Bacteria_unclassified	Bacteria_unclassified	Bacteria_unclassified	Bacteria_unclassified	Bacteria_unclassified
Otu00611	0	0	0	0	0	0	0	0	0	0	0	0	0	0	0	5	0	3	1	346	0	0	0	0	35	0	2	0	0	0	1	0	43	0	95	0	1	0	269	0	0	Bacteria	Bacteroidetes	Bacteroidia	Cytophagales	Spirosomaceae	Dyadobacter
Otu00612	0	69	65	29	18	40	56	27	76	16	129	9	1	5	1	0	0	2	0	0	0	54	1	31	3	10	3	56	11	27	3	7	5	0	0	13	4	7	9	8	5	Bacteria	Proteobacteria	Proteobacteria_unclassified	Proteobacteria_unclassified	Proteobacteria_unclassified	Proteobacteria_unclassified
Otu00613	0	38	18	85	26	71	31	4	15	145	0	2	0	0	0	0	0	0	0	0	0	13	0	217	1	25	0	35	0	40	0	5	0	0	0	21	0	4	0	3	0	Bacteria	Firmicutes	Clostridia	Clostridiales	Lachnospiraceae	Lachnospiraceae_unclassified
Otu00614	0	9	27	72	6	104	186	31	19	14	11	6	34	0	57	3	12	0	49	0	16	4	0	15	0	5	0	9	0	0	0	3	0	24	0	9	0	65	0	6	0	Bacteria	Bacteroidetes	Bacteroidia	Bacteroidales	Bacteroidales_unclassified	Bacteroidales_unclassified
Otu00615	0	0	0	0	0	0	0	0	0	0	5	0	0	64	0	55	0	25	0	31	0	0	2	4	0	1	6	1	0	0	3	0	112	0	76	0	137	0	109	0	164	Bacteria	Actinobacteria	Actinobacteria	Propionibacteriales	Nocardioidaceae	Nocardioides
Otu00616	0	15	21	30	28	62	38	22	40	36	127	21	0	0	0	0	0	0	0	0	13	64	0	67	0	39	0	41	0	38	0	19	0	16	0	22	0	30	0	6	0	Bacteria	Firmicutes	Clostridia	Clostridiales	Clostridiales_unclassified	Clostridiales_unclassified
Otu00617	0	18	7	2	3	11	20	5	38	16	0	3	1	0	5	0	0	0	1	0	0	99	3	108	2	26	0	205	3	80	2	24	10	0	0	24	1	34	4	39	0	Bacteria	Firmicutes	Clostridia	Clostridiales	Clostridiales_unclassified	Clostridiales_unclassified
Otu00618	0	0	1	235	0	285	128	0	7	128	1	7	0	0	0	0	0	0	0	0	0	0	0	0	0	0	0	0	0	0	0	0	0	0	0	0	0	0	0	0	0	Bacteria	Spirochaetes	Spirochaetia	Spirochaetales	Spirochaetaceae	Spirochaetaceae_unclassified
Otu00619	0	0	0	0	0	0	0	0	0	0	0	0	0	18	0	0	0	0	0	1	0	0	1	0	0	0	0	0	17	0	21	0	1	0	230	0	438	0	56	0	8	Bacteria	Bacteroidetes	Bacteroidia	Chitinophagales	Chitinophagaceae	Chitinophagaceae_unclassified
Otu00620	0	46	44	41	22	57	86	26	29	18	55	22	6	0	11	0	2	0	3	0	88	19	1	14	0	4	0	26	0	18	0	15	0	4	0	59	0	38	0	33	1	Bacteria	Bacteroidetes	Bacteroidia	Bacteroidia_unclassified	Bacteroidia_unclassified	Bacteroidia_unclassified
Otu00621	0	75	42	20	46	30	22	78	86	13	35	19	35	2	40	3	9	0	21	1	0	15	2	8	2	12	0	19	1	27	1	14	1	6	0	36	0	34	4	27	1	Bacteria	Elusimicrobia	Endomicrobia	Endomicrobiales	Endomicrobiaceae	Candidatus_Endomicrobium
Otu00622	0	0	0	0	0	0	0	0	0	0	25	0	0	97	0	22	1	41	0	103	0	0	19	0	17	1	20	1	40	1	26	0	27	0	29	0	145	0	96	0	75	Bacteria	Proteobacteria	Alphaproteobacteria	Rhizobiales	Devosiaceae	Devosia
Otu00623	0	0	0	0	0	0	0	0	0	0	0	0	0	56	0	48	0	47	0	41	0	0	0	0	0	0	0	0	0	0	0	0	73	0	74	0	212	0	189	0	41	Bacteria	Proteobacteria	Alphaproteobacteria	Alphaproteobacteria_unclassified	Alphaproteobacteria_unclassified	Alphaproteobacteria_unclassified
Otu00624	0	0	0	0	0	0	0	0	0	0	7	0	0	67	0	18	1	24	5	18	0	5	61	1	48	4	63	14	66	7	88	0	14	0	68	2	80	6	54	0	60	Bacteria	Proteobacteria	Alphaproteobacteria	Rhizobiales	Rhizobiaceae	Allorhizobium-Neorhizobium-Pararhizobium-Rhizobium
Otu00625	0	0	0	0	0	0	0	0	0	0	0	0	0	50	0	16	0	2	1	216	0	0	2	0	4	0	0	0	0	0	10	0	75	0	6	0	85	0	91	3	214	Bacteria	Bacteroidetes	Bacteroidia	Chitinophagales	Chitinophagaceae	uncultured
Otu00626	0	0	0	0	0	0	0	0	0	0	0	0	0	0	0	0	0	0	0	7	0	0	0	0	0	0	0	0	0	0	0	0	764	0	0	0	0	0	0	0	4	Bacteria	Bacteroidetes	Bacteroidia	Sphingobacteriales	env.OPS_17	env.OPS_17_ge
Otu00627	0	0	24	91	4	55	62	0	0	29	0	0	9	0	0	0	0	0	12	0	0	99	0	81	1	26	1	128	0	35	0	7	0	0	0	46	0	48	0	15	0	Bacteria	Firmicutes	Clostridia	Clostridiales	Ruminococcaceae	Ruminococcaceae_ge
Otu00628	0	0	7	100	70	60	73	0	0	42	0	114	0	0	0	0	0	0	0	0	0	153	0	59	6	10	0	20	0	17	1	0	0	15	0	0	0	0	0	26	0	Bacteria	Firmicutes	Clostridia	Clostridiales	Ruminococcaceae	Ruminiclostridium_6
Otu00629	0	0	0	4	0	3	2	1	0	0	231	0	0	45	0	12	3	128	0	21	0	0	1	0	7	0	7	0	18	1	24	0	46	0	25	0	74	0	80	0	38	Bacteria	Actinobacteria	Actinobacteria	Micrococcales	Microbacteriaceae	Microbacteriaceae_unclassified
Otu00630	0	0	0	0	0	0	0	0	0	0	0	0	0	13	3	12	1	14	0	6	0	0	44	0	10	0	0	1	99	0	15	14	71	0	59	52	25	107	136	1	87	Bacteria	Proteobacteria	Gammaproteobacteria	Betaproteobacteriales	Burkholderiaceae	Burkholderia-Caballeronia-Paraburkholderia
Otu00631	0	34	20	20	16	37	29	22	102	32	47	14	0	0	0	0	0	0	1	0	0	59	0	60	1	50	0	49	0	46	0	24	0	7	0	58	0	15	0	25	0	Bacteria	Firmicutes	Clostridia	Clostridiales	Clostridiales_unclassified	Clostridiales_unclassified
Otu00632	0	33	7	24	16	52	64	6	12	15	34	22	0	0	0	1	0	0	0	0	1	41	0	43	1	7	0	83	0	79	0	19	0	9	0	126	1	45	0	27	0	Bacteria	Bacteroidetes	Bacteroidia	Bacteroidia_unclassified	Bacteroidia_unclassified	Bacteroidia_unclassified
Otu00633	0	33	113	32	1	14	98	31	18	4	48	10	0	0	0	0	0	0	0	0	39	178	2	26	20	21	0	29	4	40	0	0	0	0	0	1	0	1	0	0	1	Bacteria	Firmicutes	Clostridia	Clostridiales	Ruminococcaceae	Ruminococcaceae_UCG-014
Otu00634	0	80	40	55	9	40	39	13	57	45	13	25	10	0	5	0	2	0	15	0	17	70	0	27	0	26	0	76	0	25	0	8	0	2	0	20	0	27	0	18	0	Bacteria	Firmicutes	Clostridia	Clostridiales	Ruminococcaceae	Ruminococcaceae_unclassified
Otu00635	0	0	12	19	0	17	14	0	0	0	4	7	0	0	0	0	0	0	0	0	0	252	0	0	1	131	0	110	0	0	0	0	2	0	0	0	0	156	0	37	0	Bacteria	Firmicutes	Clostridia	Clostridiales	Ruminococcaceae	Ruminiclostridium_6
Otu00636	0	0	0	0	0	0	0	0	0	0	0	0	3	105	0	0	1	85	0	66	0	0	89	9	23	0	22	5	78	0	59	5	0	0	9	2	52	14	90	13	32	Bacteria	Proteobacteria	Alphaproteobacteria	Sphingomonadales	Sphingomonadaceae	Sphingomonas
Otu00637	0	27	43	54	24	41	68	55	52	39	23	17	0	0	0	0	0	0	0	0	27	40	0	32	0	32	0	57	0	22	0	5	0	13	0	50	0	23	0	17	0	Bacteria	Firmicutes	Clostridia	Clostridiales	Clostridiales_unclassified	Clostridiales_unclassified
Otu00638	0	32	36	44	11	20	6	10	37	24	23	8	0	0	0	0	0	0	0	0	13	131	0	92	0	46	0	95	1	107	0	11	0	0	0	3	0	2	0	9	0	Bacteria	Firmicutes	Clostridia	Clostridiales	Ruminococcaceae	Ruminococcaceae_ge
Otu00639	0	0	0	0	0	0	0	0	0	0	243	0	0	0	0	0	0	0	0	0	0	0	10	0	0	0	1	0	12	0	3	30	0	70	1	158	0	149	0	84	0	Bacteria	Bacteroidetes	Bacteroidia	Bacteroidales	Bacteroidales_unclassified	Bacteroidales_unclassified
Otu00640	0	0	14	58	3	128	20	1	2	3	161	7	0	0	4	0	0	0	0	0	0	64	0	79	0	49	0	2	1	120	0	15	4	0	0	6	0	12	0	6	0	Bacteria	Firmicutes	Clostridia	Clostridiales	Lachnospiraceae	Lachnospiraceae_unclassified
Otu00641	0	217	0	0	0	0	0	0	188	0	0	347	0	0	0	0	0	0	0	0	0	0	0	0	0	0	0	0	0	0	2	0	1	0	0	0	0	0	0	0	0	Bacteria	Spirochaetes	Spirochaetia	Spirochaetales	Spirochaetaceae	Spirochaetaceae_unclassified
Otu00642	0	9	6	9	4	11	10	0	11	6	4	19	24	0	25	0	1	0	15	0	7	183	0	18	1	60	0	67	0	33	0	21	0	29	0	100	0	45	0	34	0	Bacteria	Firmicutes	Clostridia	Clostridiales	Ruminococcaceae	Ruminococcaceae_unclassified
Otu00643	0	0	0	0	0	0	0	0	0	0	0	0	0	232	1	256	0	0	0	47	0	0	0	0	0	0	0	0	0	0	0	0	26	0	0	0	0	0	172	0	18	Bacteria	Bacteria_unclassified	Bacteria_unclassified	Bacteria_unclassified	Bacteria_unclassified	Bacteria_unclassified
Otu00644	0	0	0	1	0	0	0	0	0	0	0	0	0	104	0	151	0	26	0	158	0	0	0	0	0	0	0	0	0	0	1	0	17	0	32	0	215	0	46	0	0	Bacteria	Proteobacteria	Alphaproteobacteria	Alphaproteobacteria_unclassified	Alphaproteobacteria_unclassified	Alphaproteobacteria_unclassified
Otu00645	0	63	34	53	43	86	93	47	21	50	51	57	0	0	0	0	0	0	0	0	0	19	1	5	0	5	1	28	2	6	0	11	0	7	0	29	0	24	0	12	0	Bacteria	Elusimicrobia	Endomicrobia	Endomicrobiales	Endomicrobiaceae	Candidatus_Endomicrobium
Otu00646	0	0	0	0	0	0	0	0	0	0	0	0	0	160	0	57	0	111	0	50	1	0	7	0	0	0	0	0	17	0	21	0	44	0	54	0	56	1	66	0	99	Bacteria	Bacteroidetes	Bacteroidia	Chitinophagales	Chitinophagaceae	Chitinophagaceae_unclassified
Otu00647	0	0	0	0	0	0	0	0	0	0	7	0	0	308	0	15	0	82	0	22	0	0	0	0	0	0	0	0	0	0	0	0	25	0	49	0	91	0	126	0	18	Bacteria	Proteobacteria	Alphaproteobacteria	Rhizobiales	Xanthobacteraceae	Xanthobacteraceae_unclassified
Otu00648	0	34	41	13	10	18	18	57	62	17	24	7	3	3	15	0	1	2	9	0	9	63	3	41	6	37	1	88	6	28	0	7	0	11	0	55	0	32	1	20	0	Bacteria	Firmicutes	Clostridia	Clostridiales	Family_XIII	Family_XIII_unclassified
Otu00649	0	50	47	29	20	25	39	35	56	16	5	3	2	0	1	0	0	0	0	0	4	97	0	63	0	49	0	113	0	60	0	0	0	0	0	9	0	11	0	5	0	Bacteria	Firmicutes	Clostridia	Clostridiales	Ruminococcaceae	Ruminococcaceae_unclassified
Otu00650	0	0	0	2	0	0	0	0	0	0	0	0	0	732	0	0	0	0	0	0	0	0	0	0	0	0	0	0	5	0	0	0	0	0	0	0	0	0	0	0	0	Bacteria	Proteobacteria	Alphaproteobacteria	Micropepsales	Micropepsaceae	uncultured
Otu00651	0	8	13	26	11	56	57	16	6	13	3	17	47	0	9	0	3	0	21	0	44	38	0	16	0	7	0	74	0	44	0	35	0	14	0	48	0	86	0	23	0	Bacteria	Spirochaetes	Spirochaetia	Spirochaetales	Spirochaetaceae	Treponema
Otu00652	0	0	0	0	0	0	0	0	0	0	0	0	0	116	0	35	0	45	0	31	0	0	1	0	0	0	0	0	0	0	0	0	87	0	29	0	115	0	132	0	144	Bacteria	Bacteria_unclassified	Bacteria_unclassified	Bacteria_unclassified	Bacteria_unclassified	Bacteria_unclassified
Otu00653	0	47	9	21	11	16	11	0	47	15	60	1	1	0	1	0	0	0	1	0	17	133	0	84	0	43	0	92	0	63	1	2	0	0	0	30	0	17	0	9	0	Bacteria	Firmicutes	Clostridia	Clostridiales	Ruminococcaceae	Ruminococcaceae_ge
Otu00654	0	0	0	0	0	0	0	0	0	0	0	0	0	92	0	33	0	21	0	44	0	0	0	0	0	0	0	0	0	0	0	0	98	0	20	0	180	0	130	0	113	Bacteria	Proteobacteria	Alphaproteobacteria	Caulobacterales	Caulobacteraceae	Caulobacteraceae_unclassified
Otu00655	0	3	3	18	4	8	11	6	5	5	2	5	0	0	0	0	0	0	0	0	0	62	0	62	0	14	0	102	0	78	0	71	0	28	1	95	0	102	0	44	0	Bacteria	Proteobacteria	Proteobacteria_unclassified	Proteobacteria_unclassified	Proteobacteria_unclassified	Proteobacteria_unclassified
Otu00656	0	43	19	39	15	16	19	31	49	25	28	82	14	8	19	3	7	0	6	0	235	1	0	0	5	0	8	12	15	2	1	3	4	3	0	0	3	2	1	8	3	Archaea	Euryarchaeota	Thermoplasmata	Methanomassiliicoccales	Methanomethylophilaceae	uncultured
Otu00657	0	47	39	9	6	15	26	93	52	14	18	7	5	1	5	0	3	0	3	0	16	49	0	62	0	41	0	98	1	45	0	3	0	5	0	39	0	20	0	6	0	Bacteria	Firmicutes	Clostridia	Clostridiales	Family_XIII	uncultured
Otu00658	0	49	33	33	30	46	25	8	11	52	213	22	0	0	0	0	0	0	0	0	0	0	0	0	0	0	0	201	4	0	0	0	0	0	0	0	0	0	0	0	0	Bacteria	Bacteria_unclassified	Bacteria_unclassified	Bacteria_unclassified	Bacteria_unclassified	Bacteria_unclassified
Otu00659	0	40	22	8	0	0	22	13	34	3	96	0	101	0	21	0	102	0	8	0	0	114	4	23	0	35	0	47	1	9	1	0	0	5	0	6	0	7	0	2	0	Bacteria	Bacteroidetes	Bacteroidia	Bacteroidales	Bacteroidales_unclassified	Bacteroidales_unclassified
Otu00660	0	53	0	66	32	234	117	0	117	55	0	50	0	0	0	0	0	0	0	0	0	0	0	0	0	0	0	0	0	0	0	0	0	0	0	0	0	0	0	0	0	Bacteria	Elusimicrobia	Endomicrobia	Endomicrobiales	Endomicrobiaceae	Candidatus_Endomicrobium
Otu00661	0	0	0	0	0	0	0	0	0	0	0	0	0	6	0	675	0	0	0	17	0	0	0	0	0	0	0	0	0	0	0	0	8	0	0	0	0	0	0	0	15	Bacteria	Proteobacteria	Gammaproteobacteria	Oceanospirillales	Pseudohongiellaceae	BIyi10
Otu00662	0	62	40	18	10	31	41	19	65	39	2	5	2	0	0	0	0	0	0	0	0	60	0	60	0	15	0	60	0	20	0	8	0	0	0	73	1	49	0	38	1	Bacteria	Firmicutes	Clostridia	Clostridiales	Ruminococcaceae	Ruminococcaceae_UCG-014
Otu00663	0	0	0	0	0	0	1	0	1	0	0	0	0	0	0	530	0	0	0	0	0	0	0	0	0	0	0	0	0	0	0	0	0	0	186	0	0	0	0	0	0	Bacteria	Bacteroidetes	Bacteroidia	Chitinophagales	Chitinophagaceae	Sediminibacterium
Otu00664	0	0	0	0	0	0	0	0	0	0	0	0	0	217	0	85	0	47	0	45	0	0	0	0	0	0	10	0	0	0	0	0	0	0	51	0	108	0	74	0	80	Bacteria	Proteobacteria	Alphaproteobacteria	Rhizobiales	Rhizobiaceae	Mesorhizobium
Otu00665	0	99	55	121	29	72	110	77	82	35	21	11	0	0	0	0	0	0	0	0	0	0	0	0	0	0	0	0	0	0	0	0	0	0	0	0	0	0	0	0	0	Bacteria	Firmicutes	Clostridia	Clostridiales	Ruminococcaceae	Ruminococcaceae_unclassified
Otu00666	0	49	69	68	52	82	106	40	82	0	37	75	0	1	0	0	3	0	8	0	37	0	1	0	0	0	0	0	0	0	0	0	0	0	0	0	0	0	0	0	0	Bacteria	Spirochaetes	Spirochaetia	Spirochaetales	Spirochaetaceae	Treponema
Otu00667	0	0	0	0	0	0	0	0	0	0	0	0	0	84	0	0	0	21	0	0	0	1	24	0	46	0	21	1	38	0	99	0	30	0	239	3	0	0	102	0	0	Bacteria	Proteobacteria	Alphaproteobacteria	Rhizobiales	Rhizobiaceae	Rhizobiaceae_unclassified
Otu00668	0	19	56	40	16	60	43	23	35	33	24	48	17	0	48	0	11	0	15	0	63	18	0	28	0	6	0	22	0	14	0	3	0	34	0	13	0	7	0	12	0	Bacteria	Spirochaetes	Spirochaetia	Spirochaetales	Spirochaetaceae	Treponema
Otu00669	0	45	38	74	26	84	198	33	39	47	32	89	0	0	0	0	0	0	0	0	0	0	0	0	0	0	0	0	0	0	0	0	0	0	0	0	0	0	0	0	0	Bacteria	Elusimicrobia	Endomicrobia	Endomicrobiales	Endomicrobiaceae	Candidatus_Endomicrobium
Otu00670	0	20	27	14	17	17	37	26	46	16	11	14	9	0	12	0	21	0	29	0	14	62	0	62	0	33	0	91	0	26	0	18	0	13	0	23	0	27	0	20	0	Bacteria	Bacteria_unclassified	Bacteria_unclassified	Bacteria_unclassified	Bacteria_unclassified	Bacteria_unclassified
Otu00671	0	0	0	0	0	0	0	0	0	0	0	0	1	0	0	27	0	120	0	20	0	7	0	0	317	0	37	0	0	3	0	0	9	0	19	0	48	0	72	0	24	Bacteria	Actinobacteria	Actinobacteria	Propionibacteriales	Nocardioidaceae	Nocardioides
Otu00672	0	0	0	0	0	0	0	0	0	0	0	0	0	86	0	26	0	17	1	9	0	0	7	0	11	0	0	1	2	1	16	0	36	0	74	0	342	0	0	0	72	Bacteria	Proteobacteria	Alphaproteobacteria	Rhizobiales	Rhizobiaceae	Rhizobiaceae_unclassified
Otu00673	0	55	70	36	22	46	44	31	99	25	21	11	0	0	0	0	0	0	0	0	25	46	0	23	0	18	0	46	0	26	0	12	0	1	0	7	0	5	0	32	0	Bacteria	Firmicutes	Clostridia	Clostridiales	Ruminococcaceae	Ruminococcaceae_unclassified
Otu00674	0	86	34	22	30	49	53	31	72	39	35	34	0	0	0	0	0	0	0	0	4	35	1	9	0	6	0	17	0	33	0	12	0	13	0	39	0	34	0	10	0	Bacteria	Spirochaetes	Spirochaetia	Spirochaetales	Spirochaetaceae	Treponema
Otu00675	0	27	28	17	14	13	16	32	39	12	13	15	39	0	61	0	4	0	30	0	46	32	0	36	0	8	0	35	0	18	0	16	2	17	0	63	0	50	0	13	0	Bacteria	Synergistetes	Synergistia	Synergistales	Synergistaceae	Fretibacterium
Otu00676	0	0	0	0	0	0	0	0	0	0	0	0	0	0	0	0	0	0	0	0	0	0	0	0	0	0	0	0	0	14	681	0	0	0	0	0	0	0	0	0	0	Bacteria	Bacteroidetes	Bacteroidia	Flavobacteriales	Weeksellaceae	Elizabethkingia
Otu00677	0	90	71	56	30	99	51	19	69	39	107	56	0	0	0	0	0	0	0	0	0	2	0	0	1	0	0	1	0	0	0	0	0	0	0	0	0	0	0	0	0	Bacteria	Firmicutes	Clostridia	Clostridiales	Ruminococcaceae	Ruminococcaceae_unclassified
Otu00678	0	15	39	58	14	66	58	15	34	25	22	64	30	1	46	0	23	0	29	0	33	6	0	10	1	0	0	21	1	8	0	12	0	20	0	21	0	4	0	14	0	Bacteria	Spirochaetes	Spirochaetia	Spirochaetales	Spirochaetaceae	Treponema
Otu00679	0	0	0	0	0	0	0	0	0	0	0	0	0	0	0	0	0	0	0	0	0	0	0	0	8	0	0	0	0	402	0	0	6	274	0	0	0	0	0	0	0	Bacteria	Spirochaetes	Spirochaetia	Spirochaetales	Spirochaetaceae	Treponema
Otu00680	0	0	0	49	0	0	27	132	0	0	0	0	36	0	17	0	12	0	32	0	0	68	0	60	0	40	0	90	0	38	0	9	0	6	0	24	0	37	0	12	0	Bacteria	Firmicutes	Clostridia	Clostridiales	Lachnospiraceae	Tyzzerella_3
Otu00681	0	0	36	35	16	26	49	25	48	0	0	0	2	0	2	0	0	0	0	0	14	101	0	89	0	51	0	90	0	43	0	7	0	2	0	11	0	30	0	10	0	Bacteria	Firmicutes	Clostridia	Clostridiales	Ruminococcaceae	Ruminococcaceae_NK4A214_group
Otu00682	0	40	44	45	20	38	37	21	47	45	8	23	0	0	0	0	0	0	0	0	7	43	0	26	1	11	0	53	0	61	0	11	1	22	0	26	1	52	0	4	0	Bacteria	Spirochaetes	Spirochaetia	Spirochaetales	Spirochaetaceae	Treponema
Otu00683	0	0	0	0	0	0	0	0	0	0	0	0	0	2	0	19	0	16	0	18	0	0	0	0	0	0	0	0	0	0	0	0	17	0	1	0	289	0	111	0	210	Bacteria	Verrucomicrobia	Verrucomicrobiae	Verrucomicrobiales	Verrucomicrobiales_unclassified	Verrucomicrobiales_unclassified
Otu00684	0	0	0	0	0	0	0	0	0	0	4	0	0	30	0	14	0	8	0	2	0	0	57	0	21	0	45	0	77	0	33	0	63	0	53	0	41	0	98	0	134	Bacteria	Acidobacteria	Acidobacteriia	Acidobacteriales	Acidobacteriaceae_	100)
Otu00685	0	16	27	33	36	14	37	51	50	16	10	22	5	0	9	0	18	0	2	0	20	58	0	48	0	26	0	84	0	51	1	1	0	3	0	13	0	21	0	6	0	Bacteria	Elusimicrobia	Endomicrobia	Endomicrobiales	Endomicrobiaceae	Candidatus_Endomicrobium
Otu00686	0	83	75	103	42	0	0	19	143	133	0	24	0	0	0	0	0	0	0	0	7	0	0	8	0	3	0	0	0	9	0	0	0	0	0	0	0	17	0	10	0	Bacteria	Spirochaetes	Spirochaetes_unclassified	Spirochaetes_unclassified	Spirochaetes_unclassified	Spirochaetes_unclassified
Otu00687	0	0	0	350	0	326	0	0	0	0	0	0	0	0	0	0	0	0	0	0	0	0	0	0	0	0	0	0	0	0	0	0	0	0	0	0	0	0	0	0	0	Bacteria	Firmicutes	Clostridia	Clostridiales	Ruminococcaceae	Ruminococcaceae_unclassified
Otu00688	0	0	0	0	0	0	0	0	0	0	2	0	0	59	1	17	2	28	0	29	0	0	6	0	2	0	6	0	4	0	0	0	12	0	61	0	237	1	108	1	100	Bacteria	Proteobacteria	Alphaproteobacteria	Caulobacterales	Caulobacteraceae	Phenylobacterium
Otu00689	0	0	0	0	0	0	0	0	0	0	0	0	0	0	0	0	0	0	1	0	39	0	0	0	0	0	1	0	4	0	0	275	0	0	0	171	0	0	0	180	0	Bacteria	Firmicutes	Clostridia	Clostridiales	Ruminococcaceae	Ruminococcaceae_unclassified
Otu00690	0	186	0	0	0	0	0	1	196	0	2	0	0	0	0	0	0	0	0	0	44	0	1	0	0	0	0	0	1	0	0	198	2	0	0	29	0	11	0	0	0	Bacteria	Firmicutes	Clostridia	Clostridiales	Ruminococcaceae	Ruminiclostridium_6
Otu00691	0	0	0	0	0	0	0	0	0	0	0	0	2	100	0	17	1	34	0	211	0	0	1	0	0	0	18	0	4	0	0	0	26	0	132	0	64	0	58	0	3	Bacteria	Bacteroidetes	Bacteroidia	Chitinophagales	Chitinophagaceae	Chitinophagaceae_unclassified
Otu00692	0	0	0	0	0	0	0	0	0	0	0	0	0	200	0	45	0	0	0	18	0	0	0	0	0	0	0	0	0	0	0	0	51	0	22	0	93	0	130	0	112	Bacteria	Bacteroidetes	Bacteroidia	Chitinophagales	Chitinophagaceae	Chitinophagaceae_unclassified
Otu00693	0	83	24	47	6	50	60	50	20	36	37	11	39	0	22	0	36	0	43	0	13	4	1	8	2	9	0	14	0	12	0	3	0	10	0	9	0	18	1	1	0	Bacteria	Patescibacteria	Gracilibacteria	JGI_0000069-P22	JGI_0000069-P22_fa	JGI_0000069-P22_ge
Otu00694	0	9	0	62	2	181	62	3	23	1	8	1	11	1	116	3	3	0	21	0	29	13	0	1	1	2	0	6	0	1	1	4	0	8	0	69	0	19	0	6	0	Bacteria	Bacteroidetes	Bacteroidia	Bacteroidia_unclassified	Bacteroidia_unclassified	Bacteroidia_unclassified
Otu00695	0	0	0	0	0	0	3	3	0	0	0	0	0	4	0	1	0	1	0	0	0	0	7	0	54	2	471	0	0	2	94	4	2	0	0	0	2	0	15	0	2	Bacteria	Proteobacteria	Alphaproteobacteria	Sphingomonadales	Sphingomonadaceae	Novosphingobium
Otu00696	0	33	8	7	0	3	12	74	9	11	174	2	0	0	0	0	0	7	0	0	0	58	18	12	30	34	0	82	17	22	5	39	0	0	0	0	0	9	0	0	0	Bacteria	Firmicutes	Bacilli	Lactobacillales	Streptococcaceae	Lactococcus
Otu00697	0	91	80	117	9	98	101	5	77	66	0	17	0	0	0	0	0	0	0	1	0	0	0	0	0	0	0	0	0	0	0	0	0	0	0	0	0	0	0	0	0	Bacteria	Firmicutes	Clostridia	Clostridiales	Ruminococcaceae	Ruminococcaceae_unclassified
Otu00698	0	0	0	169	27	0	129	22	0	0	0	75	0	0	0	0	0	0	0	0	61	8	0	40	0	7	0	53	0	26	0	2	0	0	0	6	0	34	0	2	0	Bacteria	Firmicutes	Clostridia	Clostridiales	Clostridiales_unclassified	Clostridiales_unclassified
Otu00699	0	0	0	0	0	0	0	0	0	0	0	0	0	210	0	117	0	10	0	75	0	0	0	0	0	0	0	0	0	0	0	0	87	0	18	0	16	0	61	0	63	Bacteria	Proteobacteria	Gammaproteobacteria	CCD24	CCD24_fa	CCD24_ge
Otu00700	0	22	13	20	3	40	27	10	7	10	53	7	0	0	0	0	0	0	0	0	46	30	1	55	1	15	0	82	0	50	0	28	2	9	0	54	0	53	1	17	0	Bacteria	Bacteroidetes	Bacteroidia	Bacteroidales	Rikenellaceae	BCf9-17_termite_group
Otu00701	0	0	0	0	0	0	0	0	0	0	0	0	0	0	0	0	0	0	0	0	0	0	0	0	0	0	0	0	0	0	0	0	0	0	0	0	656	0	0	0	0	Bacteria	Proteobacteria	Alphaproteobacteria	Rhizobiales	Xanthobacteraceae	Bradyrhizobium
Otu00702	0	7	7	33	2	40	32	9	16	18	23	61	0	0	0	0	0	0	0	0	27	13	0	12	0	7	0	43	1	38	0	48	0	16	0	68	1	75	0	59	0	Bacteria	Spirochaetes	Spirochaetia	Spirochaetales	Spirochaetaceae	Treponema
Otu00703	0	23	22	36	3	31	24	16	25	39	0	12	24	0	10	0	0	0	2	0	7	61	3	25	5	48	1	82	2	21	3	24	2	6	0	42	0	27	1	28	0	Bacteria	Firmicutes	Clostridia	Clostridiales	Clostridiales_unclassified	Clostridiales_unclassified
Otu00704	0	26	38	95	32	82	67	40	85	21	13	35	0	0	0	0	0	0	2	0	2	16	0	20	2	9	0	25	1	15	0	4	0	2	0	9	0	9	0	4	0	Bacteria	Firmicutes	Clostridia	Clostridiales	Ruminococcaceae	Ruminococcaceae_ge
Otu00705	0	0	0	339	0	0	0	124	0	0	0	0	0	0	0	0	0	0	0	0	0	0	0	0	0	0	0	0	0	0	0	189	0	0	0	0	0	0	0	0	0	Bacteria	Spirochaetes	Spirochaetia	Spirochaetales	Spirochaetaceae	Treponema
Otu00706	0	0	0	110	47	127	72	0	40	106	9	17	0	0	0	0	0	0	0	0	9	14	0	13	0	3	0	28	0	9	0	33	3	2	0	4	0	5	0	1	0	Bacteria	Spirochaetes	Spirochaetia	Spirochaetales	Spirochaetaceae	Treponema
Otu00707	0	0	0	0	0	0	0	0	0	0	3	0	2	176	0	72	0	7	0	38	0	0	0	0	0	0	0	0	0	0	0	0	61	0	40	0	170	0	65	0	16	Bacteria	Planctomycetes	Planctomycetacia	Isosphaerales	Isosphaeraceae	Singulisphaera
Otu00708	0	0	0	0	0	0	0	0	0	0	0	0	0	89	0	32	0	121	0	22	0	0	2	0	0	0	39	0	0	0	10	0	46	0	188	0	43	0	26	0	31	Bacteria	Proteobacteria	Deltaproteobacteria	Deltaproteobacteria_unclassified	Deltaproteobacteria_unclassified	Deltaproteobacteria_unclassified
Otu00709	0	45	54	85	30	117	89	12	78	29	11	8	0	0	0	0	0	0	0	0	0	9	0	6	2	4	0	7	1	25	0	0	0	1	0	12	0	15	0	6	0	Bacteria	Bacteroidetes	Bacteroidia	Bacteroidales	Dysgonomonadaceae	Dysgonomonadaceae_unclassified
Otu00710	0	0	0	0	0	0	0	0	0	0	0	0	1	21	0	361	0	13	0	0	0	0	0	0	0	0	0	0	0	0	0	0	117	0	6	0	64	0	3	0	59	Bacteria	Bacteroidetes	Bacteroidia	Cytophagales	Cytophagales_unclassified	Cytophagales_unclassified
Otu00711	0	0	0	0	0	0	0	0	0	0	0	0	2	57	1	3	1	20	1	26	0	1	300	0	48	0	10	2	44	0	38	1	10	0	6	0	8	42	10	0	10	Bacteria	Proteobacteria	Alphaproteobacteria	Sphingomonadales	Sphingomonadaceae	Sphingomonas
Otu00712	0	19	14	42	4	77	35	17	8	31	22	33	0	1	0	0	0	0	0	0	43	17	0	18	0	9	0	41	0	39	0	44	2	17	0	50	0	46	0	9	1	Bacteria	Spirochaetes	Spirochaetia	Spirochaetales	Spirochaetaceae	Treponema
Otu00713	0	18	4	5	2	3	2	9	12	1	6	3	20	2	34	0	23	1	33	0	4	113	0	53	0	32	0	111	1	47	1	11	0	24	0	35	0	23	0	5	0	Bacteria	Bacteria_unclassified	Bacteria_unclassified	Bacteria_unclassified	Bacteria_unclassified	Bacteria_unclassified
Otu00714	0	0	0	0	0	0	0	0	0	0	0	0	0	217	0	0	0	112	0	0	0	0	96	0	97	4	0	0	30	1	0	0	79	0	0	0	0	0	0	0	0	Bacteria	Proteobacteria	Gammaproteobacteria	Betaproteobacteriales	Burkholderiaceae	Achromobacter
Otu00715	0	0	0	0	0	0	0	0	0	0	19	0	0	0	0	0	0	0	0	0	0	1	347	0	11	0	0	0	54	1	199	0	0	0	0	0	0	0	0	0	0	Bacteria	Bacteroidetes	Bacteroidia	Sphingobacteriales	Sphingobacteriaceae	Parapedobacter
Otu00716	0	0	0	0	0	0	0	0	0	0	0	0	0	0	0	48	0	0	0	0	0	0	0	0	0	4	0	0	0	0	376	0	0	0	203	0	0	0	0	0	0	Bacteria	Proteobacteria	Alphaproteobacteria	Sphingomonadales	Sphingomonadaceae	Sphingopyxis
Otu00717	0	0	0	0	0	0	0	0	0	0	0	0	0	49	0	14	0	2	0	7	0	0	0	0	0	0	2	0	0	0	0	0	66	0	69	0	160	0	177	0	84	Bacteria	Gemmatimonadetes	Gemmatimonadetes_unclassified	Gemmatimonadetes_unclassified	Gemmatimonadetes_unclassified	Gemmatimonadetes_unclassified
Otu00718	0	0	0	0	0	0	0	0	0	0	0	0	0	60	0	0	0	1	0	1	0	0	10	0	3	0	0	0	16	1	97	0	24	0	41	0	194	0	56	1	121	Bacteria	Proteobacteria	Gammaproteobacteria	Betaproteobacteriales	Betaproteobacteriales_unclassified	Betaproteobacteriales_unclassified
Otu00719	0	24	31	69	18	88	56	49	30	29	17	31	9	0	6	0	2	0	2	0	14	15	0	5	0	0	0	16	0	11	0	7	1	13	0	37	0	26	0	17	0	Bacteria	Spirochaetes	Spirochaetia	Spirochaetales	Spirochaetaceae	Treponema
Otu00720	0	0	0	6	0	1	2	69	12	0	15	0	0	2	1	0	0	0	0	0	0	49	5	51	2	4	3	243	8	100	3	6	1	0	0	17	0	9	5	6	2	Bacteria	Bacteria_unclassified	Bacteria_unclassified	Bacteria_unclassified	Bacteria_unclassified	Bacteria_unclassified
Otu00721	0	15	9	14	9	9	14	11	5	1	15	0	81	3	26	1	9	0	12	1	24	41	1	34	5	20	0	83	4	62	3	10	5	12	0	23	2	33	7	13	5	Bacteria	Elusimicrobia	Elusimicrobia	Elusimicrobiales	Elusimicrobiaceae	Elusimicrobium
Otu00722	0	0	0	0	0	0	0	0	0	0	0	0	0	0	0	0	0	0	0	19	0	0	0	0	0	0	0	0	0	0	0	0	177	0	129	0	122	0	173	0	0	Bacteria	Bacteroidetes	Bacteroidia	Chitinophagales	Chitinophagaceae	Chitinophagaceae_unclassified
Otu00723	0	130	33	0	50	56	43	47	174	56	0	11	0	0	0	0	0	0	0	0	0	4	0	1	0	0	0	2	0	3	0	0	0	0	0	7	0	0	0	2	0	Bacteria	Bacteria_unclassified	Bacteria_unclassified	Bacteria_unclassified	Bacteria_unclassified	Bacteria_unclassified
Otu00724	0	44	35	17	10	17	22	13	53	20	7	5	4	0	13	0	5	0	9	0	12	52	0	18	1	19	0	61	0	18	0	42	0	2	0	22	0	36	0	58	0	Bacteria	Bacteria_unclassified	Bacteria_unclassified	Bacteria_unclassified	Bacteria_unclassified	Bacteria_unclassified
Otu00725	0	0	0	0	0	0	0	0	0	0	222	0	0	0	0	0	0	0	0	0	0	0	0	0	3	0	0	0	0	0	0	65	0	37	0	160	1	0	0	122	0	Bacteria	Bacteroidetes	Bacteroidia	Bacteroidales	Bacteroidales_unclassified	Bacteroidales_unclassified
Otu00726	0	10	12	36	2	19	39	9	16	6	30	12	4	0	8	0	0	0	3	0	2	34	0	38	0	13	0	44	0	24	0	24	0	7	0	67	0	107	0	42	0	Bacteria	Firmicutes	Clostridia	Clostridiales	Clostridiales_unclassified	Clostridiales_unclassified
Otu00727	0	0	0	0	0	0	0	0	0	0	80	0	0	53	0	72	0	3	0	68	0	0	0	0	0	0	0	0	2	0	1	0	38	0	115	0	35	0	64	0	75	Bacteria	Bacteroidetes	Bacteroidia	Cytophagales	Spirosomaceae	Dyadobacter
Otu00728	0	67	108	25	19	28	10	93	111	68	5	24	0	0	0	0	0	0	0	0	28	1	0	2	0	8	0	6	0	0	0	0	0	0	0	0	0	0	0	0	0	Bacteria	Firmicutes	Clostridia	Clostridiales	Ruminococcaceae	Ruminococcaceae_unclassified
Otu00729	0	26	39	47	20	37	30	11	74	13	35	75	0	1	0	0	0	0	0	0	0	42	5	22	1	17	0	23	3	16	1	8	2	5	1	30	0	9	3	5	0	Bacteria	Bacteria_unclassified	Bacteria_unclassified	Bacteria_unclassified	Bacteria_unclassified	Bacteria_unclassified
Otu00730	0	41	18	43	30	32	55	34	75	26	10	26	0	0	0	0	0	0	0	0	19	39	0	46	0	9	0	20	0	14	0	17	0	1	0	15	0	26	0	4	0	Bacteria	Firmicutes	Clostridia	Clostridiales	Ruminococcaceae	Ruminococcaceae_unclassified
Otu00731	0	13	2	51	7	48	70	13	17	42	33	24	16	0	17	1	7	0	25	0	62	26	0	6	0	9	0	23	0	7	0	10	0	5	0	29	0	29	0	8	0	Bacteria	Spirochaetes	Spirochaetia	Spirochaetales	Spirochaetaceae	Spirochaetaceae_unclassified
Otu00732	0	39	5	121	13	117	131	1	12	66	2	91	0	0	0	0	0	0	0	0	1	0	0	0	0	0	0	0	0	0	0	0	0	0	0	0	0	0	0	0	0	Bacteria	Firmicutes	Clostridia	Clostridiales	Clostridiales_unclassified	Clostridiales_unclassified
Otu00733	0	0	1	92	4	66	12	0	5	28	27	3	64	2	58	0	3	0	29	0	0	34	0	38	5	32	0	35	2	31	0	5	5	0	0	10	0	1	2	1	2	Bacteria	Bacteria_unclassified	Bacteria_unclassified	Bacteria_unclassified	Bacteria_unclassified	Bacteria_unclassified
Otu00734	0	0	0	0	0	0	0	0	0	0	0	0	0	0	0	324	0	0	0	8	0	0	0	0	0	0	0	0	0	0	0	0	119	0	0	0	144	0	0	0	2	Bacteria	Bacteroidetes	Bacteroidia	Flavobacteriales	Flavobacteriaceae	Flavobacterium
Otu00735	0	0	0	0	0	0	0	0	0	0	0	0	0	23	1	9	0	2	0	30	0	0	0	0	0	0	4	0	4	0	3	0	12	0	106	0	285	0	107	0	10	Bacteria	Proteobacteria	Gammaproteobacteria	Steroidobacterales	Steroidobacteraceae	Steroidobacter
Otu00736	0	11	43	37	9	40	44	22	20	40	16	4	0	0	0	0	0	0	0	0	3	37	0	45	0	22	0	72	2	30	0	12	0	15	0	36	0	21	0	15	0	Bacteria	Bacteria_unclassified	Bacteria_unclassified	Bacteria_unclassified	Bacteria_unclassified	Bacteria_unclassified
Otu00737	0	30	7	6	3	8	1	10	16	5	8	3	0	0	14	0	0	0	7	0	13	135	0	100	0	50	0	71	0	55	0	2	0	4	0	26	0	12	0	9	0	Bacteria	Firmicutes	Clostridia	Clostridiales	Syntrophomonadaceae	Syntrophomonas
Otu00738	0	43	78	47	6	66	47	89	38	34	49	11	0	0	2	0	0	0	0	0	24	14	0	5	1	7	0	14	0	13	0	0	0	1	0	4	0	1	0	0	0	Bacteria	Firmicutes	Clostridia	Clostridiales	Clostridiales_unclassified	Clostridiales_unclassified
Otu00739	0	6	1	13	6	2	12	5	1	4	12	8	51	25	127	11	14	1	30	8	4	35	4	14	1	22	0	52	3	36	1	13	4	28	0	21	2	6	3	5	2	Bacteria	Proteobacteria	Proteobacteria_unclassified	Proteobacteria_unclassified	Proteobacteria_unclassified	Proteobacteria_unclassified
Otu00740	0	0	0	0	0	0	0	0	0	0	0	0	0	0	0	102	0	0	0	0	0	2	0	0	0	0	0	1	0	1	0	0	0	0	0	0	182	0	0	0	305	Bacteria	Proteobacteria	Alphaproteobacteria	Caulobacterales	Caulobacteraceae	Phenylobacterium
Otu00741	0	0	0	0	0	0	0	0	0	0	0	592	0	0	0	0	0	0	0	0	0	0	0	0	0	0	0	0	0	0	0	0	0	0	0	0	0	0	0	0	0	Bacteria	Elusimicrobia	Endomicrobia	Endomicrobiales	Endomicrobiaceae	Candidatus_Endomicrobium
Otu00742	0	84	53	84	11	59	105	76	18	49	13	33	0	0	0	0	0	0	0	0	0	0	0	0	0	0	0	0	0	0	0	0	0	3	0	1	0	1	0	2	0	Bacteria	Firmicutes	Firmicutes_unclassified	Firmicutes_unclassified	Firmicutes_unclassified	Firmicutes_unclassified
Otu00743	0	47	2	26	0	2	5	0	13	15	7	1	0	3	0	0	0	4	0	0	0	97	18	42	41	22	2	147	10	57	4	4	0	1	0	8	0	7	0	4	1	Bacteria	Bacteria_unclassified	Bacteria_unclassified	Bacteria_unclassified	Bacteria_unclassified	Bacteria_unclassified
Otu00744	0	0	0	0	47	0	0	0	106	0	81	34	0	0	0	0	0	0	3	0	49	17	0	26	0	6	0	34	1	13	0	27	0	9	0	56	0	48	0	27	0	Bacteria	Bacteria_unclassified	Bacteria_unclassified	Bacteria_unclassified	Bacteria_unclassified	Bacteria_unclassified
Otu00745	0	17	20	36	15	18	19	21	32	32	2	5	0	0	0	0	0	0	0	0	6	22	1	9	2	9	3	35	3	18	0	42	8	12	2	84	5	56	2	46	2	Bacteria	Spirochaetes	Spirochaetia	Spirochaetales	Spirochaetaceae	Spirochaetaceae_unclassified
Otu00746	0	2	0	3	0	0	0	3	0	0	0	0	0	3	1	1	0	0	0	0	0	41	0	57	2	31	2	153	3	80	3	18	0	3	0	42	0	104	1	27	4	Bacteria	Firmicutes	Clostridia	Clostridiales	Clostridiales_unclassified	Clostridiales_unclassified
Otu00747	0	41	47	50	27	63	19	50	115	34	62	5	0	0	4	0	0	0	2	0	0	22	0	0	1	2	0	9	0	10	0	8	0	0	0	1	0	6	0	5	0	Bacteria	Firmicutes	Firmicutes_unclassified	Firmicutes_unclassified	Firmicutes_unclassified	Firmicutes_unclassified
Otu00748	0	0	0	0	0	0	0	0	0	0	0	0	0	471	0	44	0	13	0	47	0	0	0	0	0	0	0	0	0	0	0	0	0	0	0	0	0	0	1	0	0	Bacteria	Bacteroidetes	Bacteroidia	Chitinophagales	Chitinophagaceae	Chitinophagaceae_unclassified
Otu00749	0	110	53	10	16	40	46	84	87	62	23	15	0	0	0	0	0	0	0	0	0	2	0	1	2	2	0	2	4	2	1	0	0	1	0	2	0	3	0	4	0	Bacteria	Bacteria_unclassified	Bacteria_unclassified	Bacteria_unclassified	Bacteria_unclassified	Bacteria_unclassified
Otu00750	0	52	46	28	32	48	42	20	39	27	27	40	0	0	0	0	0	0	0	0	4	14	0	7	0	7	0	23	0	16	0	22	0	18	0	21	0	22	0	15	0	Bacteria	Spirochaetes	Spirochaetia	Spirochaetales	Spirochaetaceae	Treponema
Otu00751	0	0	6	21	12	32	40	15	1	6	3	25	68	0	59	0	26	0	42	0	25	32	0	10	0	4	0	32	0	11	0	7	0	5	0	30	0	49	0	7	1	Bacteria	Spirochaetes	Spirochaetia	Spirochaetales	Spirochaetaceae	Treponema
Otu00752	0	0	0	0	0	0	0	0	0	0	3	0	0	52	0	28	0	56	0	39	0	0	1	0	9	0	0	0	2	0	5	0	8	0	114	0	161	0	65	0	25	Bacteria	Bacteroidetes	Bacteroidia	Chitinophagales	Chitinophagaceae	Chitinophaga
Otu00753	0	0	0	0	0	0	0	0	0	0	568	0	0	0	0	0	0	0	0	0	0	0	0	0	0	0	0	0	0	0	0	0	0	0	0	0	0	0	0	0	0	Bacteria	Firmicutes	Firmicutes_unclassified	Firmicutes_unclassified	Firmicutes_unclassified	Firmicutes_unclassified
Otu00754	0	11	9	1	5	2	5	30	10	9	17	3	7	0	1	0	0	0	0	0	0	70	2	79	1	35	0	119	1	47	2	7	1	2	0	29	0	48	0	12	2	Bacteria	Firmicutes	Clostridia	Clostridiales	Ruminococcaceae	Ruminococcaceae_UCG-014
Otu00755	0	0	0	0	0	0	0	0	0	0	0	0	0	97	0	11	0	201	0	67	0	0	25	0	11	0	31	0	45	0	30	0	4	0	30	0	0	0	12	0	1	Bacteria	Actinobacteria	Actinobacteria	Actinobacteria_unclassified	Actinobacteria_unclassified	Actinobacteria_unclassified
Otu00756	0	4	8	19	3	28	16	87	7	18	29	1	0	0	0	0	0	1	0	0	0	22	2	26	14	23	0	29	12	31	3	22	1	8	1	37	1	68	1	41	2	Bacteria	Firmicutes	Firmicutes_unclassified	Firmicutes_unclassified	Firmicutes_unclassified	Firmicutes_unclassified
Otu00757	0	7	4	6	0	92	17	2	22	2	11	3	1	0	0	0	1	0	2	0	3	211	0	34	0	31	0	53	0	33	0	7	0	14	0	0	0	3	0	4	0	Bacteria	Bacteria_unclassified	Bacteria_unclassified	Bacteria_unclassified	Bacteria_unclassified	Bacteria_unclassified
Otu00758	0	63	45	27	12	38	45	34	40	23	10	6	0	0	0	0	0	0	0	0	1	35	0	27	0	23	0	50	0	16	0	6	0	5	0	19	0	14	0	15	0	Bacteria	Firmicutes	Clostridia	Clostridiales	Ruminococcaceae	Ruminococcaceae_NK4A214_group
Otu00759	0	34	23	50	26	29	42	27	86	26	6	15	0	0	0	0	0	0	0	0	16	33	0	46	0	7	0	49	0	19	0	2	0	2	0	7	0	4	0	5	0	Bacteria	Firmicutes	Clostridia	Clostridiales	Clostridiales_unclassified	Clostridiales_unclassified
Otu00760	0	0	0	0	0	0	0	0	0	0	0	0	0	0	0	0	0	0	0	0	0	0	46	0	24	0	0	3	0	0	0	0	0	0	0	1	298	2	173	5	0	Bacteria	Proteobacteria	Alphaproteobacteria	Sphingomonadales	Sphingomonadaceae	Sphingomonas
Otu00761	0	2	0	0	0	0	0	0	0	0	118	0	0	40	0	20	0	61	0	45	1	7	0	0	0	0	0	0	0	0	0	0	52	0	74	0	43	0	37	0	46	Bacteria	Proteobacteria	Alphaproteobacteria	Sphingomonadales	Sphingomonadaceae	Sphingomonadaceae_unclassified
Otu00762	0	0	0	0	0	0	0	0	0	0	0	0	0	0	0	1	0	1	0	3	0	0	172	0	91	0	14	0	125	0	121	0	3	0	10	0	2	0	0	0	0	Bacteria	Bacteroidetes	Bacteroidia	Sphingobacteriales	Sphingobacteriaceae	Parapedobacter
Otu00763	0	25	34	27	6	57	33	30	24	16	159	43	20	5	26	6	2	0	10	1	0	0	1	3	0	0	1	2	0	1	0	4	0	0	0	1	0	0	1	4	0	Bacteria	Bacteroidetes	Bacteroidia	Bacteroidales	Bacteroidales_unclassified	Bacteroidales_unclassified
Otu00764	0	32	52	34	14	80	84	4	59	21	7	10	38	0	20	1	1	0	4	0	0	3	0	0	3	2	0	2	3	1	0	15	0	2	0	28	0	16	0	3	0	Bacteria	Bacteroidetes	Bacteroidia	Bacteroidia_unclassified	Bacteroidia_unclassified	Bacteroidia_unclassified
Otu00765	0	0	0	0	0	0	0	0	0	0	0	0	0	43	0	220	0	29	0	61	0	0	0	0	0	0	0	0	0	0	0	0	28	0	19	0	0	0	117	0	19	Bacteria	Proteobacteria	Gammaproteobacteria	Gammaproteobacteria_Incertae_Sedis	Unknown_Family	Acidibacter
Otu00766	0	9	45	53	8	52	42	9	21	12	23	14	0	0	2	0	1	0	1	0	54	25	0	6	0	6	0	26	0	18	0	14	1	5	0	33	0	37	1	18	0	Bacteria	Bacteria_unclassified	Bacteria_unclassified	Bacteria_unclassified	Bacteria_unclassified	Bacteria_unclassified
Otu00767	0	57	50	15	21	49	0	24	67	50	7	19	0	0	0	0	0	0	0	0	45	19	0	22	1	11	0	21	0	22	0	11	0	3	0	8	0	3	0	10	0	Bacteria	Firmicutes	Clostridia	Clostridiales	Clostridiales_unclassified	Clostridiales_unclassified
Otu00768	0	25	6	10	7	12	27	8	28	10	15	11	1	0	0	0	0	0	4	0	0	29	0	39	1	13	0	49	0	49	0	15	1	10	0	64	0	67	0	33	0	Bacteria	Patescibacteria	Gracilibacteria	JGI_0000069-P22	JGI_0000069-P22_fa	JGI_0000069-P22_ge
Otu00769	0	13	4	24	1	7	15	0	9	32	1	0	0	0	0	0	0	0	0	0	0	205	7	40	2	28	0	87	2	12	2	15	1	0	0	16	0	2	2	7	0	Bacteria	Firmicutes	Clostridia	Clostridiales	Ruminococcaceae	Ruminococcaceae_UCG-014
Otu00770	0	2	3	0	7	4	8	5	7	1	5	4	23	0	31	0	7	0	23	2	19	32	1	79	4	21	0	92	4	34	0	10	0	9	3	54	2	22	3	10	1	Bacteria	Elusimicrobia	Endomicrobia	Endomicrobiales	Endomicrobiaceae	Candidatus_Endomicrobium
Otu00771	0	0	10	6	11	0	15	25	0	3	11	3	0	0	0	0	0	0	0	0	7	82	2	42	4	29	1	129	9	36	0	21	0	11	0	24	0	29	0	20	2	Bacteria	Firmicutes	Clostridia	Clostridiales	Clostridiales_unclassified	Clostridiales_unclassified
Otu00772	0	68	36	45	9	30	36	5	63	78	0	14	0	0	0	0	0	1	0	0	5	12	2	16	0	12	0	64	0	17	0	3	0	0	0	4	0	9	0	3	0	Bacteria	Actinobacteria	Actinobacteria	Micrococcales	Micrococcales_unclassified	Micrococcales_unclassified
Otu00773	0	0	2	27	0	3	4	0	5	0	0	0	0	0	1	0	0	0	0	0	0	45	0	78	0	38	0	29	0	33	0	73	0	19	0	38	1	99	0	37	0	Bacteria	Firmicutes	Clostridia	Clostridiales	Lachnospiraceae	Lachnospiraceae_unclassified
Otu00774	0	83	34	44	15	68	33	53	81	42	51	26	0	0	0	0	0	0	0	0	0	0	0	0	0	0	0	0	0	0	0	0	0	0	0	0	0	0	0	0	0	Bacteria	Bacteria_unclassified	Bacteria_unclassified	Bacteria_unclassified	Bacteria_unclassified	Bacteria_unclassified
Otu00775	0	15	9	4	3	18	7	15	8	6	68	1	61	9	70	2	23	1	21	5	11	7	3	4	0	2	0	8	2	5	0	26	0	9	0	38	0	19	0	48	1	Bacteria	Bacteroidetes	Bacteroidia	Bacteroidia_unclassified	Bacteroidia_unclassified	Bacteroidia_unclassified
Otu00776	0	13	16	18	24	37	24	27	20	10	36	53	0	0	11	0	3	0	8	0	21	4	4	1	16	4	4	4	20	4	2	17	13	45	1	25	1	22	4	12	4	Bacteria	Bacteria_unclassified	Bacteria_unclassified	Bacteria_unclassified	Bacteria_unclassified	Bacteria_unclassified
Otu00777	0	15	33	88	20	64	132	41	53	43	5	13	0	0	0	0	0	0	0	0	5	3	3	1	0	0	0	4	1	3	0	0	0	0	0	1	0	0	0	0	0	Bacteria	Firmicutes	Clostridia	Clostridiales	Ruminococcaceae	Ruminococcaceae_unclassified
Otu00778	0	0	0	0	0	0	0	0	0	0	0	0	9	52	192	100	6	153	0	5	0	0	0	0	4	0	0	0	0	0	0	0	1	0	0	0	2	0	0	0	0	Bacteria	Bacteroidetes	Bacteroidia	Flavobacteriales	Weeksellaceae	Chryseobacterium
Otu00779	0	3	0	1	0	1	0	1	2	0	0	3	0	0	0	0	0	0	0	0	30	4	0	15	0	5	0	55	1	9	0	66	0	30	0	15	0	78	0	204	0	Bacteria	Firmicutes	Clostridia	Clostridiales	Ruminococcaceae	Ruminococcaceae_unclassified
Otu00780	0	0	0	0	0	0	0	0	0	0	0	0	0	74	0	4	2	194	1	16	0	0	24	2	2	0	0	0	18	1	0	0	9	0	39	1	123	0	12	0	0	Bacteria	Actinobacteria	Actinobacteria	Streptomycetales	Streptomycetaceae	Streptomyces
Otu00781	0	0	0	0	0	0	0	0	0	0	3	0	0	6	0	3	0	17	0	1	0	1	157	0	42	3	81	1	89	0	59	2	14	0	7	0	6	2	11	1	15	Bacteria	Proteobacteria	Alphaproteobacteria	Sphingomonadales	Sphingomonadaceae	Sphingomonas
Otu00782	0	38	18	125	6	100	60	6	96	63	1	8	0	0	0	0	0	0	0	0	0	0	0	0	0	0	0	0	0	0	0	0	0	0	0	0	0	0	0	0	0	Bacteria	Firmicutes	Clostridia	Clostridiales	Ruminococcaceae	Ruminococcaceae_unclassified
Otu00783	0	25	11	24	11	32	26	23	60	9	13	3	1	0	7	0	0	0	3	0	10	36	0	23	0	12	0	57	0	21	0	29	0	12	0	25	0	19	0	28	0	Bacteria	Firmicutes	Clostridia	Clostridiales	Lachnospiraceae	Tyzzerella_3
Otu00784	0	52	41	31	16	44	48	25	52	18	21	5	0	0	0	0	0	0	1	0	0	32	0	18	0	11	1	45	1	13	0	12	0	5	0	11	0	9	0	7	0	Bacteria	Proteobacteria	Proteobacteria_unclassified	Proteobacteria_unclassified	Proteobacteria_unclassified	Proteobacteria_unclassified
Otu00785	0	0	0	0	0	0	0	0	0	0	0	0	0	8	0	0	0	0	0	0	0	0	28	0	0	3	452	0	0	0	5	0	17	0	3	0	0	0	0	0	0	Bacteria	Proteobacteria	Gammaproteobacteria	Xanthomonadales	Xanthomonadaceae	Lysobacter
Otu00786	0	0	31	77	19	84	113	0	46	42	0	0	0	0	0	0	0	0	0	0	0	22	0	16	0	9	0	34	0	21	0	0	0	0	0	0	0	0	0	1	0	Bacteria	Bacteria_unclassified	Bacteria_unclassified	Bacteria_unclassified	Bacteria_unclassified	Bacteria_unclassified
Otu00787	0	11	15	36	7	32	41	31	21	11	20	10	0	0	0	0	0	0	0	0	11	41	0	27	0	20	0	48	0	19	0	13	0	16	0	41	0	33	0	11	0	Bacteria	Bacteria_unclassified	Bacteria_unclassified	Bacteria_unclassified	Bacteria_unclassified	Bacteria_unclassified
Otu00788	0	20	78	60	18	106	84	1	48	4	5	44	0	0	0	0	0	0	0	0	0	3	2	3	1	0	0	3	1	4	0	5	2	4	0	4	2	4	1	3	4	Bacteria	Bacteroidetes	Bacteroidia	Bacteroidia_unclassified	Bacteroidia_unclassified	Bacteroidia_unclassified
Otu00789	0	23	9	0	8	67	44	0	10	13	11	24	20	0	13	0	6	0	1	0	24	27	0	9	0	9	0	65	0	27	0	0	1	10	0	33	0	38	0	22	0	Bacteria	Spirochaetes	Spirochaetia	Spirochaetales	Spirochaetaceae	Treponema
Otu00790	0	0	0	0	0	0	0	0	0	0	0	0	0	83	0	19	0	29	0	8	0	0	1	0	0	0	0	0	0	0	4	0	65	0	37	0	67	0	33	0	167	Bacteria	Proteobacteria	Alphaproteobacteria	Caulobacterales	Caulobacteraceae	uncultured
Otu00791	0	90	62	15	19	69	18	34	113	64	23	4	0	0	0	0	1	0	0	0	0	0	0	0	0	0	0	0	0	0	0	0	0	0	0	0	0	0	0	0	0	Bacteria	Firmicutes	Clostridia	Clostridiales	Lachnospiraceae	Tyzzerella_3
Otu00792	0	0	0	0	0	0	0	0	0	0	0	0	0	1	0	156	0	0	0	27	0	0	0	0	0	0	0	0	0	0	0	0	135	0	0	0	0	0	192	0	0	Bacteria	Bacteroidetes	Bacteroidia	Chitinophagales	Chitinophagaceae	uncultured
Otu00793	0	0	0	0	0	0	0	0	0	0	3	0	0	155	0	39	0	28	0	17	0	0	1	0	0	0	0	0	1	0	4	0	28	2	44	0	28	0	88	0	73	Bacteria	Proteobacteria	Alphaproteobacteria	Rhizobiales	Rhizobiaceae	Rhizobiaceae_unclassified
Otu00794	0	19	10	38	19	134	31	15	92	17	25	19	0	0	0	0	0	0	2	0	84	0	0	0	0	0	0	0	0	0	0	3	0	0	0	0	0	0	0	0	0	Bacteria	Bacteroidetes	Bacteroidia	Bacteroidales	Bacteroidales_unclassified	Bacteroidales_unclassified
Otu00795	0	0	0	0	0	0	0	0	0	0	0	0	0	244	0	0	0	31	0	161	0	0	3	0	0	0	0	0	0	0	0	0	0	0	66	0	0	0	0	0	0	Bacteria	Proteobacteria	Alphaproteobacteria	Sneathiellales	Sneathiellaceae	Ferrovibrio
Otu00796	0	48	26	30	33	43	35	15	44	30	23	28	0	0	0	0	0	0	0	0	0	14	0	3	0	2	0	25	0	28	0	21	0	18	0	12	0	17	0	9	0	Bacteria	Spirochaetes	Spirochaetia	Spirochaetales	Spirochaetaceae	Treponema
Otu00797	0	0	0	0	0	0	0	0	0	0	0	0	0	81	0	21	0	52	0	0	0	0	18	0	2	0	0	0	0	0	41	0	0	0	0	0	0	0	0	0	289	Bacteria	Bacteroidetes	Bacteroidia	Chitinophagales	Chitinophagales_unclassified	Chitinophagales_unclassified
Otu00798	0	104	35	31	9	64	23	10	100	44	1	7	0	0	0	0	0	0	0	0	0	3	0	5	0	6	0	16	6	8	0	9	0	0	0	6	0	10	0	4	0	Bacteria	Actinobacteria	Actinobacteria	Actinobacteria_unclassified	Actinobacteria_unclassified	Actinobacteria_unclassified
Otu00799	0	20	15	9	3	11	8	34	17	10	4	4	9	0	19	0	5	0	14	0	0	86	0	53	0	35	0	51	0	26	0	6	0	16	0	18	1	14	1	11	0	Bacteria	Firmicutes	Clostridia	Clostridiales	Family_XIII	Family_XIII_unclassified
Otu00800	0	0	50	124	34	138	0	19	0	30	13	0	0	0	0	0	0	0	0	0	61	7	0	7	0	3	0	1	0	6	0	0	0	2	0	1	0	3	0	1	0	Bacteria	Firmicutes	Clostridia	Clostridiales	Ruminococcaceae	Ruminococcaceae_unclassified
Otu00801	0	5	4	10	2	10	2	1	66	0	15	5	214	0	75	0	22	0	23	0	0	4	0	23	0	4	0	4	0	0	0	0	0	9	0	0	0	1	0	0	0	Bacteria	Bacteria_unclassified	Bacteria_unclassified	Bacteria_unclassified	Bacteria_unclassified	Bacteria_unclassified
Otu00802	0	6	0	46	7	18	58	51	9	0	11	65	15	1	14	0	7	0	19	0	13	1	0	1	0	4	0	13	0	8	0	19	1	14	0	49	0	24	0	24	0	Bacteria	Spirochaetes	Spirochaetia	Spirochaetales	Spirochaetaceae	Treponema
Otu00803	0	0	0	0	0	0	0	0	0	0	1	0	3	120	0	9	1	50	3	42	0	1	0	0	15	0	4	0	35	0	18	3	13	0	17	16	41	16	24	3	63	Bacteria	Proteobacteria	Alphaproteobacteria	Sphingomonadales	Sphingomonadaceae	Sphingomonas
Otu00804	0	15	16	15	11	52	39	0	36	12	6	19	0	3	0	1	0	0	0	0	4	12	0	11	1	5	0	50	3	26	0	15	17	11	1	66	5	22	1	14	5	Bacteria	Bacteria_unclassified	Bacteria_unclassified	Bacteria_unclassified	Bacteria_unclassified	Bacteria_unclassified
Otu00805	0	33	38	37	17	45	64	18	52	37	4	28	6	0	36	0	1	0	15	0	47	5	0	0	0	0	0	1	0	2	0	2	0	2	0	0	0	1	0	3	0	Bacteria	Spirochaetes	Spirochaetia	Spirochaetales	Spirochaetaceae	Treponema
Otu00806	0	0	0	1	0	0	0	0	0	0	3	0	0	48	0	45	0	103	0	31	0	0	0	0	0	0	0	0	0	0	1	0	39	0	24	0	37	0	135	0	26	Bacteria	Acidobacteria	Subgroup_6	Subgroup_6_or	Subgroup_6_fa	Subgroup_6_ge
Otu00807	0	8	0	8	0	5	0	6	0	0	17	0	7	0	22	0	1	0	14	0	13	142	0	56	0	51	0	84	0	48	0	2	0	2	0	0	0	7	0	0	0	Bacteria	Firmicutes	Clostridia	Clostridiales	Ruminococcaceae	Ruminococcaceae_unclassified
Otu00808	0	0	0	0	0	0	0	0	0	0	0	0	0	5	0	5	0	0	0	0	0	0	4	0	0	0	1	0	0	0	0	0	56	0	149	0	140	0	34	0	99	Bacteria	Proteobacteria	Deltaproteobacteria	Myxococcales	Polyangiaceae	Jahnella
Otu00809	0	0	0	0	0	0	0	0	0	0	2	0	0	53	0	31	0	16	0	17	0	6	66	2	22	0	18	0	38	2	25	0	19	0	15	0	39	0	65	0	57	Bacteria	Proteobacteria	Alphaproteobacteria	Sphingomonadales	Sphingomonadaceae	Sphingomonas
Otu00810	0	7	8	14	14	29	30	1	42	9	18	15	0	0	0	0	0	0	0	0	1	17	0	18	3	5	0	61	0	44	0	13	0	16	0	71	0	34	0	17	3	Bacteria	Tenericutes	Mollicutes	Mycoplasmatales	Mycoplasmataceae	Mycoplasma
Otu00811	0	46	77	31	19	71	18	39	89	19	17	12	0	0	0	0	0	0	0	0	3	11	0	9	0	5	0	7	0	8	0	4	0	0	0	1	0	1	0	2	0	Bacteria	Bacteria_unclassified	Bacteria_unclassified	Bacteria_unclassified	Bacteria_unclassified	Bacteria_unclassified
Otu00812	0	8	19	21	8	13	31	32	21	9	85	9	0	0	2	1	0	0	1	0	0	13	14	3	27	55	0	74	15	7	0	6	1	0	0	0	0	7	0	6	0	Bacteria	Firmicutes	Bacilli	Lactobacillales	Lactobacillales_unclassified	Lactobacillales_unclassified
Otu00813	0	20	30	30	12	21	45	20	48	13	8	3	0	0	0	0	1	0	0	0	12	60	0	35	0	20	0	43	0	26	0	4	0	0	0	12	0	2	0	21	0	Bacteria	Firmicutes	Clostridia	Clostridiales	Ruminococcaceae	Ruminococcaceae_NK4A214_group
Otu00814	0	29	0	36	0	0	0	0	13	0	0	0	0	0	0	0	0	0	0	0	0	51	0	32	3	24	3	68	1	28	0	31	0	41	0	52	0	47	0	20	1	Bacteria	Elusimicrobia	Endomicrobia	Endomicrobiales	Endomicrobiaceae	Candidatus_Endomicrobium
Otu00815	0	60	13	91	22	25	49	0	126	52	0	18	0	0	0	0	0	0	0	0	0	5	0	4	0	5	0	6	0	1	0	0	0	0	0	2	0	0	0	0	0	Bacteria	Bacteria_unclassified	Bacteria_unclassified	Bacteria_unclassified	Bacteria_unclassified	Bacteria_unclassified
Otu00816	0	62	19	50	23	28	49	26	68	25	7	15	0	0	0	0	0	0	0	0	0	20	0	14	0	7	0	10	0	9	0	0	0	3	0	25	0	12	0	7	0	Bacteria	Proteobacteria	Proteobacteria_unclassified	Proteobacteria_unclassified	Proteobacteria_unclassified	Proteobacteria_unclassified
Otu00817	0	0	0	0	0	0	0	0	0	0	0	0	0	32	0	26	0	4	0	0	0	0	0	0	0	0	0	0	0	0	0	0	74	0	0	0	22	0	235	0	85	Bacteria	Proteobacteria	Alphaproteobacteria	Rickettsiales	SM2D12	SM2D12_ge
Otu00818	0	6	0	1	0	1	0	1	5	0	0	1	6	0	2	1	0	0	1	0	3	56	0	82	0	23	0	106	0	53	0	13	0	9	0	40	0	39	2	27	0	Bacteria	Bacteria_unclassified	Bacteria_unclassified	Bacteria_unclassified	Bacteria_unclassified	Bacteria_unclassified
Otu00819	0	21	9	19	2	24	24	9	35	4	30	0	3	0	26	1	16	0	50	0	0	51	0	26	1	41	0	21	0	12	0	27	0	0	0	11	0	8	0	6	0	Bacteria	Bacteria_unclassified	Bacteria_unclassified	Bacteria_unclassified	Bacteria_unclassified	Bacteria_unclassified
Otu00820	0	29	45	15	7	31	19	12	33	14	9	10	41	0	49	0	20	0	33	0	16	15	0	4	0	7	0	22	0	12	0	9	0	8	0	6	0	7	0	1	0	Bacteria	Spirochaetes	Spirochaetia	Spirochaetales	Spirochaetaceae	Treponema
Otu00821	0	0	0	0	0	0	0	0	0	0	8	0	0	76	0	12	0	5	0	3	0	0	4	0	0	0	8	0	6	0	8	0	26	0	28	0	208	0	20	0	61	Bacteria	Proteobacteria	Gammaproteobacteria	Betaproteobacteriales	Betaproteobacteriales_unclassified	Betaproteobacteriales_unclassified
Otu00822	0	0	0	0	0	0	117	0	0	0	0	0	0	0	0	0	0	0	0	0	71	0	0	0	0	0	0	0	0	0	0	55	0	40	0	122	0	67	0	0	0	Bacteria	Spirochaetes	Spirochaetia	Spirochaetales	Spirochaetaceae	Treponema
Otu00823	0	29	61	37	12	49	23	13	67	22	8	12	0	0	2	0	0	0	4	0	6	29	0	18	0	14	0	25	0	13	0	6	0	3	0	2	0	10	0	5	0	Bacteria	Bacteria_unclassified	Bacteria_unclassified	Bacteria_unclassified	Bacteria_unclassified	Bacteria_unclassified
Otu00824	0	0	0	0	0	0	0	0	0	0	3	0	0	27	0	154	0	34	0	12	0	0	3	0	1	0	3	0	3	0	6	0	42	0	24	0	29	0	69	0	57	Bacteria	Bacteroidetes	Bacteroidia	Chitinophagales	Chitinophagaceae	Chitinophagaceae_unclassified
Otu00825	0	33	4	31	0	7	0	0	51	19	2	2	0	0	32	1	4	0	22	0	0	168	0	18	0	4	0	0	1	17	0	4	0	5	0	10	0	24	0	8	0	Bacteria	Firmicutes	Clostridia	Clostridiales	Ruminococcaceae	Ruminococcaceae_UCG-014
Otu00826	0	17	18	11	3	19	4	26	20	10	46	4	32	2	31	2	4	1	24	1	0	25	1	13	0	19	1	13	2	7	0	21	0	13	0	15	0	22	2	37	0	Bacteria	Bacteroidetes	Bacteroidia	Bacteroidia_unclassified	Bacteroidia_unclassified	Bacteroidia_unclassified
Otu00827	0	80	1	24	0	1	12	40	6	0	142	0	0	0	5	0	1	0	0	0	0	15	2	2	15	10	2	48	17	8	4	2	6	14	0	0	0	0	3	3	3	Bacteria	Firmicutes	Bacilli	Lactobacillales	Leuconostocaceae	Leuconostoc
Otu00828	0	0	0	0	0	0	0	0	0	0	0	0	1	57	0	1	0	38	0	3	0	0	0	0	0	0	6	0	0	0	5	0	18	0	58	0	214	0	38	0	26	Bacteria	Proteobacteria	Alphaproteobacteria	Alphaproteobacteria_unclassified	Alphaproteobacteria_unclassified	Alphaproteobacteria_unclassified
Otu00829	0	20	5	73	11	18	25	26	19	33	10	14	0	0	0	0	0	0	0	0	20	15	0	4	0	5	0	22	0	16	0	32	0	15	0	38	0	22	0	22	0	Bacteria	Spirochaetes	Spirochaetia	Spirochaetales	Spirochaetaceae	Treponema
Otu00830	0	28	150	31	14	55	34	22	75	22	10	10	5	0	0	0	0	0	2	0	0	0	0	0	0	0	0	5	0	1	0	0	0	0	0	0	0	0	0	0	0	Bacteria	Firmicutes	Clostridia	Clostridiales	Lachnospiraceae	Lachnospiraceae_unclassified
Otu00831	0	42	22	11	7	23	3	18	42	20	43	7	0	0	0	0	0	0	0	0	20	39	2	20	3	17	0	53	0	27	0	7	2	0	0	9	0	13	0	13	0	Bacteria	Firmicutes	Clostridia	Clostridiales	Clostridiales_unclassified	Clostridiales_unclassified
Otu00832	0	25	11	31	6	15	27	19	15	14	14	16	11	0	21	0	4	0	10	0	9	68	0	25	0	23	0	56	0	9	0	7	0	7	0	9	0	5	0	6	0	Bacteria	Firmicutes	Clostridia	Clostridiales	Ruminococcaceae	Ruminococcaceae_NK4A214_group
Otu00833	0	0	0	0	0	0	0	0	0	0	1	0	0	0	0	0	0	5	0	0	0	0	19	0	13	0	93	0	3	0	304	0	2	0	9	0	2	0	4	0	4	Bacteria	Proteobacteria	Gammaproteobacteria	Xanthomonadales	Xanthomonadaceae	Xanthomonadaceae_unclassified
Otu00834	0	23	17	6	14	8	6	10	34	7	2	2	19	0	9	0	17	0	35	0	9	39	0	37	0	8	0	43	1	36	1	1	0	14	0	26	0	26	0	8	0	Bacteria	Firmicutes	Clostridia	Clostridiales	Family_XIII	uncultured
Otu00835	0	45	63	122	1	21	42	13	20	13	6	27	0	0	1	0	1	0	1	0	10	12	0	8	0	8	0	17	0	11	0	1	0	1	0	6	0	4	0	3	0	Bacteria	Firmicutes	Clostridia	Clostridiales	Ruminococcaceae	Ruminococcaceae_NK4A214_group
Otu00836	0	0	0	0	0	0	0	0	0	0	0	0	0	0	1	58	0	5	0	2	0	0	0	0	0	0	0	0	0	0	0	0	108	0	19	0	41	0	32	0	188	unknown	unknown_unclassified	unknown_unclassified	unknown_unclassified	unknown_unclassified	unknown_unclassified
Otu00837	0	99	41	51	0	101	55	55	0	45	0	0	0	0	0	0	0	0	0	0	0	0	3	0	0	0	0	0	1	0	0	0	0	0	0	0	0	0	0	0	0	Bacteria	Spirochaetes	Spirochaetia	Spirochaetales	Spirochaetaceae	Spirochaetaceae_unclassified
Otu00838	0	0	0	0	0	0	0	0	0	0	0	0	0	35	0	327	0	0	0	19	0	0	0	0	0	0	0	0	0	0	0	0	8	0	3	0	17	0	5	0	37	Bacteria	Bacteroidetes	Bacteroidia	Chitinophagales	Chitinophagaceae	Chitinophagaceae_unclassified
Otu00839	0	28	25	10	5	39	10	23	10	5	217	17	1	0	0	0	4	0	0	0	0	5	2	3	0	3	1	12	0	9	0	4	1	0	0	9	0	0	0	6	0	Bacteria	Bacteroidetes	Bacteroidia	Bacteroidia_unclassified	Bacteroidia_unclassified	Bacteroidia_unclassified
Otu00840	0	2	9	41	2	61	36	8	4	10	1	31	40	0	16	0	31	0	32	0	30	10	0	3	0	1	0	14	0	6	1	4	0	10	0	19	0	23	0	4	0	Bacteria	Spirochaetes	Spirochaetia	Spirochaetales	Spirochaetaceae	Spirochaetaceae_unclassified
Otu00841	0	3	7	29	1	78	26	10	6	9	40	0	15	7	29	0	3	0	8	2	0	8	0	3	5	2	3	15	6	8	5	4	19	9	0	8	13	9	33	3	22	Bacteria	Bacteria_unclassified	Bacteria_unclassified	Bacteria_unclassified	Bacteria_unclassified	Bacteria_unclassified
Otu00842	0	0	18	0	0	0	84	0	32	0	18	0	0	0	1	0	0	0	0	0	22	23	0	7	0	11	0	37	0	32	0	0	0	0	0	73	0	52	0	38	0	Bacteria	Spirochaetes	Spirochaetia	Spirochaetales	Spirochaetaceae	Treponema
Otu00843	0	0	0	0	0	0	0	0	0	0	0	0	0	331	0	0	0	107	0	0	0	0	0	0	0	0	0	0	1	0	0	0	8	0	0	0	0	0	0	0	0	Bacteria	Bacteroidetes	Bacteroidia	Flavobacteriales	Flavobacteriaceae	Flavobacterium
Otu00844	0	73	22	38	15	45	38	3	53	27	13	12	0	0	0	0	0	0	0	0	7	15	0	14	0	9	0	15	0	28	0	6	0	0	0	0	0	0	0	14	0	Bacteria	Firmicutes	Clostridia	Clostridiales	Clostridiales_unclassified	Clostridiales_unclassified
Otu00845	0	0	0	0	0	0	2	0	0	0	3	0	0	0	0	0	0	0	0	0	0	0	7	0	0	0	0	0	0	0	413	0	19	0	2	0	0	0	0	0	0	Bacteria	Bacteroidetes	Bacteroidia	Flavobacteriales	Flavobacteriaceae	Flavobacterium
Otu00846	0	0	0	0	0	0	0	0	0	0	0	0	0	0	0	0	0	0	0	0	20	340	1	0	0	0	1	0	2	0	0	0	0	51	0	0	1	0	0	25	5	Bacteria	Bacteria_unclassified	Bacteria_unclassified	Bacteria_unclassified	Bacteria_unclassified	Bacteria_unclassified
Otu00847	0	0	0	1	0	0	0	0	0	0	0	0	0	100	0	48	0	0	0	58	0	0	0	0	79	0	0	0	0	0	0	0	0	0	0	0	158	0	0	0	0	Bacteria	Bacteroidetes	Bacteroidia	Sphingobacteriales	Sphingobacteriaceae	Parapedobacter
Otu00848	0	4	11	16	0	4	14	2	3	9	2	0	0	0	0	0	0	0	0	0	0	107	7	31	0	26	0	88	3	99	0	11	2	0	0	2	0	0	0	2	0	Bacteria	Firmicutes	Clostridia	Clostridiales	Clostridiales_unclassified	Clostridiales_unclassified
Otu00849	0	0	0	0	0	0	0	0	0	101	0	0	0	0	0	0	0	0	0	0	158	0	0	0	2	0	0	0	2	0	0	0	0	0	0	180	0	0	0	0	0	Bacteria	Proteobacteria	Proteobacteria_unclassified	Proteobacteria_unclassified	Proteobacteria_unclassified	Proteobacteria_unclassified
Otu00850	0	0	0	0	0	0	0	0	0	0	1	0	0	17	0	199	0	41	0	6	0	0	0	0	0	0	0	0	0	0	0	0	12	0	0	0	165	0	0	0	1	Bacteria	Bacteroidetes	Bacteroidia	Chitinophagales	Chitinophagaceae	Chitinophagaceae_unclassified
Otu00851	0	0	0	0	0	0	0	0	0	0	0	0	0	0	0	2	0	3	0	0	0	0	20	0	209	0	10	0	144	0	51	0	0	0	0	0	0	0	2	0	0	Bacteria	Bacteroidetes	Bacteroidia	Flavobacteriales	Flavobacteriaceae	Flavobacterium
Otu00852	0	48	29	0	32	48	68	10	81	34	5	33	0	0	0	0	0	0	0	0	12	8	0	4	0	0	0	12	0	2	0	2	0	10	0	1	0	2	0	0	0	Bacteria	Spirochaetes	Spirochaetia	Spirochaetales	Spirochaetaceae	Treponema
Otu00853	0	0	0	30	0	15	0	0	13	18	0	0	0	0	0	0	0	0	0	0	0	26	0	41	0	126	0	55	0	20	0	18	0	17	0	11	0	27	0	24	0	Bacteria	Bacteria_unclassified	Bacteria_unclassified	Bacteria_unclassified	Bacteria_unclassified	Bacteria_unclassified
Otu00854	0	0	0	0	0	0	0	0	0	225	0	0	0	0	0	0	0	0	0	0	0	0	0	0	0	0	1	0	0	0	0	0	0	0	0	214	0	0	0	0	0	Bacteria	Spirochaetes	Spirochaetia	Spirochaetales	Spirochaetaceae	Treponema
Otu00855	0	0	0	0	0	0	0	0	0	0	0	0	0	0	0	9	0	0	0	61	0	0	0	0	0	0	0	0	0	0	0	0	0	0	0	0	359	0	0	0	8	Bacteria	Proteobacteria	Alphaproteobacteria	Rhizobiales	Rhizobiaceae	Rhizobiaceae_unclassified
Otu00856	0	8	0	70	15	21	8	33	8	34	0	0	0	2	0	1	0	0	0	0	0	19	2	35	5	0	0	94	1	40	0	8	2	0	0	20	2	0	0	8	0	Bacteria	Patescibacteria	Gracilibacteria	Absconditabacteriales_	100)	SR1)_fa
Otu00857	0	0	0	0	0	0	0	0	0	0	0	0	0	0	0	0	0	0	0	0	0	0	0	0	435	0	0	0	0	0	0	0	0	0	0	0	0	0	0	0	0	Bacteria	Firmicutes	Bacilli	Bacillales	Paenibacillaceae	Paenibacillus
Otu00858	0	14	9	28	2	7	19	5	13	13	10	0	26	0	34	0	5	0	19	0	11	15	0	30	0	12	0	64	0	35	0	3	0	7	0	21	0	20	0	13	0	Bacteria	Firmicutes	Clostridia	Clostridiales	Christensenellaceae	Christensenellaceae_R-7_group
Otu00859	0	19	0	75	12	44	40	0	15	0	38	0	20	0	75	0	5	0	37	0	0	0	0	0	0	0	0	0	0	3	0	18	0	27	0	0	0	0	0	0	0	Bacteria	Spirochaetes	Spirochaetia	Spirochaetales	Spirochaetaceae	Spirochaetaceae_unclassified
Otu00860	0	9	38	16	1	12	12	10	18	18	5	2	0	0	0	0	0	0	0	0	16	49	0	23	1	11	0	128	0	37	0	1	0	1	0	1	0	10	0	9	0	Bacteria	Firmicutes	Clostridia	Clostridiales	Clostridiales_unclassified	Clostridiales_unclassified
Otu00861	0	0	0	0	0	0	0	0	0	0	13	0	0	73	0	13	0	34	0	11	0	1	0	0	0	0	1	1	1	0	15	0	23	0	43	0	91	0	72	0	35	Bacteria	Proteobacteria	Alphaproteobacteria	Rhizobiales	Rhizobiaceae	Mesorhizobium
Otu00862	0	0	0	0	0	1	8	2	0	0	27	0	0	5	0	3	0	0	0	0	0	0	0	1	14	6	107	0	222	0	0	0	9	0	14	0	0	0	4	0	2	Bacteria	Bacteroidetes	Bacteroidia	Flavobacteriales	Weeksellaceae	Chryseobacterium
Otu00863	0	54	0	0	0	0	0	71	77	0	57	16	0	0	7	0	3	0	0	0	135	0	0	0	0	0	0	0	0	0	0	0	0	2	0	0	0	0	1	0	0	Bacteria	Firmicutes	Clostridia	Clostridiales	Ruminococcaceae	Ruminococcaceae_unclassified
Otu00864	0	53	19	36	15	28	28	0	26	36	5	98	0	0	0	0	0	0	0	0	0	12	0	22	0	12	0	17	0	10	0	1	0	0	0	0	0	4	0	0	0	Bacteria	Firmicutes	Clostridia	Clostridiales	Ruminococcaceae	Ruminococcaceae_unclassified
Otu00865	0	29	2	37	15	19	12	5	33	30	5	11	0	0	0	0	0	0	0	0	0	107	0	15	1	19	0	26	1	30	0	13	0	1	0	0	0	2	0	8	0	Bacteria	Bacteria_unclassified	Bacteria_unclassified	Bacteria_unclassified	Bacteria_unclassified	Bacteria_unclassified
Otu00866	0	33	31	9	1	13	11	32	29	24	3	3	0	0	6	0	1	0	0	0	0	38	0	28	0	31	0	43	1	16	0	5	0	18	0	13	0	15	0	16	0	Bacteria	Bacteria_unclassified	Bacteria_unclassified	Bacteria_unclassified	Bacteria_unclassified	Bacteria_unclassified
Otu00867	0	0	0	0	0	0	0	0	0	0	0	0	0	409	0	4	0	0	0	3	0	0	0	0	0	0	0	0	0	0	0	0	0	0	0	0	0	0	0	0	3	Bacteria	Bacteroidetes	Bacteroidia	Cytophagales	Microscillaceae	uncultured
Otu00868	0	14	33	45	10	35	20	27	23	13	13	12	2	0	0	0	1	0	3	0	11	12	0	4	1	12	0	20	0	12	0	13	0	6	0	38	0	27	0	12	0	Bacteria	Bacteria_unclassified	Bacteria_unclassified	Bacteria_unclassified	Bacteria_unclassified	Bacteria_unclassified
Otu00869	0	2	0	0	0	3	0	0	0	0	0	0	0	18	0	1	0	37	0	3	0	0	6	0	164	0	7	0	87	2	17	0	3	0	5	0	21	0	22	0	19	Bacteria	Firmicutes	Bacilli	Bacillales	Planococcaceae	Lysinibacillus
Otu00870	0	0	0	0	0	0	0	0	0	0	8	0	1	90	0	4	0	60	0	37	0	0	0	0	0	0	0	0	0	0	0	0	1	0	0	0	6	0	140	0	69	Bacteria	Planctomycetes	Planctomycetacia	Planctomycetacia_unclassified	Planctomycetacia_unclassified	Planctomycetacia_unclassified
Otu00871	0	35	31	46	8	58	0	11	11	35	16	34	0	0	0	0	0	0	0	0	0	7	0	7	0	8	0	0	0	14	0	19	1	9	0	32	0	25	0	8	0	Bacteria	Spirochaetes	Spirochaetia	Spirochaetales	Spirochaetaceae	Treponema
Otu00872	0	48	25	16	2	86	1	0	21	26	161	0	0	0	0	0	0	0	0	0	28	0	0	0	0	0	0	0	0	0	0	0	0	0	0	0	0	0	0	0	0	Bacteria	Firmicutes	Bacilli	Lactobacillales	Enterococcaceae	Enterococcus
Otu00873	0	0	0	0	0	0	0	0	0	0	0	0	0	0	0	0	0	0	0	0	0	0	72	0	306	0	34	2	0	0	0	0	0	0	0	0	0	0	0	0	0	Bacteria	Proteobacteria	Alphaproteobacteria	Sphingomonadales	Sphingomonadaceae	Sphingobium
Otu00874	0	7	10	44	3	19	51	28	19	18	32	11	39	1	47	0	1	0	40	1	15	3	0	0	0	1	0	1	0	0	0	0	0	4	0	8	0	6	0	3	0	Bacteria	Bacteroidetes	Bacteroidia	Bacteroidales	Dysgonomonadaceae	Candidatus_Symbiothrix
Otu00875	0	0	4	28	6	9	31	2	1	12	3	17	17	1	33	4	42	0	27	0	7	12	2	12	19	4	4	12	8	58	3	1	1	16	3	8	0	0	1	1	2	Bacteria	Bacteria_unclassified	Bacteria_unclassified	Bacteria_unclassified	Bacteria_unclassified	Bacteria_unclassified
Otu00876	0	0	0	0	0	0	0	0	0	0	0	0	0	65	0	210	0	0	0	79	0	0	0	0	0	0	0	0	0	0	0	0	0	0	2	0	42	0	11	0	0	Bacteria	Bacteroidetes	Bacteroidia	Chitinophagales	Chitinophagaceae	Chitinophagaceae_unclassified
Otu00877	0	62	0	0	37	111	0	62	0	0	0	0	0	0	0	0	0	0	39	0	0	0	0	0	0	45	0	0	0	50	0	0	0	0	0	0	0	0	0	0	0	Bacteria	Bacteroidetes	Bacteroidia	Bacteroidales	Bacteroidales_unclassified	Bacteroidales_unclassified
Otu00878	0	20	12	19	7	29	42	16	21	17	14	37	1	0	9	0	1	0	1	0	58	2	0	6	0	6	0	11	0	4	0	11	0	10	0	18	0	24	0	10	0	Bacteria	Spirochaetes	Spirochaetia	Spirochaetales	Spirochaetaceae	Treponema
Otu00879	0	43	17	25	0	22	53	0	22	27	0	30	0	0	0	0	0	0	0	0	14	0	0	19	0	0	0	14	0	13	0	19	1	7	0	26	0	42	0	9	0	Bacteria	Bacteria_unclassified	Bacteria_unclassified	Bacteria_unclassified	Bacteria_unclassified	Bacteria_unclassified
Otu00880	0	0	0	0	0	0	0	0	0	0	5	0	0	0	0	8	0	68	0	10	0	0	6	0	27	0	0	1	8	3	7	0	11	0	4	0	224	0	21	0	0	Bacteria	Proteobacteria	Alphaproteobacteria	Rhizobiales	Rhizobiaceae	Ochrobactrum
Otu00881	0	16	18	8	0	10	2	4	62	10	34	2	0	0	0	0	0	0	0	0	0	55	0	42	0	9	0	69	0	33	0	13	0	5	0	0	0	7	0	2	0	Bacteria	Bacteria_unclassified	Bacteria_unclassified	Bacteria_unclassified	Bacteria_unclassified	Bacteria_unclassified
Otu00882	0	31	16	12	6	25	2	29	36	6	8	12	0	0	8	0	1	0	5	0	33	28	0	17	0	22	0	27	0	15	0	1	0	6	0	31	0	9	0	14	0	Bacteria	Firmicutes	Clostridia	Clostridiales	Lachnospiraceae	Tyzzerella_3
Otu00883	0	0	0	0	0	0	0	0	0	0	0	0	0	99	0	116	0	0	0	26	0	0	0	0	0	0	0	0	0	0	0	0	11	0	71	0	11	0	62	0	4	Bacteria	Bacteroidetes	Bacteroidia	Chitinophagales	Chitinophagaceae	Chitinophagaceae_unclassified
Otu00884	0	10	9	3	0	2	9	4	10	5	21	0	0	0	0	0	0	0	0	0	0	75	0	42	2	49	2	49	0	31	0	22	1	1	0	17	0	12	1	18	3	Bacteria	Firmicutes	Clostridia	Clostridiales	Clostridiales_unclassified	Clostridiales_unclassified
Otu00885	0	13	22	8	4	9	7	28	30	7	4	1	4	3	14	1	6	0	5	0	6	29	0	27	2	12	0	60	3	32	0	11	0	6	0	17	0	14	0	11	1	Bacteria	Bacteria_unclassified	Bacteria_unclassified	Bacteria_unclassified	Bacteria_unclassified	Bacteria_unclassified
Otu00886	0	0	0	0	0	0	0	0	0	0	0	0	0	49	0	0	0	0	0	0	0	0	17	0	0	0	50	0	0	0	39	0	0	0	41	0	199	0	0	0	0	Bacteria	Proteobacteria	Gammaproteobacteria	Xanthomonadales	Xanthomonadaceae	Xanthomonadaceae_unclassified
Otu00887	0	13	7	29	5	40	21	12	32	16	56	9	7	0	22	0	2	0	9	0	17	12	0	7	0	12	0	26	0	7	0	0	0	11	0	10	0	8	0	4	0	Bacteria	Bacteria_unclassified	Bacteria_unclassified	Bacteria_unclassified	Bacteria_unclassified	Bacteria_unclassified
Otu00888	0	48	22	62	0	77	56	0	50	78	0	0	0	0	0	0	0	0	0	0	0	0	0	0	0	0	0	0	0	0	0	0	0	0	0	0	0	0	0	0	0	Bacteria	Bacteria_unclassified	Bacteria_unclassified	Bacteria_unclassified	Bacteria_unclassified	Bacteria_unclassified
Otu00889	0	0	0	0	0	0	0	0	0	0	0	0	0	0	0	1	0	0	0	15	0	0	88	0	6	0	87	0	0	0	183	0	2	0	5	0	0	0	4	0	2	Bacteria	Bacteroidetes	Bacteroidia	Flavobacteriales	Flavobacteriaceae	Flavobacterium
Otu00890	0	0	0	0	0	0	0	1	0	0	4	0	0	19	0	4	0	14	0	6	0	0	1	0	0	0	2	0	1	0	8	0	5	0	67	0	180	0	70	0	7	Bacteria	BRC1	BRC1_cl	BRC1_or	BRC1_fa	BRC1_ge
Otu00891	0	39	40	16	23	29	10	47	106	17	5	8	1	0	0	0	2	0	3	0	27	1	0	0	0	0	0	9	0	3	0	1	0	0	0	0	0	1	0	1	0	Bacteria	Actinobacteria	Actinobacteria	Micrococcales	Micrococcales_unclassified	Micrococcales_unclassified
Otu00892	0	0	0	0	0	0	0	0	0	0	0	0	0	74	0	0	0	0	0	0	0	0	2	0	0	0	0	0	0	0	0	0	64	0	18	0	58	0	0	0	173	Bacteria	Proteobacteria	Gammaproteobacteria	Betaproteobacteriales	Burkholderiaceae	Variovorax
Otu00893	0	12	13	26	9	26	38	16	16	12	11	6	32	0	36	2	12	0	24	0	3	3	0	4	0	3	0	8	1	0	0	5	0	2	0	24	0	38	0	6	0	Bacteria	Spirochaetes	Spirochaetia	Spirochaetales	Spirochaetaceae	Treponema
Otu00894	0	0	0	0	0	0	0	0	0	0	3	0	0	1	0	3	0	0	0	0	0	0	4	0	0	0	0	0	0	0	17	0	7	0	103	0	248	0	2	0	0	Bacteria	Bacteroidetes	Bacteroidia	Chitinophagales	Chitinophagaceae	Taibaiella
Otu00895	0	5	3	0	0	0	1	6	1	2	8	1	1	0	1	0	0	0	0	0	89	17	0	28	1	7	0	99	0	87	0	0	0	7	0	4	0	13	0	6	0	Bacteria	Firmicutes	Clostridia	Clostridiales	Ruminococcaceae	Ruminococcaceae_unclassified
Otu00896	0	0	0	0	0	0	0	1	0	0	0	0	0	43	0	3	3	34	0	0	0	0	0	0	13	1	0	2	133	0	31	0	2	0	6	0	94	0	7	0	14	Bacteria	Firmicutes	Bacilli	Bacillales	Paenibacillaceae	Paenibacillus
Otu00897	0	0	0	29	47	0	39	0	152	0	22	24	0	0	0	0	0	0	0	0	0	0	0	12	0	11	0	10	0	0	0	9	0	0	0	19	0	0	0	11	0	Bacteria	Bacteria_unclassified	Bacteria_unclassified	Bacteria_unclassified	Bacteria_unclassified	Bacteria_unclassified
Otu00898	0	0	0	0	0	0	0	0	0	0	1	0	0	151	0	18	1	57	0	36	0	2	0	0	1	0	0	0	1	0	4	0	6	0	24	0	19	0	19	0	43	Bacteria	Proteobacteria	Alphaproteobacteria	Rhizobiales	Rhizobiaceae	Rhizobiaceae_unclassified
Otu00899	0	7	6	104	1	11	13	17	4	4	22	0	0	0	0	0	0	0	0	0	0	69	4	26	9	10	0	8	7	58	0	1	0	0	0	0	0	2	0	0	0	Bacteria	Firmicutes	Clostridia	Clostridiales	Ruminococcaceae	Ruminococcaceae_UCG-014
Otu00900	0	22	3	8	0	18	13	7	23	3	35	4	0	0	0	0	0	0	0	0	30	78	5	31	0	26	0	34	4	27	0	4	0	0	0	0	0	3	0	3	0	Bacteria	Firmicutes	Clostridia	Clostridiales	Ruminococcaceae	CAG-352
Otu00901	0	0	0	0	0	0	0	0	0	0	2	0	0	8	0	11	0	15	0	12	0	0	17	0	0	0	15	0	7	0	12	0	108	0	25	0	43	0	43	0	63	Bacteria	Proteobacteria	Alphaproteobacteria	Alphaproteobacteria_unclassified	Alphaproteobacteria_unclassified	Alphaproteobacteria_unclassified
Otu00902	0	16	37	50	6	43	99	6	12	20	17	37	0	0	6	1	1	0	0	0	23	2	0	0	0	0	0	1	2	0	0	1	0	0	0	0	0	0	0	0	0	Bacteria	Bacteroidetes	Bacteroidia	Bacteroidales	Dysgonomonadaceae	uncultured
Otu00903	0	16	13	28	5	32	41	3	13	13	7	29	1	1	0	0	0	0	0	0	0	18	0	5	0	0	0	20	0	13	0	15	0	21	0	43	0	29	0	12	1	Bacteria	Spirochaetes	Spirochaetia	Spirochaetales	Spirochaetaceae	Treponema
Otu00904	0	38	26	5	1	10	4	0	20	2	99	3	10	0	0	1	0	0	0	0	0	9	0	0	1	4	1	0	3	0	0	0	0	21	0	61	0	34	0	24	0	Bacteria	Bacteroidetes	Bacteroidia	Bacteroidales	Prolixibacteraceae	uncultured
Otu00905	0	0	0	0	0	0	0	0	0	0	1	0	0	4	0	0	0	0	0	2	0	10	193	0	24	1	14	2	33	0	7	0	0	0	56	0	26	0	3	0	0	Bacteria	Proteobacteria	Gammaproteobacteria	Betaproteobacteriales	Burkholderiaceae	Burkholderiaceae_unclassified
Otu00906	0	0	0	0	0	0	0	0	1	0	0	1	0	0	0	0	0	0	0	0	2	1	51	0	47	0	176	0	95	0	0	0	0	0	0	2	0	0	0	0	0	Bacteria	Proteobacteria	Gammaproteobacteria	Betaproteobacteriales	Burkholderiaceae	Burkholderia-Caballeronia-Paraburkholderia
Otu00907	0	0	0	0	0	0	0	0	0	0	0	0	0	0	0	0	0	0	0	0	0	0	16	0	0	0	0	0	0	0	2	0	3	0	7	0	2	0	345	0	0	Bacteria	Bacteroidetes	Bacteroidia	Chitinophagales	Chitinophagaceae	Chitinophagaceae_unclassified
Otu00908	0	0	0	0	0	0	0	0	0	0	0	0	1	117	2	3	0	27	0	6	0	1	48	0	39	0	40	1	23	0	5	0	10	0	0	0	9	0	16	1	24	Bacteria	Proteobacteria	Alphaproteobacteria	Sphingomonadales	Sphingomonadaceae	Sphingomonas
Otu00909	0	3	1	8	4	9	1	4	17	22	9	18	1	0	9	1	0	0	24	0	162	16	0	19	3	7	0	0	0	5	0	2	0	10	0	5	0	7	0	4	0	Bacteria	Firmicutes	Clostridia	Clostridiales	Ruminococcaceae	Ruminococcaceae_unclassified
Otu00910	0	36	28	13	10	58	22	76	30	33	37	15	0	0	0	0	0	0	0	0	11	1	0	0	0	0	0	0	0	0	0	0	0	0	0	0	0	0	0	0	0	Bacteria	Bacteroidetes	Bacteroidia	Bacteroidales	Bacteroidales_unclassified	Bacteroidales_unclassified
Otu00911	0	0	0	0	0	0	0	0	0	0	9	0	0	10	0	12	0	23	0	14	0	0	26	0	8	0	0	0	15	0	22	0	15	0	105	0	50	0	30	0	30	Bacteria	Bacteroidetes	Bacteroidia	Chitinophagales	Chitinophagaceae	Chitinophagaceae_unclassified
Otu00912	0	0	0	0	0	0	0	0	0	0	4	0	0	0	0	0	0	0	0	0	0	0	58	6	0	0	0	16	217	0	68	0	0	0	0	0	0	0	0	0	0	Bacteria	Actinobacteria	Actinobacteria	Propionibacteriales	Nocardioidaceae	Nocardioides
Otu00913	0	0	0	0	0	0	0	0	0	0	0	0	0	32	0	9	0	34	0	0	0	1	24	5	98	1	10	1	35	0	51	0	2	0	17	0	5	0	29	0	14	Bacteria	Actinobacteria	Actinobacteria	Streptomycetales	Streptomycetaceae	Streptomyces
Otu00914	0	5	6	3	1	0	4	16	6	0	14	0	27	11	25	7	4	7	22	1	0	9	6	11	7	12	0	39	15	13	9	7	17	9	3	7	5	25	6	0	8	Bacteria	Firmicutes	Bacilli	Lactobacillales	Leuconostocaceae	Leuconostoc
Otu00915	0	12	85	44	4	17	17	103	37	39	6	2	0	0	0	0	0	0	0	0	0	0	0	0	0	1	0	0	0	0	0	0	0	0	0	0	0	0	0	0	0	Bacteria	Firmicutes	Clostridia	Clostridiales	Clostridiales_unclassified	Clostridiales_unclassified
Otu00916	0	0	0	0	0	0	0	0	0	0	2	0	0	0	0	0	0	10	0	0	0	0	0	0	0	0	0	0	1	0	1	0	46	0	11	0	119	0	120	0	57	Bacteria	Planctomycetes	Planctomycetacia	Gemmatales	Gemmataceae	Gemmata
Otu00917	0	0	0	0	0	0	0	0	0	0	1	0	1	104	0	69	0	26	0	38	0	0	0	0	1	1	2	0	0	0	1	0	11	0	41	0	22	0	15	0	33	Bacteria	Proteobacteria	Alphaproteobacteria	Rhizobiales	Rhizobiales_unclassified	Rhizobiales_unclassified
Otu00918	0	26	20	9	4	20	27	12	2	1	64	9	0	0	3	0	0	0	2	0	0	2	0	0	1	0	0	0	3	0	0	19	1	40	0	8	0	64	1	27	1	Bacteria	Bacteroidetes	Bacteroidia	Bacteroidales	Paludibacteraceae	Paludibacter
Otu00919	0	0	0	0	0	0	0	0	0	0	0	0	0	0	0	0	0	0	0	0	364	0	0	0	0	0	0	0	0	0	0	0	0	0	0	0	0	0	0	0	0	Bacteria	Elusimicrobia	Elusimicrobia	Elusimicrobiales	Elusimicrobiaceae	Elusimicrobium
Otu00920	0	26	17	17	19	27	59	1	39	33	8	17	5	0	23	0	4	0	12	0	21	4	0	12	0	2	0	11	0	5	0	0	0	1	0	0	0	0	0	1	0	Bacteria	Firmicutes	Clostridia	Clostridiales	Lachnospiraceae	Tyzzerella_3
Otu00921	0	0	18	0	34	61	53	15	0	37	17	56	0	0	0	0	0	0	0	0	71	0	1	0	0	0	0	0	0	0	0	0	0	0	0	0	0	0	0	0	0	Bacteria	Elusimicrobia	Endomicrobia	Endomicrobiales	Endomicrobiaceae	Candidatus_Endomicrobium
Otu00922	0	26	15	43	5	28	35	14	39	26	21	2	1	1	0	0	0	0	1	0	5	8	0	12	0	6	0	16	0	8	0	17	1	6	0	19	0	8	0	0	0	Bacteria	Bacteria_unclassified	Bacteria_unclassified	Bacteria_unclassified	Bacteria_unclassified	Bacteria_unclassified
Otu00923	0	47	9	31	25	61	20	0	106	44	0	17	0	0	0	0	0	0	0	0	0	0	0	0	0	0	0	0	0	0	0	0	0	3	0	0	0	0	0	0	0	Bacteria	Bacteria_unclassified	Bacteria_unclassified	Bacteria_unclassified	Bacteria_unclassified	Bacteria_unclassified
Otu00924	0	0	0	0	0	0	0	0	0	0	0	0	0	40	0	7	0	8	0	6	0	0	27	0	8	0	7	0	32	0	3	1	21	0	115	0	15	0	10	0	62	Bacteria	Acidobacteria	Acidobacteriia	Acidobacteriales	Acidobacteriaceae_	100)
Otu00925	0	18	15	3	4	9	2	2	5	2	36	4	18	8	12	1	10	0	9	1	0	19	2	12	2	11	0	23	3	27	0	14	0	5	0	27	2	15	10	26	2	Bacteria	Elusimicrobia	Endomicrobia	Endomicrobiales	Endomicrobiaceae	Candidatus_Endomicrobium
Otu00926	0	0	0	0	0	0	0	0	0	0	0	0	0	0	0	0	0	0	0	0	0	0	0	0	0	0	0	0	0	0	0	0	2	0	0	0	0	0	353	0	4	Bacteria	Proteobacteria	Alphaproteobacteria	Alphaproteobacteria_unclassified	Alphaproteobacteria_unclassified	Alphaproteobacteria_unclassified
Otu00927	0	9	8	8	0	9	4	13	6	2	5	4	7	0	1	0	2	0	4	0	104	30	2	3	1	7	0	41	1	13	0	5	0	0	0	47	0	6	0	17	0	Bacteria	Bacteroidetes	Bacteroidia	Bacteroidales	Dysgonomonadaceae	Dysgonomonadaceae_unclassified
Otu00928	0	0	0	0	0	0	0	0	0	0	0	0	0	88	0	33	0	0	0	68	0	0	0	0	0	0	0	0	0	0	1	0	1	0	37	0	110	0	9	0	9	Bacteria	Bacteroidetes	Bacteroidia	Cytophagales	Microscillaceae	uncultured
Otu00929	0	18	11	12	5	33	13	12	39	12	33	9	0	0	0	0	0	0	0	0	0	22	1	14	0	10	0	27	2	19	0	26	0	4	0	15	0	4	0	15	0	Bacteria	Firmicutes	Firmicutes_unclassified	Firmicutes_unclassified	Firmicutes_unclassified	Firmicutes_unclassified
Otu00930	0	1	0	62	1	5	3	5	1	2	20	0	0	0	5	0	0	0	0	0	4	91	0	10	0	38	0	48	1	11	0	30	0	5	0	7	0	0	0	3	0	Bacteria	Firmicutes	Clostridia	Clostridiales	Ruminococcaceae	Ruminiclostridium_6
Otu00931	0	0	31	10	0	5	3	90	0	1	18	0	31	1	77	1	0	0	20	0	1	0	0	0	7	13	0	0	9	9	1	4	0	4	0	1	0	9	0	7	0	Bacteria	Firmicutes	Clostridia	Clostridiales	Lachnospiraceae	Lachnospiraceae_unclassified
Otu00932	0	0	0	0	0	0	0	0	0	0	0	0	0	0	0	22	0	0	0	14	0	0	0	0	0	0	0	0	0	1	4	0	0	0	35	2	55	0	114	0	105	Bacteria	Actinobacteria	Actinobacteria	Propionibacteriales	Nocardioidaceae	Nocardioidaceae_unclassified
Otu00933	0	0	0	0	0	0	0	0	0	0	0	0	0	110	0	97	0	2	0	14	0	0	0	0	0	0	0	0	0	0	0	0	30	0	0	0	45	0	35	0	18	Bacteria	Proteobacteria	Alphaproteobacteria	Rhodovibrionales	Kiloniellaceae	Kiloniellaceae_unclassified
Otu00934	0	48	34	32	8	52	30	21	48	15	28	12	0	0	0	0	0	0	0	0	1	2	0	0	0	3	0	2	0	3	0	1	0	1	0	1	0	5	0	0	0	Bacteria	Bacteria_unclassified	Bacteria_unclassified	Bacteria_unclassified	Bacteria_unclassified	Bacteria_unclassified
Otu00935	0	0	0	0	0	0	0	0	0	0	0	0	0	0	0	0	0	0	0	0	0	108	0	52	0	37	0	68	0	48	0	7	0	0	0	0	0	17	0	10	0	Bacteria	Bacteria_unclassified	Bacteria_unclassified	Bacteria_unclassified	Bacteria_unclassified	Bacteria_unclassified
Otu00936	0	0	0	66	0	83	36	0	0	0	64	0	1	0	6	0	1	0	0	0	21	3	0	1	0	2	0	11	0	7	0	20	0	5	0	9	0	8	0	3	0	Bacteria	Bacteria_unclassified	Bacteria_unclassified	Bacteria_unclassified	Bacteria_unclassified	Bacteria_unclassified
Otu00937	0	71	28	0	58	0	0	0	79	0	0	60	0	0	0	0	0	0	0	0	0	49	0	0	0	0	0	0	1	0	0	0	0	0	0	0	0	0	0	0	0	Bacteria	Spirochaetes	Spirochaetia	Spirochaetales	Spirochaetaceae	Treponema
Otu00938	0	0	63	0	0	0	0	58	223	0	0	0	0	0	0	0	0	0	0	0	0	0	0	0	0	0	0	0	0	0	0	0	0	0	0	0	0	0	0	0	0	Bacteria	Spirochaetes	Spirochaetia	Spirochaetales	Spirochaetaceae	Treponema
Otu00939	0	0	0	4	0	2	11	3	2	0	0	1	16	0	5	0	5	0	15	0	0	21	0	97	0	8	0	40	0	41	0	5	0	5	0	24	0	22	0	17	0	Bacteria	Firmicutes	Clostridia	Clostridiales	Clostridiales_unclassified	Clostridiales_unclassified
Otu00940	0	0	0	0	0	0	0	0	0	0	0	0	0	24	0	18	0	38	0	10	0	0	11	0	9	0	9	0	19	0	15	0	21	0	30	0	98	0	27	0	14	Bacteria	Actinobacteria	Actinobacteria	Corynebacteriales	Corynebacteriaceae	Corynebacterium_1
Otu00941	0	7	2	17	4	23	10	8	1	5	21	3	0	0	1	0	0	0	4	0	14	15	2	14	1	15	0	34	0	16	0	14	0	22	0	28	1	32	4	19	0	Bacteria	Bacteria_unclassified	Bacteria_unclassified	Bacteria_unclassified	Bacteria_unclassified	Bacteria_unclassified
Otu00942	0	0	0	0	0	0	0	0	0	0	2	0	0	64	0	28	0	22	0	69	0	0	2	0	0	0	5	1	0	0	8	0	10	0	13	0	60	0	32	0	21	Bacteria	Proteobacteria	Alphaproteobacteria	Rhizobiales	Rhizobiaceae	Rhizobiaceae_unclassified
Otu00943	0	0	0	0	0	0	0	0	0	0	0	0	1	159	0	115	0	3	0	10	0	0	0	0	0	0	0	0	0	0	0	0	9	0	1	0	4	0	30	0	3	Bacteria	Proteobacteria	Alphaproteobacteria	uncultured	uncultured_fa	uncultured_ge
Otu00944	0	17	0	42	18	38	15	0	37	31	0	35	0	0	0	1	0	0	0	0	18	10	0	5	0	2	0	3	0	13	0	7	1	8	0	28	0	5	0	0	0	Bacteria	Spirochaetes	Spirochaetia	Spirochaetales	Spirochaetaceae	Treponema
Otu00945	0	5	15	118	1	22	75	31	30	19	18	0	0	0	0	0	0	0	0	0	0	0	0	0	0	0	0	0	0	0	0	0	0	0	0	0	0	0	0	0	0	Bacteria	Bacteria_unclassified	Bacteria_unclassified	Bacteria_unclassified	Bacteria_unclassified	Bacteria_unclassified
Otu00946	0	3	3	32	12	34	34	12	20	18	1	2	49	0	0	0	68	0	0	0	0	0	0	19	1	0	0	3	0	21	0	0	0	0	0	0	0	0	0	0	0	Bacteria	Bacteroidetes	Bacteroidia	Bacteroidales	Dysgonomonadaceae	Dysgonomonas
Otu00947	0	29	0	0	0	0	127	0	122	0	0	52	0	0	0	0	0	0	0	0	0	0	0	0	0	0	0	0	0	0	0	0	0	0	0	0	0	0	0	0	0	Bacteria	Firmicutes	Clostridia	Clostridiales	Clostridiales_unclassified	Clostridiales_unclassified
Otu00948	0	27	8	13	15	29	27	9	62	25	14	7	0	0	0	0	0	0	0	0	0	16	0	7	1	3	0	4	0	14	0	2	1	5	0	4	0	34	0	2	0	Bacteria	Bacteria_unclassified	Bacteria_unclassified	Bacteria_unclassified	Bacteria_unclassified	Bacteria_unclassified
Otu00949	0	0	0	0	0	0	0	0	0	0	1	0	0	45	0	5	0	41	0	0	0	0	2	0	1	0	1	0	0	0	4	0	26	0	24	1	78	0	46	0	53	Bacteria	Proteobacteria	Alphaproteobacteria	Rhizobiales	Xanthobacteraceae	Xanthobacteraceae_unclassified
Otu00950	0	22	7	37	7	58	22	13	26	20	14	3	0	0	0	0	0	0	0	0	0	10	0	9	0	0	0	13	1	7	0	8	0	3	0	14	0	22	0	9	0	Bacteria	Spirochaetes	Spirochaetia	Spirochaetales	Spirochaetaceae	Treponema
Otu00951	0	0	0	0	20	0	0	0	91	0	11	15	0	0	0	0	0	0	0	0	0	12	0	16	0	7	0	19	0	14	0	23	0	0	0	28	0	44	0	25	0	Bacteria	Spirochaetes	Spirochaetia	Spirochaetales	Spirochaetaceae	Spirochaetaceae_unclassified
Otu00952	0	0	0	0	0	0	0	0	0	0	0	0	0	0	0	0	0	0	0	0	0	0	0	0	0	0	324	0	0	0	0	0	0	0	0	0	0	0	0	0	0	Bacteria	Proteobacteria	Gammaproteobacteria	Xanthomonadales	Rhodanobacteraceae	Dyella
Otu00953	0	0	0	0	0	0	0	0	0	0	10	0	0	0	0	0	0	23	0	0	0	0	0	0	0	0	0	0	0	0	0	0	47	0	0	0	0	0	147	0	97	Bacteria	Proteobacteria	Gammaproteobacteria	Betaproteobacteriales	Burkholderiaceae	Burkholderiaceae_unclassified
Otu00954	0	55	2	1	23	33	12	3	102	4	6	7	0	0	0	0	0	0	0	0	0	13	1	6	0	1	0	9	0	24	0	0	1	12	0	0	0	8	0	0	0	Bacteria	Bacteria_unclassified	Bacteria_unclassified	Bacteria_unclassified	Bacteria_unclassified	Bacteria_unclassified
Otu00955	0	0	0	0	0	0	0	0	0	0	0	0	0	0	0	0	0	0	0	0	0	0	0	0	0	0	0	0	0	0	0	0	35	0	83	0	0	3	42	0	160	Bacteria	Bacteroidetes	Bacteroidia	Chitinophagales	Chitinophagaceae	Chitinophagaceae_unclassified
Otu00956	0	6	6	2	0	0	0	0	1	0	5	2	66	0	65	1	48	0	25	0	0	9	0	5	0	4	0	12	0	0	0	4	0	8	0	21	0	19	0	13	0	Bacteria	Bacteroidetes	Bacteroidia	Bacteroidales	Bacteroidales_unclassified	Bacteroidales_unclassified
Otu00957	0	4	6	21	4	44	30	19	0	17	3	25	0	0	0	0	0	0	3	0	33	3	0	0	0	0	0	8	0	5	0	16	0	12	0	26	0	29	0	14	0	Bacteria	Spirochaetes	Spirochaetia	Spirochaetales	Spirochaetaceae	Spirochaetaceae_unclassified
Otu00958	0	0	1	13	0	1	8	0	1	0	0	0	0	0	0	0	0	0	0	0	0	9	0	111	4	26	0	11	3	13	0	20	0	0	0	32	0	34	0	34	0	Bacteria	Firmicutes	Clostridia	Clostridiales	Ruminococcaceae	Ruminococcaceae_unclassified
Otu00959	0	0	0	0	0	0	0	0	0	0	0	0	0	0	0	4	0	311	0	6	0	0	0	0	0	0	0	0	0	0	0	0	0	0	0	0	0	0	0	0	0	Bacteria	Bacteroidetes	Bacteroidia	Chitinophagales	Chitinophagaceae	Taibaiella
Otu00960	0	3	0	13	1	6	11	1	3	8	0	10	12	0	15	0	1	0	6	0	6	25	0	10	0	0	0	17	1	6	0	24	0	2	0	60	0	64	1	15	0	Bacteria	Spirochaetes	Spirochaetia	Spirochaetales	Spirochaetaceae	Spirochaetaceae_unclassified
Otu00961	0	49	10	6	3	12	1	0	30	25	42	0	10	1	7	1	3	0	1	0	0	46	0	2	1	9	0	7	0	6	0	2	0	4	0	32	0	2	0	9	0	Bacteria	Actinobacteria	Coriobacteriia	Coriobacteriales	Coriobacteriales_unclassified	Coriobacteriales_unclassified
Otu00962	0	11	8	11	0	16	5	1	13	7	4	9	2	0	0	0	0	0	2	0	13	32	0	45	0	20	0	50	0	21	0	6	0	4	0	20	0	15	0	4	0	Bacteria	Firmicutes	Clostridia	Clostridiales	Lachnospiraceae	Lachnospiraceae_unclassified
Otu00963	0	18	13	1	13	14	19	15	42	21	83	5	0	0	0	0	0	0	0	0	0	35	1	7	0	13	0	9	1	3	0	4	0	1	0	0	0	0	0	0	0	Bacteria	Firmicutes	Clostridia	Clostridiales	Clostridiales_unclassified	Clostridiales_unclassified
Otu00964	0	0	0	0	0	162	126	0	0	0	21	0	0	0	0	0	0	0	0	0	0	0	0	0	0	0	0	0	0	0	0	0	0	0	0	9	0	0	0	0	0	Bacteria	Spirochaetes	Spirochaetia	Spirochaetales	Spirochaetaceae	Spirochaetaceae_unclassified
Otu00965	0	18	14	69	3	62	42	2	14	73	9	10	0	0	0	0	0	0	0	0	1	0	0	0	0	0	0	0	0	0	0	0	0	0	0	0	0	0	0	0	0	Bacteria	Bacteria_unclassified	Bacteria_unclassified	Bacteria_unclassified	Bacteria_unclassified	Bacteria_unclassified
Otu00966	0	11	12	9	4	10	12	13	12	4	9	25	0	0	0	0	0	0	0	0	51	64	0	18	0	19	0	28	0	10	0	2	0	4	0	0	0	0	0	0	0	Bacteria	Firmicutes	Clostridia	Clostridiales	Ruminococcaceae	Ruminococcaceae_unclassified
Otu00967	0	8	6	19	0	28	60	14	12	6	17	2	0	1	0	0	0	0	0	0	3	6	0	4	0	7	0	42	1	11	0	11	2	0	0	29	0	14	2	12	0	Bacteria	Bacteria_unclassified	Bacteria_unclassified	Bacteria_unclassified	Bacteria_unclassified	Bacteria_unclassified
Otu00968	0	52	23	27	14	47	16	0	36	32	10	12	0	0	0	0	0	0	0	0	2	9	0	0	0	0	1	0	0	0	0	6	0	5	0	0	0	14	0	10	0	Bacteria	Bacteria_unclassified	Bacteria_unclassified	Bacteria_unclassified	Bacteria_unclassified	Bacteria_unclassified
Otu00969	0	0	0	0	0	0	0	0	0	0	0	0	0	0	0	139	0	0	0	80	0	0	0	0	0	0	0	0	0	0	0	0	68	0	29	0	0	0	0	0	0	Bacteria	Proteobacteria	Alphaproteobacteria	Micropepsales	Micropepsaceae	uncultured
Otu00970	0	0	0	1	0	2	0	0	0	0	0	0	0	46	0	1	3	40	0	2	0	0	31	0	0	0	68	0	40	0	61	0	8	0	5	0	2	0	2	0	3	Bacteria	Firmicutes	Bacilli	Bacillales	Bacillaceae	Bacillus
Otu00971	0	21	14	11	4	22	4	23	18	7	21	11	1	0	2	0	0	0	0	0	2	16	0	7	0	12	0	27	0	33	0	9	0	17	0	9	0	17	0	6	0	Bacteria	Bacteria_unclassified	Bacteria_unclassified	Bacteria_unclassified	Bacteria_unclassified	Bacteria_unclassified
Otu00972	0	3	2	17	1	6	5	7	4	2	3	4	3	0	3	0	0	0	4	0	3	67	0	12	0	6	0	44	0	7	0	12	0	7	0	13	0	61	0	16	0	Bacteria	Firmicutes	Clostridia	Clostridiales	Clostridiales_unclassified	Clostridiales_unclassified
Otu00973	0	0	0	0	0	0	0	0	0	0	0	0	0	21	0	24	0	0	0	1	0	0	59	0	10	0	2	0	21	0	9	0	6	0	40	0	36	2	35	0	46	Bacteria	Proteobacteria	Gammaproteobacteria	Betaproteobacteriales	Burkholderiaceae	Burkholderiaceae_unclassified
Otu00974	0	12	14	1	8	8	3	28	7	22	24	5	0	0	0	0	0	0	0	0	5	35	1	29	1	9	1	26	2	1	0	22	0	1	0	3	0	25	0	18	1	Bacteria	Firmicutes	Clostridia	Clostridiales	Ruminococcaceae	Ruminococcaceae_unclassified
Otu00975	0	0	0	0	0	0	0	0	0	0	0	0	0	0	0	114	0	0	0	0	0	0	0	0	0	0	0	0	0	0	0	0	176	0	0	0	0	0	21	0	0	Bacteria	Proteobacteria	Proteobacteria_unclassified	Proteobacteria_unclassified	Proteobacteria_unclassified	Proteobacteria_unclassified
Otu00976	0	0	71	0	0	0	0	0	161	0	79	0	0	0	0	0	0	0	0	0	0	0	0	0	0	0	0	0	0	0	0	0	0	0	0	0	0	0	0	0	0	Bacteria	Spirochaetes	Spirochaetia	Spirochaetales	Spirochaetaceae	Treponema
Otu00977	0	0	0	0	0	0	0	0	0	0	0	0	0	4	0	0	0	0	0	0	0	0	0	0	0	0	0	0	0	0	0	0	263	0	0	0	0	0	4	0	40	Bacteria	Bacteroidetes	Bacteroidia	Cytophagales	Cytophagales_unclassified	Cytophagales_unclassified
Otu00978	0	0	0	0	0	0	0	0	0	0	11	0	0	4	0	0	0	0	0	0	0	8	78	1	49	0	56	10	58	1	26	0	0	0	3	0	0	0	5	0	0	Bacteria	Actinobacteria	Actinobacteria	Micrococcales	Promicromonosporaceae	Xylanimicrobium
Otu00979	0	2	6	14	0	13	17	16	0	6	13	6	0	0	0	0	0	0	0	0	0	0	0	0	0	0	0	0	0	0	2	0	0	7	0	60	0	113	0	35	0	Bacteria	Bacteria_unclassified	Bacteria_unclassified	Bacteria_unclassified	Bacteria_unclassified	Bacteria_unclassified
Otu00980	0	0	8	0	27	0	0	2	61	35	0	14	0	0	0	0	0	0	0	0	0	49	0	18	0	18	0	27	0	20	0	9	0	9	0	10	0	2	0	1	0	Bacteria	Proteobacteria	Alphaproteobacteria	Alphaproteobacteria_unclassified	Alphaproteobacteria_unclassified	Alphaproteobacteria_unclassified
Otu00981	0	22	13	0	7	1	8	6	13	10	13	2	0	0	0	0	0	0	0	0	0	39	1	53	0	14	0	76	0	31	0	0	0	0	0	0	0	0	0	0	0	Bacteria	Firmicutes	Clostridia	Clostridiales	Ruminococcaceae	Ruminococcaceae_unclassified
Otu00982	0	20	11	29	9	27	24	4	30	32	11	10	0	0	51	0	2	0	4	0	8	8	0	7	0	5	0	4	0	4	0	3	0	0	0	0	0	4	0	1	0	Bacteria	Firmicutes	Clostridia	Clostridiales	Ruminococcaceae	Ruminococcaceae_unclassified
Otu00983	0	0	0	0	0	0	0	0	0	0	2	0	0	15	0	18	0	3	0	14	0	0	0	0	0	0	0	0	0	0	0	0	65	0	15	0	27	0	76	0	71	Bacteria	Bacteroidetes	Bacteroidia	Sphingobacteriales	Sphingobacteriaceae	Sphingobacteriaceae_unclassified
Otu00984	0	0	0	0	3	0	0	0	12	0	0	0	0	0	0	0	0	0	0	0	5	49	0	55	0	24	0	56	0	42	0	59	0	0	0	0	0	0	0	0	0	Bacteria	Bacteria_unclassified	Bacteria_unclassified	Bacteria_unclassified	Bacteria_unclassified	Bacteria_unclassified
Otu00985	0	0	0	0	0	0	0	0	0	0	0	0	0	0	0	0	0	0	2	0	0	0	2	0	0	0	0	0	0	0	0	0	0	21	0	0	0	223	2	54	0	Bacteria	Bacteroidetes	Bacteroidia	Bacteroidales	Dysgonomonadaceae	Candidatus_Symbiothrix
Otu00986	0	0	0	0	0	1	0	0	0	0	0	0	0	0	0	0	0	1	0	0	0	0	120	0	69	0	5	1	55	0	45	0	1	0	2	0	0	0	0	0	4	Bacteria	Proteobacteria	Alphaproteobacteria	Sphingomonadales	Sphingomonadaceae	Novosphingobium
Otu00987	0	0	0	0	0	0	0	0	0	0	0	0	0	0	0	40	1	91	0	0	0	0	0	0	0	0	1	0	1	0	10	0	0	0	50	0	46	0	0	0	64	Bacteria	Bacteria_unclassified	Bacteria_unclassified	Bacteria_unclassified	Bacteria_unclassified	Bacteria_unclassified
Otu00988	0	37	5	17	0	21	10	2	11	27	7	86	0	0	0	0	0	0	0	0	60	3	1	2	0	1	1	5	0	1	1	0	0	0	0	1	0	0	0	3	0	Bacteria	Actinobacteria	Actinobacteria	Micrococcales	Micrococcales_unclassified	Micrococcales_unclassified
Otu00989	0	0	0	0	0	0	0	0	0	0	0	0	0	61	0	17	0	24	0	15	0	0	0	0	0	0	0	0	0	0	0	0	8	0	22	0	52	0	64	0	39	Bacteria	Proteobacteria	Alphaproteobacteria	Rhodovibrionales	Kiloniellaceae	Kiloniellaceae_unclassified
Otu00990	0	0	0	0	0	0	0	0	0	0	0	0	0	14	0	0	0	0	0	0	0	0	0	0	0	0	0	0	0	0	0	0	0	0	0	0	0	0	0	0	287	Bacteria	Gemmatimonadetes	Gemmatimonadetes	Gemmatimonadales	Gemmatimonadaceae	Gemmatimonas
Otu00991	0	23	13	8	6	18	41	19	28	11	1	3	2	0	0	0	0	0	1	0	0	28	0	31	0	14	0	36	0	10	0	3	0	1	0	0	0	0	0	3	0	Bacteria	Firmicutes	Clostridia	Clostridiales	Ruminococcaceae	Ruminococcaceae_NK4A214_group
Otu00992	0	0	0	0	0	0	0	0	0	0	0	0	0	0	0	0	0	1	77	2	0	4	0	0	0	206	8	0	2	0	0	0	0	0	0	0	0	0	0	0	0	Bacteria	Proteobacteria	Gammaproteobacteria	Enterobacteriales	Enterobacteriaceae	Enterobacteriaceae_unclassified
Otu00993	0	0	0	0	0	0	0	0	0	0	10	0	0	0	0	8	0	41	0	7	0	0	0	1	3	0	3	0	0	0	8	0	30	0	23	0	36	0	34	0	95	Bacteria	Actinobacteria	Actinobacteria	Propionibacteriales	Nocardioidaceae	Nocardioidaceae_unclassified
Otu00994	0	0	0	0	0	0	0	0	0	0	0	0	0	13	0	11	0	41	0	3	11	0	7	0	5	0	11	0	10	0	13	0	25	0	24	0	82	0	30	0	13	Bacteria	Proteobacteria	Gammaproteobacteria	Betaproteobacteriales	Burkholderiaceae	Alcaligenes
Otu00995	0	20	0	32	0	59	24	7	15	22	16	11	0	0	0	0	0	0	0	0	6	12	0	12	0	7	0	12	0	16	0	9	0	1	0	6	0	6	1	4	0	Bacteria	Bacteria_unclassified	Bacteria_unclassified	Bacteria_unclassified	Bacteria_unclassified	Bacteria_unclassified
Otu00996	0	12	4	14	5	15	23	1	12	3	8	15	0	3	0	0	0	0	0	0	3	1	0	0	0	5	0	39	0	22	0	17	1	7	2	40	0	34	0	11	0	Bacteria	Tenericutes	Mollicutes	Mycoplasmatales	Mycoplasmataceae	Mycoplasma
Otu00997	0	54	37	47	8	23	23	29	43	16	0	17	0	0	0	0	0	0	0	0	0	0	0	0	0	0	0	0	0	0	0	0	0	0	0	0	0	0	0	0	0	Bacteria	Actinobacteria	Coriobacteriia	Coriobacteriales	Coriobacteriales_unclassified	Coriobacteriales_unclassified
Otu00998	0	10	26	5	10	36	39	8	35	20	0	1	0	0	0	0	0	0	0	0	0	15	0	18	0	13	0	29	0	10	1	2	0	0	0	9	0	9	0	1	0	Bacteria	Firmicutes	Firmicutes_unclassified	Firmicutes_unclassified	Firmicutes_unclassified	Firmicutes_unclassified
Otu00999	0	14	9	0	0	13	6	14	21	12	16	4	0	0	7	0	0	0	1	0	7	38	0	39	0	14	0	42	0	14	0	4	0	0	0	6	0	14	0	0	0	Bacteria	Firmicutes	Clostridia	Clostridiales	Lachnospiraceae	Tyzzerella_3
Otu01000	0	0	0	0	0	0	0	0	0	0	0	0	0	90	0	0	0	0	0	160	0	0	0	0	0	0	0	0	0	0	0	0	45	0	0	0	0	0	0	0	0	Bacteria	Bacteroidetes	Bacteroidia	Chitinophagales	Chitinophagaceae	Chitinophaga
Otu01001	0	0	0	0	0	0	0	0	0	0	0	0	0	0	0	30	0	0	0	4	0	0	0	0	0	0	0	0	0	0	0	0	0	0	0	0	0	0	2	0	259	Bacteria	Bacteria_unclassified	Bacteria_unclassified	Bacteria_unclassified	Bacteria_unclassified	Bacteria_unclassified
Otu01002	0	0	0	0	0	0	0	0	0	0	0	0	0	18	0	11	0	4	0	0	0	0	0	0	0	0	0	0	0	0	0	0	37	0	53	0	39	0	58	0	75	Bacteria	Acidobacteria	Acidobacteriia	Solibacterales	Solibacteraceae_	100)
Otu01003	0	25	21	19	4	38	7	0	16	17	5	10	0	2	0	0	0	3	0	0	0	26	4	21	4	4	0	42	5	12	0	0	0	1	0	2	0	5	0	1	0	Bacteria	Actinobacteria	Actinobacteria	Actinobacteria_unclassified	Actinobacteria_unclassified	Actinobacteria_unclassified
Otu01004	0	25	36	41	13	32	47	20	32	24	5	6	0	0	0	0	0	0	0	0	10	1	0	0	0	0	0	0	0	1	0	0	0	0	0	0	0	0	0	0	0	Bacteria	Firmicutes	Clostridia	Clostridiales	Lachnospiraceae	Lachnospiraceae_unclassified
Otu01005	0	26	18	31	11	32	36	8	43	46	6	4	0	0	0	0	0	0	0	0	6	2	0	4	0	0	0	1	0	2	0	5	0	0	0	1	0	8	0	3	0	Bacteria	Bacteria_unclassified	Bacteria_unclassified	Bacteria_unclassified	Bacteria_unclassified	Bacteria_unclassified
Otu01006	0	2	11	7	5	21	45	3	4	4	18	13	4	0	5	0	0	0	1	1	0	15	0	8	0	18	1	30	0	15	1	3	1	3	0	28	1	22	1	0	1	Bacteria	Proteobacteria	Alphaproteobacteria	Alphaproteobacteria_unclassified	Alphaproteobacteria_unclassified	Alphaproteobacteria_unclassified
Otu01007	0	18	3	14	0	30	25	34	6	5	2	10	0	0	6	0	0	0	8	0	0	9	1	11	0	8	0	34	0	3	0	22	4	7	0	11	2	12	0	6	0	Bacteria	Bacteria_unclassified	Bacteria_unclassified	Bacteria_unclassified	Bacteria_unclassified	Bacteria_unclassified
Otu01008	0	13	31	8	12	14	16	36	30	11	2	7	3	0	2	0	1	0	2	0	0	9	0	5	0	8	0	27	1	16	0	8	0	0	0	8	0	15	0	5	0	Bacteria	Actinobacteria	Actinobacteria	Micrococcales	Micrococcales_unclassified	Micrococcales_unclassified
Otu01009	0	0	0	0	0	0	0	0	0	0	2	0	0	100	0	7	0	22	0	14	0	0	0	0	1	0	0	0	0	0	0	0	17	0	36	1	13	0	39	1	36	Bacteria	Planctomycetes	Planctomycetacia	Isosphaerales	Isosphaeraceae	Singulisphaera
Otu01010	0	0	1	0	0	0	0	10	0	0	0	0	0	19	0	8	0	26	0	9	0	0	7	0	7	0	10	0	6	0	13	0	14	0	27	0	92	0	26	0	13	Bacteria	Proteobacteria	Gammaproteobacteria	Enterobacteriales	Enterobacteriaceae	Enterobacteriaceae_unclassified
Otu01011	0	0	0	0	0	0	0	1	0	0	14	0	0	63	0	2	0	9	0	5	0	0	0	0	5	0	3	0	9	0	6	0	66	0	16	0	1	0	40	0	48	Bacteria	Actinobacteria	Actinobacteria	Propionibacteriales	Nocardioidaceae	Nocardioides
Otu01012	0	0	0	0	0	0	0	0	0	0	0	0	0	29	2	59	0	0	0	50	0	0	0	0	0	0	0	0	0	0	0	0	5	0	1	0	12	0	89	0	40	Bacteria	Planctomycetes	Planctomycetacia	Pirellulales	Pirellulaceae	Pirellulaceae_unclassified
Otu01013	0	4	19	33	5	32	50	18	26	11	23	29	0	0	11	0	0	0	0	0	2	7	0	0	0	1	0	2	0	1	0	0	0	0	0	0	0	4	0	7	0	Bacteria	Spirochaetes	Spirochaetia	Spirochaetales	Spirochaetaceae	Treponema
Otu01014	0	0	0	0	0	0	0	0	1	0	200	0	0	0	0	0	0	21	0	0	0	0	1	0	1	0	2	0	4	0	9	0	0	0	43	0	0	0	2	0	1	Bacteria	Actinobacteria	Actinobacteria	Propionibacteriales	Nocardioidaceae	Nocardioidaceae_unclassified
Otu01015	0	26	0	24	12	18	28	4	0	104	0	57	0	0	0	0	0	0	0	0	6	0	0	0	0	0	0	0	0	0	0	3	0	0	0	2	0	0	0	0	0	Bacteria	Spirochaetes	Spirochaetia	Spirochaetales	Spirochaetaceae	Treponema
Otu01016	0	11	4	5	1	9	4	9	7	6	58	6	0	1	17	0	7	0	0	0	2	30	0	4	0	22	0	27	1	4	0	16	0	5	0	13	0	9	0	6	0	unknown
Otu01017	0	0	0	0	0	0	0	0	5	0	0	0	0	0	0	0	0	0	0	0	7	20	0	0	0	0	0	0	0	26	0	59	0	47	0	100	0	0	0	18	1	Bacteria	Bacteria_unclassified	Bacteria_unclassified	Bacteria_unclassified	Bacteria_unclassified	Bacteria_unclassified
Otu01018	0	11	5	7	10	5	12	5	28	4	0	5	9	0	11	0	0	0	13	0	9	14	0	26	1	19	0	35	0	19	0	11	0	1	0	8	0	12	0	3	0	Bacteria	Firmicutes	Clostridia	Clostridiales	Ruminococcaceae	Ruminococcaceae_unclassified
Otu01019	0	22	8	7	6	10	9	3	25	3	2	0	1	0	11	0	4	0	0	0	5	27	0	20	0	5	0	53	0	9	0	3	0	13	0	10	0	16	0	10	0	Bacteria	Spirochaetes	Spirochaetia	Spirochaetales	Spirochaetaceae	Spirochaetaceae_unclassified
Otu01020	0	6	15	40	6	29	33	5	8	7	33	4	0	0	0	0	0	0	0	0	84	1	0	0	0	1	0	5	0	0	0	0	1	0	0	2	0	0	0	2	0	Bacteria	Bacteria_unclassified	Bacteria_unclassified	Bacteria_unclassified	Bacteria_unclassified	Bacteria_unclassified
Otu01021	0	0	0	0	16	0	0	32	0	0	31	22	0	0	0	0	0	0	1	0	0	15	1	13	0	19	0	26	1	24	2	20	1	12	0	22	0	16	0	8	0	Bacteria	Proteobacteria	Proteobacteria_unclassified	Proteobacteria_unclassified	Proteobacteria_unclassified	Proteobacteria_unclassified
Otu01022	0	0	0	0	0	0	0	0	0	0	0	0	0	0	0	0	0	0	0	0	0	0	17	0	72	0	1	0	112	0	80	0	0	0	0	0	0	0	0	0	0	Bacteria	Proteobacteria	Gammaproteobacteria	Betaproteobacteriales	Burkholderiaceae	Burkholderiaceae_unclassified
Otu01023	0	4	0	7	8	5	3	13	12	10	4	3	1	7	8	0	1	1	3	1	0	21	1	11	4	13	0	23	1	11	0	1	1	18	0	21	1	37	1	24	1	Bacteria	Elusimicrobia	Endomicrobia	Endomicrobiales	Endomicrobiaceae	Candidatus_Endomicrobium
Otu01024	0	3	13	15	6	66	61	18	15	8	6	16	0	0	0	0	0	0	0	0	52	0	0	0	0	0	0	1	0	0	0	0	0	0	0	0	0	0	0	0	0	Bacteria	Spirochaetes	Spirochaetia	Spirochaetales	Spirochaetaceae	Spirochaetaceae_unclassified
Otu01025	0	0	0	0	0	0	0	0	0	0	36	0	1	26	2	78	0	13	0	17	0	0	0	0	2	0	0	0	1	0	7	0	17	0	13	0	8	0	37	0	21	Bacteria	Proteobacteria	Alphaproteobacteria	Rhodobacterales	Rhodobacteraceae	Rhodobacter
Otu01026	0	18	14	59	2	47	35	13	39	33	3	10	0	0	0	0	0	0	0	0	4	0	0	0	0	0	0	0	2	0	0	0	0	0	0	0	0	0	0	0	0	Bacteria	Bacteria_unclassified	Bacteria_unclassified	Bacteria_unclassified	Bacteria_unclassified	Bacteria_unclassified
Otu01027	0	4	3	8	2	5	13	6	8	7	5	1	4	0	0	0	0	0	2	0	7	26	0	20	0	15	0	52	0	22	0	14	0	7	0	16	0	19	0	12	0	Bacteria	Bacteria_unclassified	Bacteria_unclassified	Bacteria_unclassified	Bacteria_unclassified	Bacteria_unclassified
Otu01028	0	106	0	0	0	0	29	72	0	0	0	0	0	0	0	0	0	0	0	0	71	0	0	0	0	0	0	0	0	0	0	0	0	0	0	0	0	0	0	0	0	Archaea	Euryarchaeota	Methanobacteria	Methanobacteriales	Methanobacteriaceae	Methanobrevibacter
Otu01029	0	10	4	7	0	5	2	4	15	0	1	11	0	0	0	0	0	0	0	0	0	56	0	23	2	5	8	69	2	15	0	6	1	15	0	3	0	3	0	10	0	Bacteria	Bacteria_unclassified	Bacteria_unclassified	Bacteria_unclassified	Bacteria_unclassified	Bacteria_unclassified
Otu01030	0	0	0	0	0	0	0	0	0	0	0	0	0	50	0	0	0	61	0	15	0	0	0	0	0	0	0	0	0	0	0	0	3	0	41	0	9	0	53	0	44	Bacteria	Proteobacteria	Alphaproteobacteria	Alphaproteobacteria_unclassified	Alphaproteobacteria_unclassified	Alphaproteobacteria_unclassified
Otu01031	0	1	1	23	0	6	13	8	5	4	7	2	0	0	3	0	0	0	0	0	1	23	0	28	0	28	0	49	0	20	0	9	0	11	0	17	0	5	0	10	0	Bacteria	Firmicutes	Clostridia	Clostridiales	Clostridiales_unclassified	Clostridiales_unclassified
Otu01032	0	19	0	17	2	20	5	0	10	11	0	0	0	0	0	0	0	1	0	0	0	0	0	0	0	1	0	0	0	15	0	149	0	0	0	0	0	14	0	9	0	Bacteria	Firmicutes	Clostridia	Clostridiales	Lachnospiraceae	Lachnospiraceae_unclassified
Otu01033	0	1	1	14	0	14	5	9	0	3	1	13	10	0	19	3	3	0	22	0	51	3	0	0	0	4	0	2	0	5	0	10	0	14	0	25	0	18	0	22	0	Bacteria	Spirochaetes	Spirochaetia	Spirochaetales	Spirochaetaceae	Treponema
Otu01034	0	17	4	18	0	8	10	0	26	7	34	0	19	0	18	0	17	0	0	0	3	0	0	19	0	9	0	32	0	0	0	7	0	1	0	0	0	16	0	7	0	Bacteria	Proteobacteria	Gammaproteobacteria	Pseudomonadales	Moraxellaceae	Acinetobacter
Otu01035	0	17	3	7	6	3	12	3	15	6	0	6	0	0	8	0	1	0	3	0	30	27	0	20	0	14	0	30	0	9	0	8	0	2	0	1	0	22	0	18	0	Bacteria	Bacteria_unclassified	Bacteria_unclassified	Bacteria_unclassified	Bacteria_unclassified	Bacteria_unclassified
Otu01036	0	4	7	9	3	15	24	2	21	13	1	7	1	0	0	0	1	0	0	0	2	45	0	27	0	20	0	24	0	24	0	4	0	2	0	7	0	3	0	5	0	Bacteria	Firmicutes	Clostridia	Clostridiales	Ruminococcaceae	Ruminococcaceae_unclassified
Otu01037	0	0	0	1	0	0	0	0	0	0	7	0	0	0	0	0	0	0	0	2	0	0	141	0	41	0	38	0	11	0	21	0	3	0	0	0	1	0	1	0	3	Bacteria	Proteobacteria	Alphaproteobacteria	Sphingomonadales	Sphingomonadaceae	Sphingomonas
Otu01038	0	11	16	12	5	6	9	13	23	11	4	3	3	0	2	0	1	0	3	0	10	20	0	18	0	11	0	32	0	15	0	4	0	2	0	13	0	17	0	4	0	Bacteria	Firmicutes	Clostridia	Clostridiales	Peptococcaceae	Peptococcaceae_unclassified
Otu01039	0	2	18	33	3	69	40	5	5	10	13	18	0	0	1	0	0	0	0	0	29	7	0	1	1	2	0	3	0	1	0	0	0	3	0	3	0	0	0	1	0	Bacteria	Spirochaetes	Spirochaetia	Spirochaetales	Spirochaetaceae	Treponema
Otu01040	0	0	0	0	0	0	0	0	0	0	0	0	1	23	0	14	0	1	0	0	0	0	0	0	0	0	0	0	0	0	0	0	67	0	0	0	34	0	41	0	87	Bacteria	Proteobacteria	Gammaproteobacteria	Legionellales	Legionellaceae	Legionella
Otu01041	0	0	2	17	0	5	4	0	3	25	3	0	0	0	0	0	0	0	0	0	6	11	0	0	0	5	0	4	0	0	0	86	4	21	0	22	0	0	0	48	0	Bacteria	Firmicutes	Clostridia	Clostridiales	Lachnospiraceae	Lachnospiraceae_unclassified
Otu01042	0	0	0	0	0	0	0	0	0	0	0	0	0	14	0	1	0	3	0	0	0	0	0	0	0	0	0	0	0	0	0	0	5	0	3	0	183	0	47	0	10	Bacteria	Proteobacteria	Alphaproteobacteria	Reyranellales	Reyranellaceae	Reyranella
Otu01043	0	0	0	0	0	0	0	0	0	0	0	0	0	0	0	0	0	0	0	0	0	266	0	0	0	0	0	0	0	0	0	0	0	0	0	0	0	0	0	0	0	Bacteria	Spirochaetes	Spirochaetia	Spirochaetales	Spirochaetaceae	Treponema_2
Otu01044	0	0	0	0	0	0	0	0	0	0	0	0	0	26	0	49	0	0	0	33	0	0	0	0	0	0	0	0	0	0	0	0	37	0	4	0	7	0	64	0	44	Bacteria	Proteobacteria	Deltaproteobacteria	Myxococcales	Polyangiaceae	Pajaroellobacter
Otu01045	0	0	0	1	0	3	1	5	1	0	0	0	0	0	0	1	0	7	0	0	0	1	0	0	192	0	2	0	17	0	16	0	0	0	3	0	3	0	4	0	7	Bacteria	Firmicutes	Bacilli	Bacillales	Bacillaceae	Bacillus
Otu01046	0	1	40	7	0	30	14	8	6	0	18	0	43	19	44	2	10	0	5	2	0	0	0	0	0	0	0	0	0	0	0	0	1	5	0	4	0	2	0	1	1	Bacteria	Proteobacteria	Alphaproteobacteria	Alphaproteobacteria_unclassified	Alphaproteobacteria_unclassified	Alphaproteobacteria_unclassified
Otu01047	0	2	0	1	1	3	3	0	5	8	1	0	9	5	39	5	2	0	8	0	0	8	1	7	0	5	0	13	5	8	1	20	0	6	0	31	10	10	11	35	0	Bacteria	Elusimicrobia	Elusimicrobia	Elusimicrobiales	Elusimicrobiaceae	Elusimicrobium
Otu01048	0	0	0	0	0	0	0	0	0	0	255	0	0	0	0	0	0	0	0	0	0	0	0	0	0	0	0	0	0	0	0	0	0	0	0	0	1	0	0	0	6	Bacteria	Proteobacteria	Gammaproteobacteria	Xanthomonadales	Xanthomonadaceae	Xanthomonadaceae_unclassified
Otu01049	0	2	0	0	0	18	0	0	0	0	0	0	0	0	0	0	1	0	0	0	0	49	0	0	0	0	0	0	0	7	0	16	0	16	0	21	0	123	0	8	0	Bacteria	Firmicutes	Clostridia	Clostridiales	Ruminococcaceae	Ruminiclostridium_6
Otu01050	0	47	56	18	5	11	36	1	33	36	0	17	0	0	0	0	0	0	0	0	0	0	0	0	0	0	0	0	0	0	0	0	0	0	0	0	0	0	0	0	0	Bacteria	Firmicutes	Clostridia	Clostridiales	Clostridiales_unclassified	Clostridiales_unclassified
Otu01051	0	0	0	0	0	0	0	0	0	0	2	0	83	116	18	34	0	0	0	0	0	0	0	0	0	0	0	0	0	0	0	0	0	0	0	1	0	0	6	0	0	Bacteria	Actinobacteria	Actinobacteria	Actinobacteria_unclassified	Actinobacteria_unclassified	Actinobacteria_unclassified
Otu01052	0	14	18	8	3	9	27	3	9	14	1	7	1	0	1	0	0	0	0	0	0	33	1	27	0	10	1	34	0	28	0	1	0	0	0	2	1	5	0	1	0	Bacteria	Proteobacteria	Alphaproteobacteria	Alphaproteobacteria_unclassified	Alphaproteobacteria_unclassified	Alphaproteobacteria_unclassified
Otu01053	0	0	0	0	0	0	0	0	0	0	0	0	0	2	0	0	0	0	2	4	1	0	20	0	25	0	77	6	12	0	57	1	2	0	8	0	2	3	26	3	7	Bacteria	Proteobacteria	Alphaproteobacteria	Sphingomonadales	Sphingomonadaceae	Sphingomonas
Otu01054	0	0	0	0	0	0	0	0	0	0	0	0	0	0	0	245	0	0	0	0	0	0	0	0	0	0	0	0	0	0	0	0	13	0	0	0	0	0	0	0	0	Bacteria	Bacteroidetes	Bacteroidia	Cytophagales	Microscillaceae	uncultured
Otu01055	0	3	3	4	0	7	5	7	11	2	9	0	0	0	1	0	0	0	0	0	2	46	0	15	0	15	0	37	0	44	0	6	0	4	0	14	0	16	0	6	0	Bacteria	Firmicutes	Clostridia	Clostridiales	Ruminococcaceae	Ruminococcaceae_unclassified
Otu01056	0	0	0	0	0	0	0	0	0	0	0	0	0	0	0	0	0	0	0	0	0	0	0	0	0	0	0	0	0	0	0	0	0	0	0	0	0	0	0	0	257	Bacteria	Bacteroidetes	Bacteroidia	Sphingobacteriales	env.OPS_17	env.OPS_17_ge
Otu01057	0	33	15	5	7	9	15	2	23	12	2	4	3	0	1	0	0	0	0	0	5	17	0	11	0	4	0	27	0	7	0	9	0	3	0	18	0	11	0	14	0	Bacteria	Firmicutes	Clostridia	Clostridiales	Ruminococcaceae	Ruminococcaceae_NK4A214_group
Otu01058	0	14	0	5	5	4	6	4	10	8	11	2	0	0	1	0	0	0	0	0	0	49	0	24	0	11	0	28	0	20	0	12	0	7	0	7	0	14	0	15	0	Bacteria	Firmicutes	Clostridia	Clostridiales	Clostridiales_unclassified	Clostridiales_unclassified
Otu01059	0	15	3	14	2	13	22	1	7	10	0	0	0	0	0	0	0	0	0	0	0	8	0	6	2	1	0	0	0	0	0	2	0	12	0	14	0	54	0	70	0	Bacteria	Bacteria_unclassified	Bacteria_unclassified	Bacteria_unclassified	Bacteria_unclassified	Bacteria_unclassified
Otu01060	0	0	0	0	0	0	0	0	0	0	0	0	0	21	0	1	0	62	0	5	0	1	14	1	40	0	0	1	32	0	13	0	9	0	25	0	0	0	15	0	16	unknown
Otu01061	0	0	0	0	0	0	0	0	0	0	0	0	0	0	0	2	0	0	1	24	0	3	0	0	0	0	0	0	0	0	0	0	60	0	0	0	0	0	0	0	166	Bacteria	Proteobacteria	Gammaproteobacteria	Betaproteobacteriales	Burkholderiaceae	Burkholderia-Caballeronia-Paraburkholderia
Otu01062	0	0	0	96	0	0	109	0	0	0	0	50	0	0	0	0	0	0	0	0	0	0	0	0	0	0	0	0	0	0	0	0	0	0	0	0	1	0	0	0	0	Bacteria	Bacteroidetes	Bacteroidia	Bacteroidales	Bacteroidales_unclassified	Bacteroidales_unclassified
Otu01063	0	35	55	0	21	0	0	33	64	13	0	32	0	0	0	0	0	0	0	0	0	0	0	0	1	0	0	0	0	0	0	0	0	0	0	0	0	0	0	0	0	Bacteria	Bacteria_unclassified	Bacteria_unclassified	Bacteria_unclassified	Bacteria_unclassified	Bacteria_unclassified
Otu01064	0	0	0	0	0	0	0	0	0	0	0	0	0	5	0	0	0	1	0	0	0	0	0	0	0	0	1	0	0	0	2	0	113	0	60	0	9	0	21	0	42	Bacteria	Bacteroidetes	Bacteroidia	Chitinophagales	Chitinophagales_unclassified	Chitinophagales_unclassified
Otu01065	0	0	0	0	0	0	0	0	0	0	0	0	0	13	0	3	1	19	0	0	0	0	28	3	49	1	43	11	30	0	21	0	0	0	5	0	4	0	3	0	19	Bacteria	Actinobacteria	Actinobacteria	Streptomycetales	Streptomycetaceae	Streptomyces
Otu01066	0	0	0	0	0	0	0	0	0	0	0	0	161	6	0	0	86	0	0	0	0	0	0	0	0	0	0	0	0	0	0	0	0	0	0	0	0	0	0	0	0	Bacteria	Firmicutes	Clostridia	Clostridiales	Family_XIII	uncultured
Otu01067	0	2	16	15	2	4	5	15	10	1	1	6	0	0	3	0	2	0	2	0	3	7	0	27	0	11	0	38	0	16	0	4	0	5	0	18	0	20	0	19	0	Bacteria	Bacteria_unclassified	Bacteria_unclassified	Bacteria_unclassified	Bacteria_unclassified	Bacteria_unclassified
Otu01068	0	0	0	0	0	0	7	3	44	0	0	0	0	0	0	0	0	0	0	0	51	23	0	39	0	0	0	22	0	29	0	0	0	5	0	29	0	0	0	0	0	Bacteria	Firmicutes	Clostridia	Clostridiales	Clostridiales_unclassified	Clostridiales_unclassified
Otu01069	0	0	3	0	0	0	0	4	0	49	0	69	0	0	0	0	0	0	0	0	55	0	0	17	0	0	0	4	0	0	0	0	0	0	0	24	0	11	0	16	0	Bacteria	Bacteria_unclassified	Bacteria_unclassified	Bacteria_unclassified	Bacteria_unclassified	Bacteria_unclassified
Otu01070	0	0	0	0	0	0	0	0	0	0	0	0	0	0	0	0	0	0	0	0	0	0	0	0	189	0	0	0	62	0	0	0	0	0	0	0	0	0	0	0	0	Bacteria	Firmicutes	Bacilli	Bacillales	Paenibacillaceae	Paenibacillus
Otu01071	0	0	0	0	0	0	0	0	0	0	0	0	0	24	0	2	0	15	0	2	0	0	3	3	4	1	6	0	5	1	3	1	21	0	85	0	10	0	15	0	50	Bacteria	Actinobacteria	Actinobacteria	Propionibacteriales	Nocardioidaceae	Nocardioides
Otu01072	0	0	0	0	0	0	0	0	0	0	0	0	0	1	0	20	0	0	0	34	0	0	0	0	0	0	0	0	0	0	0	0	28	0	0	0	0	0	164	0	3	Bacteria	Bacteroidetes	Bacteroidia	Cytophagales	Microscillaceae	uncultured
Otu01073	0	0	16	0	0	0	2	10	0	0	1	0	2	1	0	0	0	0	5	0	0	3	0	0	0	35	0	4	0	0	0	4	0	22	0	104	0	5	1	35	0	Bacteria	Actinobacteria	Actinobacteria	Actinobacteria_unclassified	Actinobacteria_unclassified	Actinobacteria_unclassified
Otu01074	0	8	7	9	5	8	12	8	5	7	9	2	0	0	0	0	0	0	0	0	12	34	0	22	0	20	0	38	1	19	0	2	0	6	0	3	0	4	0	8	0	Bacteria	Proteobacteria	Alphaproteobacteria	Rhodospirillales	Rhodospirillales_unclassified	Rhodospirillales_unclassified
Otu01075	0	0	0	0	0	0	0	0	0	0	0	0	0	72	0	13	0	10	0	36	0	0	0	0	0	0	0	0	0	0	1	0	12	0	5	0	56	0	26	0	18	Bacteria	Proteobacteria	Alphaproteobacteria	Rhizobiales	Xanthobacteraceae	uncultured
Otu01076	0	22	13	23	14	18	19	28	37	11	12	16	0	0	2	0	0	0	2	0	0	2	0	0	0	0	0	3	0	4	0	3	0	1	0	2	0	8	0	8	0	Bacteria	Firmicutes	Clostridia	Clostridiales	Ruminococcaceae	Ruminococcaceae_unclassified
Otu01077	0	12	20	14	0	10	27	4	13	6	30	6	1	0	0	0	0	0	3	0	2	18	0	21	0	3	0	42	1	12	0	0	0	0	0	0	0	0	0	2	0	Bacteria	Firmicutes	Clostridia	Clostridiales	Ruminococcaceae	Ruminococcaceae_unclassified
Otu01078	0	27	19	20	5	21	37	19	35	7	11	1	0	0	0	0	0	0	0	0	2	14	0	6	0	1	0	13	0	5	0	1	0	0	0	0	0	0	0	3	0	Bacteria	Firmicutes	Clostridia	Clostridiales	Ruminococcaceae	Ruminococcaceae_unclassified
Otu01079	0	9	8	4	9	6	12	4	31	15	23	5	0	0	0	0	0	0	0	0	3	19	0	12	0	9	0	31	0	17	0	3	0	6	0	13	0	3	0	4	0	Bacteria	Bacteria_unclassified	Bacteria_unclassified	Bacteria_unclassified	Bacteria_unclassified	Bacteria_unclassified
Otu01080	0	0	0	0	0	0	0	0	0	0	0	0	0	0	0	0	0	0	0	0	0	0	0	0	0	0	0	0	41	0	0	0	0	0	0	0	205	0	0	0	0	Bacteria	Proteobacteria	Gammaproteobacteria	Pseudomonadales	Moraxellaceae	Cavicella
Otu01081	0	0	0	4	0	0	0	0	0	29	0	0	23	61	1	5	0	1	3	6	4	0	10	19	20	0	0	0	1	0	0	9	3	0	28	0	9	0	0	7	3	Bacteria	Proteobacteria	Gammaproteobacteria	Pseudomonadales	Pseudomonadaceae	Pseudomonas
Otu01082	0	33	0	0	26	89	0	0	0	70	0	20	0	0	0	0	0	0	0	0	0	0	0	0	1	0	0	0	0	0	0	0	0	7	0	0	0	0	0	0	0	Bacteria	Spirochaetes	Spirochaetia	Spirochaetales	Spirochaetaceae	Treponema
Otu01083	0	13	3	8	1	44	8	15	23	15	43	10	0	0	0	0	0	0	0	0	0	11	0	18	0	0	0	7	0	4	0	6	2	0	0	8	0	5	0	0	1	Bacteria	Firmicutes	Clostridia	Clostridiales	Ruminococcaceae	Ruminococcaceae_ge
Otu01084	0	0	0	0	0	0	0	0	0	0	0	0	0	0	0	0	0	0	0	0	245	0	0	0	0	0	0	0	0	0	0	0	0	0	0	0	0	0	0	0	0	Bacteria	Bacteroidetes	Bacteroidia	Bacteroidales	Dysgonomonadaceae	Dysgonomonas
Otu01085	0	27	31	41	8	33	18	0	29	21	1	36	0	0	0	0	0	0	0	0	0	0	0	0	0	0	0	0	0	0	0	0	0	0	0	0	0	0	0	0	0	Bacteria	Firmicutes	Clostridia	Clostridiales	Ruminococcaceae	Ruminococcaceae_unclassified
Otu01086	0	30	0	7	0	20	10	22	20	26	31	0	0	0	0	0	0	0	0	0	0	10	0	5	6	4	0	0	2	0	0	29	1	0	0	16	0	1	0	3	1	Bacteria	Firmicutes	Clostridia	Clostridiales	Ruminococcaceae	Ruminococcaceae_unclassified
Otu01087	0	15	21	11	5	41	6	27	41	20	0	4	0	0	0	0	0	0	0	0	26	4	0	10	0	0	0	8	0	5	0	0	0	0	0	0	0	0	0	0	0	Bacteria	Firmicutes	Clostridia	Clostridia_unclassified	Clostridia_unclassified	Clostridia_unclassified
Otu01088	0	0	0	0	0	0	0	0	0	0	11	0	1	42	0	5	0	17	0	11	0	6	4	13	13	5	2	10	13	2	19	0	10	0	5	1	26	0	19	0	9	Bacteria	Actinobacteria	Actinobacteria	Propionibacteriales	Nocardioidaceae	Nocardioides
Otu01089	0	0	3	5	0	1	1	4	4	1	58	1	13	1	28	5	35	0	2	2	0	15	1	9	1	6	0	17	5	18	0	0	0	3	0	2	0	0	0	0	2	Bacteria	Proteobacteria	Alphaproteobacteria	Alphaproteobacteria_unclassified	Alphaproteobacteria_unclassified	Alphaproteobacteria_unclassified
Otu01090	0	6	7	2	4	7	2	2	12	5	26	4	0	1	4	0	1	0	0	0	0	57	1	17	4	7	0	25	1	20	1	4	0	1	0	4	0	10	0	8	0	Bacteria	Firmicutes	Clostridia	Clostridiales	Ruminococcaceae	Ruminococcaceae_UCG-010
Otu01091	0	0	0	0	0	0	0	0	0	0	25	0	0	66	0	13	0	34	0	13	0	0	1	0	0	0	0	1	0	0	4	0	28	0	6	0	8	0	19	1	24	Bacteria	Actinobacteria	Acidimicrobiia	Microtrichales	Ilumatobacteraceae	CL500-29_marine_group
Otu01092	0	16	18	22	2	14	34	19	18	3	48	10	0	0	0	0	0	0	0	0	37	0	0	0	0	2	0	0	0	0	0	0	0	0	0	0	0	0	0	0	0	Bacteria	Firmicutes	Clostridia	Clostridiales	Ruminococcaceae	Ruminococcaceae_UCG-010
Otu01093	0	0	0	0	0	1	0	0	0	0	0	0	0	7	2	0	0	6	0	1	0	0	66	0	25	0	4	2	29	1	21	7	3	2	1	34	7	15	4	3	1	Bacteria	Proteobacteria	Gammaproteobacteria	Xanthomonadales	Rhodanobacteraceae	Rhodanobacter
Otu01094	0	0	0	0	0	0	0	0	0	0	0	0	0	1	0	11	0	106	0	11	0	0	0	0	0	0	0	0	0	0	0	0	15	0	0	0	89	0	8	0	1	Bacteria	Proteobacteria	Alphaproteobacteria	Alphaproteobacteria_unclassified	Alphaproteobacteria_unclassified	Alphaproteobacteria_unclassified
Otu01095	0	0	0	0	0	0	0	0	0	0	0	0	0	55	1	69	0	39	0	19	0	0	0	0	0	0	0	0	0	0	0	0	27	0	0	0	2	0	10	0	19	Bacteria	Proteobacteria	Alphaproteobacteria	Reyranellales	Reyranellaceae	Reyranella
Otu01096	0	0	0	0	0	0	0	0	0	0	0	0	0	3	0	6	0	15	0	3	0	0	0	0	0	0	0	0	0	0	0	0	52	0	3	0	5	0	120	0	34	Bacteria	Verrucomicrobia	Verrucomicrobiae	Verrucomicrobiales	Rubritaleaceae	Luteolibacter
Otu01097	0	12	18	39	17	15	27	11	21	11	4	27	0	0	0	0	0	0	0	0	34	1	0	0	0	1	0	0	0	0	0	1	0	0	0	0	0	0	0	0	0	Bacteria	Spirochaetes	Spirochaetia	Spirochaetales	Spirochaetaceae	Treponema
Otu01098	0	0	0	76	0	91	0	0	72	0	0	0	0	0	0	0	0	0	0	0	0	0	0	0	0	0	0	0	0	0	0	0	0	0	0	0	0	0	0	0	0	Bacteria	Elusimicrobia	Endomicrobia	Endomicrobiales	Endomicrobiaceae	Candidatus_Endomicrobium
Otu01099	0	27	7	19	18	30	14	2	27	15	21	29	0	0	0	0	0	0	0	0	9	2	0	3	0	0	0	3	0	0	0	7	0	1	0	3	0	0	0	2	0	Bacteria	Bacteria_unclassified	Bacteria_unclassified	Bacteria_unclassified	Bacteria_unclassified	Bacteria_unclassified
Otu01100	0	0	0	0	0	0	0	0	0	0	0	0	0	196	0	0	0	0	0	16	0	0	0	0	0	0	0	0	0	0	0	0	26	0	0	0	0	0	0	0	0	Bacteria	Proteobacteria	Alphaproteobacteria	Alphaproteobacteria_unclassified	Alphaproteobacteria_unclassified	Alphaproteobacteria_unclassified
Otu01101	0	5	0	0	0	2	0	2	0	0	0	0	0	0	0	0	0	21	0	0	0	0	33	0	42	0	1	3	104	1	10	0	0	0	1	0	0	0	9	0	4	Bacteria	Firmicutes	Bacilli	Lactobacillales	Leuconostocaceae	Leuconostoc
Otu01102	0	0	0	0	0	0	0	0	0	0	0	0	0	82	1	13	0	13	0	16	0	0	0	0	0	0	0	0	0	0	0	0	30	0	15	0	5	0	20	0	43	Bacteria	Acidobacteria	Subgroup_6	Subgroup_6_unclassified	Subgroup_6_unclassified	Subgroup_6_unclassified
Otu01103	0	5	0	1	7	6	19	7	29	0	30	0	0	0	0	0	0	0	0	0	1	0	0	4	0	4	0	67	0	30	0	0	0	0	0	24	0	4	0	0	0	Bacteria	Planctomycetes	Planctomycetacia	Pirellulales	Pirellulaceae	Termite_planctomycete_cluster
Otu01104	0	13	6	37	13	53	47	19	0	8	15	20	0	0	0	0	0	0	0	0	0	0	0	0	0	0	0	1	4	0	0	0	0	0	0	0	0	1	0	0	0	Bacteria	Proteobacteria	Proteobacteria_unclassified	Proteobacteria_unclassified	Proteobacteria_unclassified	Proteobacteria_unclassified
Otu01105	0	19	35	24	2	3	24	16	86	8	4	16	0	0	0	0	0	0	0	0	0	0	0	0	0	0	0	0	0	0	0	0	0	0	0	0	0	0	0	0	0	Bacteria	Firmicutes	Clostridia	Clostridiales	Ruminococcaceae	Ruminococcaceae_UCG-014
Otu01106	0	3	9	28	0	30	35	26	2	0	0	16	7	0	0	0	12	0	7	0	3	4	0	6	0	1	0	4	0	3	0	5	0	6	0	16	0	12	0	0	1	Bacteria	Spirochaetes	Spirochaetia	Spirochaetales	Spirochaetaceae	Treponema
Otu01107	0	0	0	0	0	0	0	0	0	0	0	0	0	167	0	16	0	3	0	3	0	0	0	0	0	0	0	0	0	0	0	0	6	0	4	0	11	0	0	0	26	Bacteria	Bacteroidetes	Bacteroidia	Bacteroidia_unclassified	Bacteroidia_unclassified	Bacteroidia_unclassified
Otu01108	0	0	1	0	0	0	1	0	0	0	3	0	0	14	0	4	0	22	0	6	0	0	0	0	28	0	16	0	42	0	4	0	11	0	29	0	11	0	38	0	6	Bacteria	Proteobacteria	Alphaproteobacteria	Rhizobiales	Rhizobiaceae	Allorhizobium-Neorhizobium-Pararhizobium-Rhizobium
Otu01109	0	6	8	0	0	8	12	5	6	0	3	0	2	0	2	1	2	0	9	0	0	21	0	2	0	3	0	14	1	9	0	13	0	0	0	34	0	28	2	44	0	Bacteria	Firmicutes	Clostridia	Clostridiales	Clostridiales_unclassified	Clostridiales_unclassified
Otu01110	0	19	47	0	6	21	9	53	58	12	9	0	0	0	0	0	0	0	0	0	0	0	0	0	0	0	0	0	0	0	0	0	0	0	0	0	0	0	0	0	0	Bacteria	Firmicutes	Clostridia	Clostridiales	Lachnospiraceae	Tyzzerella_3
Otu01111	0	18	5	8	3	9	16	6	9	3	1	3	0	0	0	0	0	0	1	0	6	23	0	22	0	3	0	21	0	8	0	9	0	4	0	10	0	27	0	19	0	Bacteria	Firmicutes	Clostridia	Clostridiales	Ruminococcaceae	Ruminococcaceae_unclassified
Otu01112	0	0	0	0	0	0	0	0	0	0	0	0	2	12	0	143	0	0	0	6	0	0	0	0	0	0	0	0	0	0	0	0	13	0	1	0	47	0	7	0	2	Bacteria	Planctomycetes	Planctomycetacia	Planctomycetales	Rubinisphaeraceae	SH-PL14
Otu01113	0	0	0	0	0	0	0	0	0	0	0	0	0	32	0	0	2	30	8	33	0	0	3	0	4	3	7	1	3	0	10	0	2	0	41	1	31	0	16	1	5	Bacteria	Actinobacteria	Actinobacteria	Corynebacteriales	Nocardiaceae	Gordonia
Otu01114	0	11	8	11	2	25	6	2	24	3	5	3	0	0	0	0	0	0	0	0	0	12	0	22	0	16	0	25	0	19	0	4	0	0	0	8	0	25	0	2	0	Bacteria	Bacteria_unclassified	Bacteria_unclassified	Bacteria_unclassified	Bacteria_unclassified	Bacteria_unclassified
Otu01115	0	4	0	6	4	7	13	10	17	6	1	7	1	0	6	0	0	0	0	0	4	39	0	16	0	8	0	27	0	15	0	7	0	12	0	8	0	11	0	4	0	Bacteria	Firmicutes	Clostridia	Clostridiales	Lachnospiraceae	Tyzzerella_3
Otu01116	0	0	0	0	0	0	0	0	0	0	0	0	0	13	0	10	0	30	0	3	0	0	11	0	5	1	14	0	10	0	10	0	12	0	22	0	59	0	19	0	13	Bacteria	Proteobacteria	Gammaproteobacteria	Xanthomonadales	Xanthomonadaceae	Xanthomonadaceae_unclassified
Otu01117	0	18	11	13	12	18	17	3	22	31	0	10	0	0	0	0	0	0	0	0	0	6	0	15	0	3	0	30	0	7	0	1	0	0	0	10	0	4	0	1	0	Bacteria	Actinobacteria	Actinobacteria	Actinobacteria_unclassified	Actinobacteria_unclassified	Actinobacteria_unclassified
Otu01118	0	13	8	11	1	8	9	18	10	0	7	5	0	0	0	0	0	0	0	0	7	42	0	23	0	10	0	26	0	16	0	3	0	1	0	5	0	8	0	1	0	Bacteria	Firmicutes	Clostridia	Clostridiales	Family_XIII	uncultured
Otu01119	0	3	0	0	0	1	5	0	0	10	13	0	0	1	0	0	0	0	0	0	0	43	0	6	0	15	0	17	1	16	0	5	1	0	0	40	0	35	0	18	2	Bacteria	Firmicutes	Clostridia	Clostridiales	Ruminococcaceae	Ruminococcaceae_ge
Otu01120	0	23	13	15	6	27	26	16	15	0	23	2	0	0	0	0	1	0	1	0	0	17	0	9	0	4	0	10	0	6	0	0	0	7	0	6	0	3	0	2	0	Bacteria	Bacteria_unclassified	Bacteria_unclassified	Bacteria_unclassified	Bacteria_unclassified	Bacteria_unclassified
Otu01121	0	7	26	33	17	25	27	5	24	28	9	12	0	0	0	0	0	0	0	0	18	0	0	0	0	0	0	0	0	0	0	0	0	0	0	0	0	0	0	1	0	Bacteria	Spirochaetes	Spirochaetia	Spirochaetales	Spirochaetaceae	Treponema
Otu01122	0	0	0	0	0	0	0	0	0	0	2	0	0	112	1	0	0	0	0	30	0	0	0	0	0	0	0	0	0	0	0	0	35	0	0	0	0	0	51	0	0	Bacteria	Bacteria_unclassified	Bacteria_unclassified	Bacteria_unclassified	Bacteria_unclassified	Bacteria_unclassified
Otu01123	0	0	0	0	0	0	0	0	0	0	0	0	0	24	0	32	0	9	0	15	0	0	0	0	0	0	0	0	0	0	0	0	42	0	9	0	16	0	31	0	53	Bacteria	Proteobacteria	Alphaproteobacteria	Caulobacterales	Caulobacteraceae	Caulobacteraceae_unclassified
Otu01124	0	6	8	32	8	23	62	12	10	0	6	5	7	0	11	0	7	0	10	0	3	5	0	2	1	3	0	4	0	2	0	2	0	0	0	0	0	0	0	1	0	Bacteria	Spirochaetes	Spirochaetia	Spirochaetales	Spirochaetaceae	Treponema
Otu01125	0	0	0	0	0	0	0	0	0	0	0	0	0	28	0	72	0	0	0	0	0	0	0	0	0	0	0	0	0	0	0	0	57	0	25	0	0	0	21	0	27	Bacteria	Bacteroidetes	Bacteroidia	Cytophagales	Cyclobacteriaceae	Cyclobacteriaceae_unclassified
Otu01126	0	13	17	42	3	22	22	6	16	18	5	3	0	0	0	0	0	0	0	0	0	13	0	10	0	0	0	17	0	1	0	0	0	0	0	7	0	9	0	5	0	Bacteria	Bacteria_unclassified	Bacteria_unclassified	Bacteria_unclassified	Bacteria_unclassified	Bacteria_unclassified
Otu01127	0	24	70	13	9	13	22	6	36	20	4	3	0	0	0	0	0	0	0	0	3	0	0	4	0	0	0	0	0	0	0	1	0	0	0	0	0	0	0	1	0	Bacteria	Firmicutes	Clostridia	Clostridiales	Ruminococcaceae	Ruminococcaceae_unclassified
Otu01128	0	0	0	0	0	0	0	0	0	0	0	0	0	25	0	54	0	29	0	48	0	0	0	0	0	0	0	0	0	0	0	0	9	0	4	0	0	0	54	0	4	Bacteria	Proteobacteria	Alphaproteobacteria	Alphaproteobacteria_unclassified	Alphaproteobacteria_unclassified	Alphaproteobacteria_unclassified
Otu01129	0	0	0	0	0	0	0	0	0	0	1	0	0	25	0	14	0	22	0	11	0	0	3	0	0	0	0	0	1	0	5	0	0	0	38	0	17	0	64	0	26	Bacteria	Proteobacteria	Alphaproteobacteria	Rhizobiales	Hyphomicrobiaceae	Hyphomicrobiaceae_unclassified
Otu01130	0	13	10	5	4	4	4	3	9	0	1	5	15	0	4	0	5	0	6	0	1	58	0	17	0	6	0	18	0	14	0	3	0	8	0	7	0	2	0	4	1	Bacteria	Firmicutes	Clostridia	Clostridiales	Ruminococcaceae	Ruminococcaceae_unclassified
Otu01131	0	16	21	17	3	11	26	77	17	3	12	4	0	0	0	0	0	0	0	0	4	0	0	3	0	6	0	5	0	1	0	0	0	0	0	0	0	0	0	0	0	Bacteria	Bacteria_unclassified	Bacteria_unclassified	Bacteria_unclassified	Bacteria_unclassified	Bacteria_unclassified
Otu01132	0	0	0	0	0	0	0	0	0	0	0	0	0	15	0	14	0	106	0	26	0	0	0	0	0	0	0	0	0	0	0	0	1	0	0	0	0	0	29	0	34	Bacteria	Bacteroidetes	Bacteroidia	Sphingobacteriales	Sphingobacteriaceae	Pedobacter
Otu01133	0	0	0	0	0	0	0	0	0	0	0	0	0	6	0	0	0	13	0	5	0	0	18	0	0	0	11	0	14	0	22	0	0	0	102	0	7	0	12	2	13	Bacteria	Bacteroidetes	Bacteroidia	Chitinophagales	Chitinophagaceae	Taibaiella
Otu01134	0	0	0	38	0	15	0	0	6	0	27	0	0	0	0	0	0	0	0	0	0	25	0	0	6	0	0	23	0	12	0	26	18	0	0	0	0	7	8	6	8	Bacteria	Bacteria_unclassified	Bacteria_unclassified	Bacteria_unclassified	Bacteria_unclassified	Bacteria_unclassified
Otu01135	0	18	17	10	5	14	18	4	13	16	12	0	0	3	1	0	0	0	1	0	0	25	0	18	0	14	0	14	0	8	0	2	0	0	0	3	0	6	0	2	0	Bacteria	Bacteria_unclassified	Bacteria_unclassified	Bacteria_unclassified	Bacteria_unclassified	Bacteria_unclassified
Otu01136	0	0	0	0	0	0	0	0	0	0	0	0	0	59	1	18	0	9	0	41	0	0	0	0	0	0	8	0	1	0	0	0	16	0	14	0	19	0	37	0	0	Bacteria	Proteobacteria	Alphaproteobacteria	Rhizobiales	Rhizobiaceae	Rhizobiaceae_unclassified
Otu01137	0	2	2	6	0	0	8	0	0	2	0	0	8	1	137	5	1	0	39	0	0	0	0	0	0	1	0	1	0	0	0	0	0	2	0	6	0	0	0	2	0	Bacteria	Spirochaetes	Spirochaetia	Spirochaetales	Spirochaetaceae	Treponema
Otu01138	0	0	0	0	0	0	0	0	0	0	0	0	0	135	0	84	0	0	0	0	0	0	0	0	0	0	0	0	0	0	0	0	0	0	2	0	1	0	0	0	0	Bacteria	Proteobacteria	Gammaproteobacteria	Steroidobacterales	Steroidobacteraceae	Steroidobacter
Otu01139	0	0	0	0	0	0	0	0	0	0	0	0	0	0	0	0	0	0	0	1	0	0	47	0	20	1	77	1	32	0	20	0	1	0	7	0	5	1	1	0	7	Bacteria	Proteobacteria	Alphaproteobacteria	Sphingomonadales	Sphingomonadaceae	Sphingomonas
Otu01140	0	0	0	0	0	0	0	0	1	0	0	0	0	11	0	10	0	59	2	0	0	0	0	0	17	0	3	0	100	0	2	0	0	0	0	0	2	0	5	1	7	Bacteria	Firmicutes	Bacilli	Bacillales	Paenibacillaceae	Paenibacillus
Otu01141	0	15	10	7	8	18	29	9	19	9	5	16	0	0	2	0	0	0	2	0	31	5	0	5	0	0	0	9	0	3	0	2	0	6	0	3	0	6	0	1	0	Bacteria	Spirochaetes	Spirochaetia	Spirochaetales	Spirochaetaceae	Spirochaetaceae_unclassified
Otu01142	0	0	0	0	0	0	0	0	0	0	0	0	0	0	0	0	0	0	0	0	0	0	0	0	219	0	0	0	0	0	0	0	0	0	0	0	0	0	0	0	0	Bacteria	Proteobacteria	Gammaproteobacteria	Pseudomonadales	Pseudomonadaceae	Pseudomonas
Otu01143	0	0	0	0	0	0	0	0	0	0	0	0	0	28	0	15	0	9	0	0	0	0	0	0	1	0	1	0	4	0	4	0	31	0	20	0	36	0	54	0	16	Bacteria	Proteobacteria	Alphaproteobacteria	Rhizobiales	Hyphomicrobiaceae	Hyphomicrobiaceae_unclassified
Otu01144	0	14	6	24	7	17	9	6	22	20	22	22	4	2	2	0	1	0	4	0	0	2	1	1	6	0	0	2	1	0	0	0	0	1	0	1	8	0	0	0	14	Bacteria	Bacteria_unclassified	Bacteria_unclassified	Bacteria_unclassified	Bacteria_unclassified	Bacteria_unclassified
Otu01145	0	0	0	0	0	0	0	0	0	0	0	0	0	44	0	5	0	110	0	13	0	0	0	0	3	0	0	0	6	0	0	0	11	0	2	0	10	0	0	0	15	Bacteria	Proteobacteria	Alphaproteobacteria	Rhizobiales	Rhizobiaceae	Rhizobiaceae_unclassified
Otu01146	0	9	7	6	3	22	18	4	15	4	0	3	0	0	0	0	0	0	0	0	5	37	0	46	0	3	0	0	0	0	0	0	0	9	0	8	0	9	0	10	0	Bacteria	Bacteria_unclassified	Bacteria_unclassified	Bacteria_unclassified	Bacteria_unclassified	Bacteria_unclassified
Otu01147	0	4	19	10	4	8	19	17	10	2	11	3	1	0	0	0	0	0	0	0	14	13	0	7	0	6	0	11	2	9	0	5	0	4	0	26	0	4	0	9	0	Bacteria	Bacteroidetes	Bacteroidia	Bacteroidia_unclassified	Bacteroidia_unclassified	Bacteroidia_unclassified
Otu01148	0	0	0	0	0	0	0	0	0	0	0	75	0	0	0	0	0	0	0	0	56	0	0	0	0	0	2	0	0	0	0	0	0	0	0	0	0	0	0	85	0	Bacteria	Spirochaetes	Spirochaetia	Spirochaetales	Spirochaetaceae	Treponema
Otu01149	0	0	0	15	0	9	6	0	1	9	0	1	35	0	27	1	10	0	33	0	0	2	0	0	0	0	0	4	0	0	0	10	0	27	0	12	0	9	0	6	0	Bacteria	Spirochaetes	Spirochaetia	Spirochaetales	Spirochaetaceae	Treponema
Otu01150	0	3	2	46	3	45	23	1	7	25	12	17	0	0	0	0	0	0	0	0	18	1	0	2	0	1	0	2	0	1	0	8	0	0	0	0	0	0	0	0	0	Bacteria	Firmicutes	Clostridia	Clostridiales	Ruminococcaceae	Ruminiclostridium_6
Otu01151	0	0	0	0	0	0	0	0	0	0	0	0	0	26	0	23	1	13	0	29	0	0	0	0	0	0	0	0	0	0	0	0	10	0	20	0	63	0	9	0	22	Bacteria	Verrucomicrobia	Verrucomicrobiae	Chthoniobacterales	Chthoniobacterales_unclassified	Chthoniobacterales_unclassified
Otu01152	0	0	0	0	0	0	0	0	0	0	0	0	0	123	0	20	0	34	0	33	0	0	0	0	0	0	0	0	0	0	0	0	3	0	2	0	0	0	1	0	0	Bacteria	Gemmatimonadetes	Gemmatimonadetes	Gemmatimonadales	Gemmatimonadaceae	Gemmatimonas
Otu01153	0	8	13	10	8	12	11	7	26	12	3	17	1	0	5	0	4	0	3	0	7	4	0	6	0	4	0	8	1	7	0	12	0	4	0	8	0	7	0	7	0	Bacteria	Proteobacteria	Proteobacteria_unclassified	Proteobacteria_unclassified	Proteobacteria_unclassified	Proteobacteria_unclassified
Otu01154	0	0	0	0	0	0	0	0	0	0	0	0	0	0	2	0	1	0	6	0	0	28	0	9	0	3	0	31	0	19	0	6	0	0	0	51	0	47	0	12	0	Bacteria	Firmicutes	Clostridia	Clostridiales	Ruminococcaceae	Ruminiclostridium_1
Otu01155	0	8	4	22	12	10	13	5	18	6	9	0	0	0	1	0	0	0	0	0	3	14	0	15	0	11	0	31	0	15	0	5	0	0	0	9	0	0	0	4	0	Bacteria	Firmicutes	Clostridia	Clostridiales	Lachnospiraceae	Tyzzerella_3
Otu01156	0	11	8	14	6	33	24	16	39	6	19	31	0	0	0	0	0	0	1	0	0	2	0	1	0	0	0	0	0	2	0	0	0	0	0	0	0	0	0	1	0	Bacteria	Spirochaetes	Spirochaetia	Spirochaetales	Spirochaetaceae	Treponema
Otu01157	0	0	0	0	0	0	0	0	0	0	0	0	0	14	0	5	0	20	0	3	0	0	2	0	17	0	1	0	22	0	22	0	1	0	68	0	3	0	9	0	27	Bacteria	Firmicutes	Bacilli	Bacillales	Bacillaceae	Bacillus
Otu01158	0	0	0	0	0	0	0	0	0	0	1	0	3	31	0	6	3	129	0	1	0	0	0	0	2	0	0	2	0	0	2	0	15	0	1	0	0	0	14	2	1	Bacteria	Actinobacteria	Actinobacteria	Propionibacteriales	Nocardioidaceae	Nocardioides
Otu01159	0	0	0	0	2	0	16	5	2	2	1	3	0	0	0	0	0	0	0	0	96	19	0	15	1	11	0	9	2	7	0	3	0	0	0	9	0	10	0	0	0	Bacteria	Firmicutes	Clostridia	Clostridiales	Ruminococcaceae	Ruminococcaceae_unclassified
Otu01160	0	0	0	0	0	0	0	0	0	0	0	0	0	19	0	15	0	12	0	7	0	0	0	0	0	0	0	0	0	0	0	0	16	0	22	0	30	0	62	0	30	Bacteria	Proteobacteria	Alphaproteobacteria	Rhizobiales	Hyphomicrobiaceae	Hyphomicrobium
Otu01161	0	0	0	0	0	0	0	0	0	0	0	0	0	0	0	0	0	0	0	0	0	0	212	0	0	0	0	0	0	0	0	0	0	0	0	0	0	0	0	0	0	Bacteria	Proteobacteria	Alphaproteobacteria	Sphingomonadales	Sphingomonadaceae	Sphingomonas
Otu01162	0	12	24	15	4	17	31	9	40	19	13	4	1	0	0	0	0	0	0	0	3	5	0	0	0	4	0	2	0	3	0	2	0	3	0	1	0	0	0	0	0	Bacteria	Proteobacteria	Proteobacteria_unclassified	Proteobacteria_unclassified	Proteobacteria_unclassified	Proteobacteria_unclassified
Otu01163	0	1	4	1	0	1	0	2	0	0	48	0	4	0	1	0	0	0	7	0	0	64	0	5	0	15	0	9	0	27	0	2	0	11	0	6	0	1	0	2	0	Bacteria	Firmicutes	Clostridia	Clostridiales	Ruminococcaceae	Ruminococcaceae_unclassified
Otu01164	0	20	34	5	9	6	30	19	43	26	3	6	0	0	0	0	0	0	0	0	4	0	0	0	1	2	0	2	0	0	0	1	0	0	0	0	0	0	0	0	0	Bacteria	Firmicutes	Clostridia	Clostridiales	Ruminococcaceae	Ruminococcaceae_unclassified
Otu01165	0	0	0	0	0	0	0	0	0	53	0	0	12	0	20	0	0	0	0	0	0	27	0	13	3	5	0	17	0	12	0	15	0	6	0	3	0	13	0	11	0	Bacteria	Spirochaetes	Spirochaetia	Spirochaetales	Spirochaetaceae	Treponema
Otu01166	0	0	20	0	16	0	16	17	87	23	28	0	3	0	0	0	0	0	0	0	0	0	0	0	0	0	0	0	0	0	0	0	0	0	0	0	0	0	0	0	0	Bacteria	Bacteria_unclassified	Bacteria_unclassified	Bacteria_unclassified	Bacteria_unclassified	Bacteria_unclassified
Otu01167	0	0	0	0	0	0	0	0	0	0	0	0	0	2	0	0	0	8	0	1	0	0	52	0	26	0	70	0	16	0	8	0	1	0	7	0	16	0	0	0	2	Bacteria	Proteobacteria	Gammaproteobacteria	Salinisphaerales	Solimonadaceae	Solimonas
Otu01168	0	29	7	17	12	38	37	0	7	53	0	9	0	0	0	0	0	0	0	0	0	0	0	0	0	0	0	0	0	0	0	0	0	0	0	0	0	0	0	0	0	Bacteria	Firmicutes	Clostridia	Clostridiales	Ruminococcaceae	Ruminococcaceae_unclassified
Otu01169	0	30	10	13	2	20	22	12	18	19	44	16	0	0	0	0	0	0	0	0	0	1	0	0	0	1	0	0	0	1	0	0	0	0	0	0	0	0	0	0	0	Bacteria	Firmicutes	Clostridia	Clostridiales	Ruminococcaceae	Ruminococcaceae_unclassified
Otu01170	0	0	0	0	0	0	0	0	0	0	0	0	0	0	0	3	0	0	0	12	0	0	0	0	0	0	10	0	0	0	7	0	0	0	88	0	0	0	87	0	2	Bacteria	Proteobacteria	Gammaproteobacteria	Betaproteobacteriales	Burkholderiaceae	Achromobacter
Otu01171	0	0	0	0	0	0	0	0	0	0	21	0	0	78	0	13	0	67	0	3	0	0	0	0	0	0	0	0	0	0	2	0	0	0	12	0	0	0	0	0	12	Bacteria	Bacteroidetes	Bacteroidia	Chitinophagales	Chitinophagaceae	Taibaiella
Otu01172	0	0	0	0	0	0	0	0	0	0	2	0	0	4	0	1	0	0	0	0	0	0	0	0	0	0	0	0	0	0	0	0	23	0	0	0	0	0	12	0	166	Bacteria	Proteobacteria	Deltaproteobacteria	Myxococcales	Myxococcales_unclassified	Myxococcales_unclassified
Otu01173	0	0	0	0	0	0	0	0	0	0	0	0	0	0	6	0	0	0	0	0	23	11	0	6	0	4	0	78	0	14	0	28	0	7	0	11	0	18	0	2	0	Bacteria	Spirochaetes	Spirochaetia	Spirochaetales	Spirochaetaceae	Spirochaetaceae_unclassified
Otu01174	0	0	0	0	0	0	0	0	0	0	0	0	0	2	0	0	0	0	0	0	0	0	0	0	0	0	45	0	143	0	0	0	0	0	0	0	18	0	0	0	0	Bacteria	Firmicutes	Bacilli	Bacillales	Paenibacillaceae	Paenibacillus
Otu01175	0	0	0	0	0	0	0	0	0	0	0	0	0	61	0	18	0	16	0	14	0	0	0	0	0	0	0	0	0	0	0	0	8	0	9	0	15	0	43	0	24	Bacteria	Proteobacteria	Alphaproteobacteria	Rhizobiales	Xanthobacteraceae	uncultured
Otu01176	0	0	0	0	0	0	0	0	0	0	0	0	0	0	0	0	0	0	0	0	208	0	0	0	0	0	0	0	0	0	0	0	0	0	0	0	0	0	0	0	0	Bacteria	Firmicutes	Clostridia	Clostridiales	Clostridiales_unclassified	Clostridiales_unclassified
Otu01177	0	3	4	9	0	9	27	5	10	2	19	3	2	0	0	0	0	0	0	0	5	9	0	4	0	0	0	54	0	11	0	0	0	3	0	12	0	13	0	3	0	Bacteria	Planctomycetes	Planctomycetacia	Planctomycetacia_unclassified	Planctomycetacia_unclassified	Planctomycetacia_unclassified
Otu01178	0	27	0	55	0	22	0	0	0	0	0	7	0	0	0	0	0	0	0	0	1	23	0	15	0	20	0	0	0	0	0	0	0	0	0	5	0	31	0	1	0	Bacteria	Bacteria_unclassified	Bacteria_unclassified	Bacteria_unclassified	Bacteria_unclassified	Bacteria_unclassified
Otu01179	0	0	3	9	0	7	9	2	16	5	8	18	0	0	0	0	0	0	1	0	10	12	0	4	0	17	0	10	0	13	0	15	0	11	0	13	0	14	0	10	0	Bacteria	Firmicutes	Clostridia	Clostridiales	Lachnospiraceae	Tyzzerella_3
Otu01180	0	0	0	0	0	0	0	0	0	0	0	0	0	6	0	125	0	0	0	69	0	0	0	0	0	0	0	0	0	0	0	0	0	0	0	0	0	0	7	0	0	Bacteria	Bacteria_unclassified	Bacteria_unclassified	Bacteria_unclassified	Bacteria_unclassified	Bacteria_unclassified
Otu01181	0	0	0	0	0	0	0	0	0	0	0	0	0	34	0	4	0	0	0	1	0	0	0	0	0	0	0	0	0	0	0	0	11	0	9	0	56	0	12	0	79	Bacteria	Proteobacteria	Alphaproteobacteria	Rhizobiales	Xanthobacteraceae	Xanthobacteraceae_unclassified
Otu01182	0	53	45	4	3	22	4	7	38	29	0	1	0	0	0	0	0	0	0	0	0	0	0	0	0	0	0	0	0	0	0	0	0	0	0	0	0	0	0	0	0	Bacteria	Firmicutes	Clostridia	Clostridiales	Clostridiales_unclassified	Clostridiales_unclassified
Otu01183	0	0	0	0	0	0	0	92	0	0	0	0	0	0	0	0	0	0	0	0	0	0	0	22	0	0	0	0	0	0	0	92	0	0	0	0	0	0	0	0	0	Bacteria	Spirochaetes	Spirochaetia	Spirochaetales	Spirochaetaceae	Treponema
Otu01184	0	0	0	0	0	0	0	0	0	0	0	0	0	76	0	14	0	1	0	26	0	0	0	0	0	0	0	0	0	0	0	0	1	0	6	0	60	0	16	0	6	Bacteria	Bacteroidetes	Bacteroidia	Chitinophagales	Chitinophagaceae	Chitinophagaceae_unclassified
Otu01185	0	0	1	5	0	0	0	1	0	0	62	1	0	0	0	0	0	0	0	0	0	0	0	0	14	0	19	1	100	0	0	0	1	0	0	0	0	0	0	0	0	Bacteria	Proteobacteria	Alphaproteobacteria	Rhizobiales	Rhizobiaceae	Allorhizobium-Neorhizobium-Pararhizobium-Rhizobium
Otu01186	0	0	0	0	0	0	0	0	0	0	0	0	0	8	0	1	0	0	0	0	0	0	0	0	0	0	0	0	0	0	0	0	19	0	10	0	62	0	80	0	25	Bacteria	Planctomycetes	Planctomycetacia	Gemmatales	Gemmataceae	Gemmata
Otu01187	0	0	0	0	0	0	0	0	0	0	1	0	3	31	3	16	1	21	1	7	0	0	0	0	0	0	0	4	48	3	8	0	6	0	12	2	16	0	5	0	17	Bacteria	Actinobacteria	Actinobacteria	Corynebacteriales	Tsukamurellaceae	Tsukamurella
Otu01188	0	8	37	44	2	41	28	8	20	4	0	12	0	0	0	0	0	0	0	0	0	0	0	0	0	0	0	0	0	0	0	0	0	0	0	0	0	0	0	0	0	Bacteria	Bacteria_unclassified	Bacteria_unclassified	Bacteria_unclassified	Bacteria_unclassified	Bacteria_unclassified
Otu01189	0	4	2	15	6	28	31	0	0	12	5	35	2	0	2	0	0	0	1	0	40	3	0	1	0	1	0	5	0	1	0	0	0	1	0	5	0	2	0	2	0	Bacteria	Spirochaetes	Spirochaetia	Spirochaetales	Spirochaetaceae	Treponema
Otu01190	0	15	8	4	8	5	9	6	19	6	2	0	0	0	0	0	0	0	0	0	9	13	0	22	0	8	0	27	0	9	0	1	0	6	0	11	0	11	0	5	0	Bacteria	Firmicutes	Firmicutes_unclassified	Firmicutes_unclassified	Firmicutes_unclassified	Firmicutes_unclassified
Otu01191	0	0	0	0	0	0	0	0	0	0	2	0	0	3	0	1	0	27	0	10	0	0	0	0	30	0	7	0	0	0	9	0	5	0	4	0	37	0	39	0	29	Bacteria	Bacteroidetes	Bacteroidia	Sphingobacteriales	Sphingobacteriaceae	Parapedobacter
Otu01192	0	55	32	0	4	29	14	3	42	17	0	6	0	0	0	0	0	0	0	0	0	0	0	0	0	0	0	0	0	0	0	0	0	0	0	0	0	0	0	0	0	Bacteria	Firmicutes	Clostridia	Clostridiales	Ruminococcaceae	Ruminococcaceae_unclassified
Otu01193	0	7	5	4	6	7	2	10	18	11	10	4	11	0	14	0	7	0	11	0	5	9	0	8	0	2	0	11	0	8	0	3	0	0	0	10	0	12	0	7	0	Bacteria	Proteobacteria	Gammaproteobacteria	Betaproteobacteriales	Burkholderiaceae	Acidovorax
Otu01194	0	0	5	0	0	0	34	7	0	25	0	4	15	1	51	4	0	0	14	0	0	0	9	8	0	0	0	0	9	0	3	0	0	0	0	3	10	0	0	0	0	Bacteria	Bacteria_unclassified	Bacteria_unclassified	Bacteria_unclassified	Bacteria_unclassified	Bacteria_unclassified
Otu01195	0	0	0	0	0	0	0	0	0	0	1	0	0	1	0	0	0	1	0	1	0	0	22	0	19	0	13	0	116	1	24	0	0	0	0	0	2	0	1	0	0	Bacteria	Proteobacteria	Alphaproteobacteria	Sphingomonadales	Sphingomonadaceae	Sphingobium
Otu01196	0	0	0	0	0	0	0	0	0	0	2	0	0	58	0	6	0	19	0	6	0	0	0	0	0	0	0	0	0	0	1	0	29	0	9	0	1	0	21	0	49	Bacteria	Acidobacteria	Subgroup_6	Subgroup_6_unclassified	Subgroup_6_unclassified	Subgroup_6_unclassified
Otu01197	0	0	0	0	0	0	0	0	0	0	0	0	1	47	1	136	0	16	0	0	0	0	0	0	0	0	0	0	0	0	0	0	0	0	0	0	0	0	0	0	0	Bacteria	Proteobacteria	Gammaproteobacteria	Xanthomonadales	Rhodanobacteraceae	Rhodanobacteraceae_unclassified
Otu01198	0	0	0	0	0	0	0	0	0	0	0	0	0	21	0	22	0	5	0	11	0	0	0	0	0	0	0	0	0	0	0	0	9	0	15	0	18	0	58	0	41	Bacteria	Proteobacteria	Alphaproteobacteria	Rhizobiales	Xanthobacteraceae	Xanthobacteraceae_unclassified
Otu01199	0	0	0	0	0	0	0	0	0	0	0	0	0	25	0	2	0	41	0	4	0	0	7	3	19	0	3	0	10	0	15	0	6	0	24	0	12	0	14	0	15	Bacteria	Actinobacteria	Actinobacteria	Propionibacteriales	Nocardioidaceae	Nocardioides
Otu01200	0	8	26	6	3	6	9	22	8	2	9	3	2	2	13	0	15	0	14	0	6	7	1	4	2	6	0	18	0	5	1	0	0	0	0	0	0	1	0	0	0	Bacteria	Bacteria_unclassified	Bacteria_unclassified	Bacteria_unclassified	Bacteria_unclassified	Bacteria_unclassified
Otu01201	0	4	0	1	2	4	1	13	0	1	8	1	1	0	0	0	0	0	0	0	0	33	2	20	0	17	0	49	0	39	0	1	0	0	0	0	0	1	0	0	0	Bacteria	Firmicutes	Clostridia	Clostridiales	Ruminococcaceae	Ruminococcaceae_ge
Otu01202	0	1	1	10	4	4	7	1	3	7	1	4	0	0	5	0	0	0	1	0	0	26	0	34	0	13	0	26	0	9	0	1	0	3	0	12	0	17	0	6	0	Bacteria	Firmicutes	Clostridia	Clostridiales	Lachnospiraceae	Tyzzerella_3
Otu01203	0	0	0	0	0	0	0	0	0	0	196	0	0	0	0	0	0	0	0	0	0	0	0	0	0	0	0	0	0	0	0	0	0	0	0	0	0	0	0	0	0	Bacteria	Proteobacteria	Gammaproteobacteria	Xanthomonadales	Xanthomonadaceae	Xanthomonadaceae_unclassified
Otu01204	0	12	14	19	6	22	30	5	10	22	3	8	0	0	0	0	0	0	0	0	12	7	0	4	0	1	0	9	0	8	0	0	0	0	0	2	0	1	0	0	0	Bacteria	Spirochaetes	Spirochaetia	Spirochaetales	Spirochaetaceae	Treponema
Otu01205	0	0	0	0	0	0	0	0	0	0	0	0	0	2	0	0	0	187	0	0	0	0	0	0	0	0	0	0	0	0	0	0	0	0	0	0	0	0	5	0	0	Bacteria	Planctomycetes	Phycisphaerae	Tepidisphaerales	WD2101_soil_group	WD2101_soil_group_ge
Otu01206	0	0	25	0	0	36	0	31	0	49	0	0	0	0	0	0	0	0	0	0	0	0	0	0	0	0	0	0	0	29	0	0	0	0	0	0	0	24	0	0	0	Bacteria	Bacteria_unclassified	Bacteria_unclassified	Bacteria_unclassified	Bacteria_unclassified	Bacteria_unclassified
Otu01207	0	0	0	0	0	0	0	1	0	0	0	0	0	0	0	0	0	0	0	0	0	0	36	0	23	0	5	0	16	0	113	0	0	0	0	0	0	0	0	0	0	Bacteria	Bacteroidetes	Bacteroidia	Sphingobacteriales	Sphingobacteriaceae	Parapedobacter
Otu01208	0	3	9	15	2	3	6	4	8	5	6	4	9	0	8	0	0	0	12	0	11	13	0	9	0	11	0	11	0	4	0	2	0	20	0	2	0	15	0	2	0	Bacteria	Firmicutes	Clostridia	Clostridiales	Lachnospiraceae	Lachnospiraceae_unclassified
Otu01209	0	6	3	3	0	4	6	5	6	5	12	2	5	0	8	0	4	0	13	0	5	18	0	1	0	2	0	9	3	2	0	0	0	6	0	53	0	2	0	10	0	Bacteria	Firmicutes	Clostridia	Clostridiales	Clostridiales_unclassified	Clostridiales_unclassified
Otu01210	0	0	0	0	0	0	0	0	0	0	0	0	0	0	0	193	0	0	0	0	0	0	0	0	0	0	0	0	0	0	0	0	0	0	0	0	0	0	0	0	0	Bacteria	Proteobacteria	Deltaproteobacteria	Myxococcales	Haliangiaceae	Haliangium
Otu01211	0	16	13	26	5	11	47	19	16	5	16	3	0	0	0	0	0	0	0	0	2	7	0	4	0	1	0	0	0	2	0	0	0	0	0	0	0	0	0	0	0	Bacteria	Firmicutes	Clostridia	Clostridiales	Ruminococcaceae	Ruminococcaceae_unclassified
Otu01212	0	0	0	0	0	0	0	0	0	0	0	0	0	0	0	0	0	0	0	0	0	0	0	0	0	0	0	0	0	0	0	0	193	0	0	0	0	0	0	0	0	Bacteria	Bacteroidetes	Bacteroidia	Chitinophagales	Chitinophagaceae	uncultured
Otu01213	0	0	1	9	1	12	39	0	0	7	10	10	0	0	0	0	0	0	0	0	59	5	0	0	0	0	0	0	0	1	0	6	0	8	0	7	0	13	0	5	0	Bacteria	Spirochaetes	Spirochaetia	Spirochaetales	Spirochaetaceae	Treponema
Otu01214	0	10	3	0	3	5	1	14	10	3	6	0	17	0	10	0	5	0	9	0	1	19	0	5	0	7	0	12	0	3	0	6	0	2	24	5	1	8	0	3	0	Bacteria	Proteobacteria	Gammaproteobacteria	Aeromonadales	Aeromonadaceae	Aeromonas
Otu01215	0	6	5	0	3	3	6	12	9	1	11	4	13	0	30	0	12	0	7	0	2	7	0	11	0	2	0	21	0	9	0	3	0	4	0	5	0	5	0	1	0	Bacteria	Proteobacteria	Gammaproteobacteria	Alteromonadales	Shewanellaceae	Shewanella
Otu01216	0	27	27	17	7	16	40	3	15	18	0	14	0	0	0	0	0	0	0	0	7	0	0	0	0	0	0	0	0	0	0	0	0	0	0	0	0	0	0	0	0	Bacteria	Spirochaetes	Spirochaetia	Spirochaetales	Spirochaetaceae	Treponema
Otu01217	0	0	0	0	0	0	0	0	0	0	0	0	0	0	0	123	0	0	0	0	0	0	0	0	0	0	0	0	0	0	0	0	0	0	0	0	0	0	0	0	68	Bacteria	Bacteroidetes	Bacteroidia	Chitinophagales	Chitinophagaceae	Chitinophagaceae_unclassified
Otu01218	0	8	1	2	2	10	10	0	19	5	7	2	0	0	1	0	0	0	2	0	3	9	0	14	0	8	0	9	0	8	0	18	0	3	0	29	0	13	0	8	0	Bacteria	Firmicutes	Clostridia	Clostridiales	Ruminococcaceae	Ruminococcaceae_unclassified
Otu01219	0	0	0	0	0	0	0	0	0	0	0	0	0	0	0	16	0	0	0	4	0	2	11	0	2	0	11	0	19	0	10	0	54	0	10	0	17	0	0	0	35	Bacteria	Proteobacteria	Alphaproteobacteria	Caulobacterales	Caulobacteraceae	uncultured
Otu01220	0	0	0	0	0	0	0	0	0	0	0	0	0	1	0	1	0	22	0	0	0	2	64	0	30	0	4	1	42	0	13	0	1	0	6	0	3	0	0	0	1	Bacteria	Actinobacteria	Actinobacteria	Micrococcales	Micrococcales_unclassified	Micrococcales_unclassified
Otu01221	0	0	0	0	0	0	0	0	0	0	0	0	0	0	0	0	0	118	0	0	0	0	0	3	67	0	0	0	2	0	0	0	0	0	0	0	0	0	0	0	0	Bacteria	Proteobacteria	Gammaproteobacteria	Betaproteobacteriales	Betaproteobacteriales_unclassified	Betaproteobacteriales_unclassified
Otu01222	0	0	0	0	0	0	0	0	0	0	0	0	0	15	0	40	0	5	0	35	0	0	0	0	13	0	4	0	0	0	1	0	1	0	22	0	4	0	37	0	13	Bacteria	Proteobacteria	Gammaproteobacteria	Betaproteobacteriales	Burkholderiaceae	Noviherbaspirillum
Otu01223	0	0	0	0	0	0	0	0	0	0	1	0	0	0	0	1	0	3	0	0	0	0	0	0	0	0	0	0	0	0	0	0	30	0	19	0	27	0	66	0	43	Bacteria	Proteobacteria	Alphaproteobacteria	Rhizobiales	Xanthobacteraceae	uncultured
Otu01224	0	0	0	0	0	0	0	1	0	0	0	0	0	16	0	0	0	27	0	4	0	0	5	0	0	0	5	0	0	0	0	0	0	0	21	0	23	0	37	0	50	Bacteria	Proteobacteria	Alphaproteobacteria	Sphingomonadales	Sphingomonadaceae	Sphingomonas
Otu01225	0	6	19	60	0	12	34	11	35	0	3	0	0	0	0	0	0	0	0	0	0	0	0	0	0	2	0	1	0	0	0	2	0	1	0	1	0	1	0	0	0	Bacteria	Firmicutes	Clostridia	Clostridiales	Ruminococcaceae	Caproiciproducens
Otu01226	0	29	24	0	6	21	8	1	25	8	6	0	0	0	0	0	0	0	0	0	0	9	0	14	0	2	0	11	0	12	0	3	0	0	0	2	0	1	0	6	0	unknown
Otu01227	0	0	0	0	0	0	0	0	0	0	29	0	0	6	0	2	0	3	0	4	0	0	0	0	0	0	4	0	0	0	3	0	29	0	12	0	41	0	40	0	14	Bacteria	Verrucomicrobia	Verrucomicrobiae	Chthoniobacterales	Chthoniobacteraceae	Candidatus_Udaeobacter
Otu01228	0	0	0	0	0	0	0	0	0	0	0	0	0	14	0	15	0	15	0	8	0	0	4	0	4	0	4	0	9	0	14	0	18	0	19	0	12	0	33	0	18	Bacteria	Acidobacteria	Acidobacteriia	Solibacterales	Solibacteraceae_	100)
Otu01229	0	0	0	112	0	0	0	39	0	0	34	0	0	0	0	0	0	0	0	0	0	0	0	0	0	0	0	0	0	0	0	0	0	0	0	0	0	0	0	0	2	Bacteria	Spirochaetes	Spirochaetia	Spirochaetales	Spirochaetaceae	Treponema
Otu01230	0	16	22	21	6	0	7	13	38	20	0	3	1	0	0	0	0	0	0	0	0	11	0	1	0	7	0	14	2	4	0	0	0	0	0	0	0	0	0	0	0	Bacteria	Firmicutes	Clostridia	Clostridiales	Ruminococcaceae	Ruminococcaceae_NK4A214_group
Otu01231	0	0	0	0	0	0	0	0	0	0	0	0	0	44	0	25	2	56	0	5	0	0	0	0	0	0	0	0	0	0	0	0	3	0	14	0	15	0	13	0	8	Bacteria	Planctomycetes	Planctomycetacia	Isosphaerales	Isosphaeraceae	Singulisphaera
Otu01232	0	20	0	11	4	5	1	5	27	3	19	0	0	0	0	0	0	0	0	0	1	27	1	10	0	8	0	18	0	7	0	0	1	0	0	8	0	7	0	2	0	Bacteria	Firmicutes	Clostridia	Clostridiales	Clostridiales_unclassified	Clostridiales_unclassified
Otu01233	0	7	25	37	1	16	28	18	17	18	5	11	0	0	0	0	0	0	0	0	1	0	0	0	0	0	0	0	0	0	0	0	0	0	0	0	0	0	0	0	0	Bacteria	Firmicutes	Clostridia	Clostridiales	Ruminococcaceae	Ruminococcaceae_NK4A214_group
Otu01234	0	0	0	0	0	0	0	0	0	0	0	0	0	24	0	105	0	15	1	19	0	0	0	0	0	0	0	0	0	0	0	0	12	0	0	0	4	0	3	0	0	Bacteria	Proteobacteria	Deltaproteobacteria	Deltaproteobacteria_unclassified	Deltaproteobacteria_unclassified	Deltaproteobacteria_unclassified
Otu01235	0	45	0	0	0	0	0	24	0	0	16	32	0	0	0	0	0	0	0	0	4	0	1	0	1	0	1	0	2	0	0	14	2	6	0	18	0	15	2	0	0	Bacteria	Proteobacteria	Proteobacteria_unclassified	Proteobacteria_unclassified	Proteobacteria_unclassified	Proteobacteria_unclassified
Otu01236	0	0	24	10	0	0	23	0	0	0	0	0	1	0	3	0	1	0	0	0	0	26	0	12	0	7	0	35	0	10	0	0	0	1	0	7	0	23	0	0	0	Bacteria	Firmicutes	Clostridia	Clostridiales	Clostridiales_unclassified	Clostridiales_unclassified
Otu01237	0	0	0	0	0	0	0	0	0	0	0	0	0	56	0	6	0	3	0	2	0	0	0	0	0	0	0	0	0	0	0	0	9	0	0	0	0	0	36	0	71	Bacteria	Bacteroidetes	Bacteroidia	Chitinophagales	Chitinophagaceae	Chitinophagaceae_unclassified
Otu01238	0	25	8	7	6	30	28	9	22	17	13	0	0	0	0	0	0	0	0	0	18	0	0	0	0	0	0	0	0	0	0	0	0	0	0	0	0	0	0	0	0	Bacteria	Bacteria_unclassified	Bacteria_unclassified	Bacteria_unclassified	Bacteria_unclassified	Bacteria_unclassified
Otu01239	0	0	0	0	27	0	73	0	61	0	0	0	0	0	0	0	0	0	0	0	0	0	0	0	0	0	0	0	0	0	0	0	0	0	0	21	0	0	0	0	0	Bacteria	Elusimicrobia	Endomicrobia	Endomicrobiales	Endomicrobiaceae	Candidatus_Endomicrobium
Otu01240	0	0	0	0	0	0	0	0	79	0	0	0	0	0	0	0	0	0	0	0	0	0	0	0	0	0	0	103	0	0	0	0	0	0	0	0	0	0	0	0	0	Bacteria	Bacteroidetes	Bacteroidia	Bacteroidales	Bacteroidales_unclassified	Bacteroidales_unclassified
Otu01241	0	0	0	0	0	0	0	0	0	0	23	0	0	3	0	0	0	0	0	1	0	0	0	0	0	0	0	0	0	0	3	0	34	0	0	0	64	0	2	0	52	Bacteria	Proteobacteria	Gammaproteobacteria	Betaproteobacteriales	Burkholderiaceae	Burkholderiaceae_unclassified
Otu01242	0	0	0	0	0	0	0	0	0	0	0	0	0	142	0	0	0	0	0	0	0	0	0	0	0	0	0	0	0	0	0	0	33	0	0	0	0	4	0	2	0	Bacteria	Actinobacteria	Actinobacteria	Propionibacteriales	Nocardioidaceae	Marmoricola
Otu01243	0	19	3	19	9	32	28	4	19	26	1	19	0	0	0	0	0	0	0	0	0	2	0	0	0	0	0	0	0	0	0	0	0	0	0	0	0	0	0	0	0	Bacteria	Proteobacteria	Alphaproteobacteria	Alphaproteobacteria_unclassified	Alphaproteobacteria_unclassified	Alphaproteobacteria_unclassified
Otu01244	0	0	0	0	0	0	0	0	0	0	0	0	0	0	0	0	0	0	0	0	0	0	0	0	0	0	0	0	0	0	0	0	162	0	0	0	0	0	0	0	18	Bacteria	Bacteria_unclassified	Bacteria_unclassified	Bacteria_unclassified	Bacteria_unclassified	Bacteria_unclassified
Otu01245	0	0	0	0	0	0	0	0	0	0	0	0	0	72	0	38	0	1	0	21	0	0	0	0	0	0	0	0	0	0	0	0	18	0	4	0	0	0	24	0	2	Bacteria	Proteobacteria	Gammaproteobacteria	Gammaproteobacteria_unclassified	Gammaproteobacteria_unclassified	Gammaproteobacteria_unclassified
Otu01246	0	0	0	0	0	0	0	0	0	0	0	0	0	0	0	33	0	125	0	21	0	0	0	0	0	0	0	0	0	0	0	0	0	0	0	0	0	0	0	0	0	Bacteria	Proteobacteria	Alphaproteobacteria	Micropepsales	Micropepsaceae	uncultured
Otu01247	0	12	4	31	4	0	0	12	5	0	6	16	0	0	0	0	0	0	1	0	8	5	0	3	0	1	0	6	0	6	0	28	0	0	0	31	0	0	0	0	0	Bacteria	Spirochaetes	Spirochaetia	Spirochaetales	Spirochaetaceae	Treponema
Otu01248	0	2	0	6	5	12	10	3	13	5	3	17	0	0	0	0	0	0	0	0	21	4	0	15	0	7	0	16	0	11	0	5	0	0	0	13	0	9	0	2	0	Bacteria	Spirochaetes	Spirochaetia	Spirochaetales	Spirochaetaceae	Treponema
Otu01249	0	0	43	0	0	0	0	51	0	0	85	0	0	0	0	0	0	0	0	0	0	0	0	0	0	0	0	0	0	0	0	0	0	0	0	0	0	0	0	0	0	Bacteria	Elusimicrobia	Endomicrobia	Endomicrobiales	Endomicrobiaceae	Candidatus_Endomicrobium
Otu01250	0	0	0	0	0	0	0	0	0	0	0	0	0	47	0	82	0	2	0	11	0	0	0	0	0	0	0	0	0	0	0	0	3	0	2	0	0	0	31	0	1	Bacteria	Proteobacteria	Deltaproteobacteria	Myxococcales	Nannocystaceae	Nannocystaceae_unclassified
Otu01251	0	0	0	0	0	0	0	0	0	0	0	0	0	131	0	36	0	0	0	5	0	0	0	0	0	0	0	0	0	0	0	0	0	0	0	0	4	0	3	0	0	Bacteria	Acidobacteria	Subgroup_6	Subgroup_6_unclassified	Subgroup_6_unclassified	Subgroup_6_unclassified
Otu01252	0	4	4	6	2	7	0	7	17	12	5	2	13	0	14	0	6	0	6	0	0	12	0	10	0	4	0	19	0	4	0	1	0	2	0	9	0	13	0	0	0	Bacteria	Proteobacteria	Gammaproteobacteria	Betaproteobacteriales	Burkholderiaceae	Comamonas
Otu01253	0	0	0	0	0	0	0	0	0	0	0	0	0	122	0	31	0	16	0	0	0	0	1	0	0	0	0	0	0	0	0	0	0	0	0	0	0	0	8	0	0	Bacteria	Proteobacteria	Alphaproteobacteria	Micropepsales	Micropepsaceae	uncultured
Otu01254	0	0	0	0	0	0	0	0	0	0	0	0	0	32	0	9	0	2	0	0	0	0	0	0	0	0	0	0	0	0	0	0	16	0	1	0	64	0	40	0	13	Bacteria	Proteobacteria	Alphaproteobacteria	Rhizobiales	Xanthobacteraceae	Xanthobacteraceae_unclassified
Otu01255	0	0	0	0	0	0	0	0	0	0	0	0	0	0	0	0	0	0	0	0	177	0	0	0	0	0	0	0	0	0	0	0	0	0	0	0	0	0	0	0	0	Bacteria	Firmicutes	Clostridia	Clostridiales	Lachnospiraceae	Lachnospiraceae_unclassified
Otu01256	0	17	7	5	0	15	11	0	9	5	49	0	0	0	7	0	0	0	0	1	0	16	0	5	3	0	0	9	1	3	0	2	0	1	0	4	2	1	1	2	0	Bacteria	Proteobacteria	Alphaproteobacteria	Alphaproteobacteria_unclassified	Alphaproteobacteria_unclassified	Alphaproteobacteria_unclassified
Otu01257	0	9	19	3	1	7	10	31	21	5	13	2	0	0	0	0	1	0	0	0	0	12	0	6	0	4	0	9	0	2	0	4	0	1	0	4	0	9	0	3	0	Bacteria	Firmicutes	Clostridia	Clostridiales	Lachnospiraceae	Tyzzerella_3
Otu01258	0	5	5	13	3	13	19	20	6	0	32	4	3	18	11	0	0	0	4	1	0	2	0	2	0	1	0	4	3	1	0	2	0	0	0	0	0	0	1	1	2	Bacteria	Elusimicrobia	Endomicrobia	Endomicrobiales	Endomicrobiaceae	Candidatus_Endomicrobium
Otu01259	0	17	24	4	11	23	18	14	39	5	2	7	0	0	0	0	0	0	0	0	12	0	0	0	0	0	0	0	0	0	0	0	0	0	0	0	0	0	0	0	0	Bacteria	Firmicutes	Clostridia	Clostridiales	Clostridiales_unclassified	Clostridiales_unclassified
Otu01260	0	0	0	0	0	0	0	0	0	0	0	0	1	0	0	0	0	0	0	0	0	20	0	0	132	0	0	22	0	0	0	0	0	0	0	0	0	0	0	1	0	Bacteria	Proteobacteria	Alphaproteobacteria	Rhizobiales	Rhizobiaceae	Rhizobiaceae_unclassified
Otu01261	0	0	0	0	0	0	0	0	0	0	0	0	0	43	1	93	0	5	0	1	0	0	0	0	0	0	0	0	0	0	0	0	17	0	0	0	6	0	0	0	9	Bacteria	Acidobacteria	Blastocatellia_	100)	100)	100)
Otu01262	0	0	0	0	0	0	0	0	0	0	8	0	2	17	0	2	1	6	0	1	0	0	0	0	0	0	0	1	0	0	0	0	21	0	3	0	9	2	14	0	88	Bacteria	Planctomycetes	Planctomycetacia	Gemmatales	Gemmataceae	Gemmataceae_unclassified
Otu01263	0	5	2	2	9	15	6	5	16	4	4	9	2	0	4	0	0	0	0	0	9	12	0	11	0	8	0	17	0	8	0	9	0	3	0	9	0	4	0	1	0	Bacteria	Firmicutes	Clostridia	Clostridiales	Lachnospiraceae	Lachnospiraceae_unclassified
Otu01264	0	7	12	9	3	16	13	11	9	4	44	10	13	3	5	3	0	0	3	0	0	0	0	0	1	0	0	3	0	0	1	2	0	0	0	0	0	0	0	1	0	Bacteria	Bacteroidetes	Bacteroidia	Bacteroidales	Bacteroidales_unclassified	Bacteroidales_unclassified
Otu01265	0	0	0	0	0	0	0	0	0	0	0	0	0	0	0	0	0	0	0	0	0	0	0	0	0	0	0	0	0	0	0	0	0	0	1	0	169	0	0	0	2	Bacteria	Proteobacteria	Alphaproteobacteria	Rickettsiales	Rickettsiaceae	Rickettsia
Otu01266	0	0	0	0	0	0	0	0	0	0	0	0	0	0	0	145	0	0	0	0	0	0	0	0	0	0	0	0	0	0	0	0	26	0	0	0	0	0	0	0	0	Bacteria	Armatimonadetes	Fimbriimonadia	Fimbriimonadales	Fimbriimonadaceae	Fimbriimonadaceae_ge
Otu01267	0	6	5	16	2	19	5	0	1	5	18	6	0	0	0	0	0	0	0	0	15	2	0	2	0	0	0	0	0	2	0	15	0	2	0	7	0	30	0	12	1	Bacteria	Bacteroidetes	Bacteroidia	Bacteroidales	Dysgonomonadaceae	Candidatus_Symbiothrix
Otu01268	0	0	0	0	0	0	0	0	0	0	0	0	0	0	0	6	0	28	0	0	0	0	23	0	25	0	17	7	27	0	8	0	8	0	11	0	2	0	3	0	5	Bacteria	Actinobacteria	Actinobacteria	Micrococcales	Microbacteriaceae	Microbacteriaceae_unclassified
Otu01269	0	0	3	11	4	32	14	24	12	4	4	18	2	0	4	0	1	0	2	0	7	5	0	1	0	0	0	3	0	2	0	8	0	1	0	2	0	0	0	6	0	Bacteria	Bacteria_unclassified	Bacteria_unclassified	Bacteria_unclassified	Bacteria_unclassified	Bacteria_unclassified
Otu01270	0	0	0	0	0	0	0	0	0	0	0	0	0	0	0	0	0	0	0	0	0	0	0	0	0	0	1	0	3	0	1	0	13	0	31	0	4	0	51	0	65	Bacteria	Proteobacteria	Gammaproteobacteria	Gammaproteobacteria_unclassified	Gammaproteobacteria_unclassified	Gammaproteobacteria_unclassified
Otu01271	0	0	0	0	0	0	0	0	0	0	0	0	0	24	0	8	0	7	0	13	0	0	0	0	0	0	0	0	0	0	0	0	113	0	3	0	0	0	0	0	1	Bacteria	Bacteria_unclassified	Bacteria_unclassified	Bacteria_unclassified	Bacteria_unclassified	Bacteria_unclassified
Otu01272	0	15	14	7	2	5	3	6	29	6	11	0	0	0	0	0	0	0	0	0	0	9	0	10	0	2	0	25	0	12	0	1	0	5	0	0	0	5	1	1	0	Bacteria	Bacteria_unclassified	Bacteria_unclassified	Bacteria_unclassified	Bacteria_unclassified	Bacteria_unclassified
Otu01273	0	27	0	12	13	8	20	0	0	0	6	26	0	0	0	0	0	0	0	0	5	11	0	0	0	0	0	0	0	11	0	6	0	4	0	8	0	7	0	5	0	Bacteria	Spirochaetes	Spirochaetia	Spirochaetales	Spirochaetaceae	Treponema
Otu01274	0	10	10	7	9	8	19	9	10	9	7	42	0	0	0	0	0	0	4	0	10	0	0	0	0	0	0	0	0	2	0	4	0	1	0	1	0	0	0	6	0	Bacteria	Spirochaetes	Spirochaetia	Spirochaetales	Spirochaetaceae	Treponema
Otu01275	0	0	0	0	0	0	0	0	0	0	0	0	0	0	0	0	0	0	0	0	0	0	0	0	0	0	0	0	0	0	0	0	0	0	0	0	0	0	0	0	168	Bacteria	Proteobacteria	Gammaproteobacteria	Gammaproteobacteria_unclassified	Gammaproteobacteria_unclassified	Gammaproteobacteria_unclassified
Otu01276	0	22	13	33	4	25	25	25	4	4	2	11	0	0	0	0	0	0	0	0	0	0	0	0	0	0	0	0	0	0	0	0	0	0	0	0	0	0	0	0	0	Bacteria	Firmicutes	Clostridia	Clostridiales	Clostridiales_unclassified	Clostridiales_unclassified
Otu01277	0	17	27	9	8	16	7	0	18	5	8	11	0	0	0	0	0	0	0	0	8	12	0	0	0	3	1	5	0	3	0	3	0	0	0	2	0	2	0	2	0	Bacteria	Bacteria_unclassified	Bacteria_unclassified	Bacteria_unclassified	Bacteria_unclassified	Bacteria_unclassified
Otu01278	0	22	21	18	10	32	0	0	0	9	12	0	0	0	0	0	0	0	0	0	0	0	0	0	0	16	0	0	0	0	0	13	0	0	0	0	0	2	0	12	0	Bacteria	Firmicutes	Clostridia	Clostridiales	Clostridiales_unclassified	Clostridiales_unclassified
Otu01279	0	19	14	30	3	23	18	21	13	3	6	12	0	0	0	0	0	0	0	0	1	2	0	0	0	0	0	0	0	2	0	0	0	0	0	0	0	0	0	0	0	Bacteria	Firmicutes	Clostridia	Clostridiales	Ruminococcaceae	Ruminococcaceae_unclassified
Otu01280	0	0	0	0	0	0	0	0	0	0	0	0	0	14	0	17	0	9	0	7	0	0	0	0	0	0	0	0	1	0	3	0	14	0	0	0	63	0	30	0	9	Bacteria	Actinobacteria	Actinobacteria	Micromonosporales	Micromonosporaceae	Dactylosporangium
Otu01281	0	15	20	13	4	10	24	4	15	5	8	4	2	4	0	0	3	0	2	0	0	1	0	0	1	0	0	2	5	1	0	1	6	5	0	3	3	2	1	0	3	Bacteria	Firmicutes	Firmicutes_unclassified	Firmicutes_unclassified	Firmicutes_unclassified	Firmicutes_unclassified
Otu01282	0	7	25	45	2	15	26	3	14	8	1	19	0	0	0	0	0	0	0	0	0	0	0	0	0	0	0	0	0	0	0	0	0	0	0	0	0	0	0	0	0	Bacteria	Firmicutes	Clostridia	Clostridiales	Ruminococcaceae	Ruminococcaceae_unclassified
Otu01283	0	8	0	10	4	6	0	11	25	9	0	1	0	0	15	0	0	0	10	0	1	23	0	9	0	0	0	7	0	7	0	5	0	0	0	10	0	0	0	4	0	Bacteria	Proteobacteria	Gammaproteobacteria	Pseudomonadales	Pseudomonadaceae	Pseudomonas
Otu01284	0	25	11	5	1	22	15	22	14	14	7	15	0	0	0	0	0	0	0	0	5	0	0	0	0	1	0	2	0	0	0	0	0	0	0	0	0	0	0	5	0	Bacteria	Firmicutes	Clostridia	Clostridiales	Clostridiales_unclassified	Clostridiales_unclassified
Otu01285	0	0	0	0	0	0	0	0	0	0	0	0	0	11	0	5	0	81	0	0	0	0	0	0	0	0	0	0	0	0	3	0	0	0	0	0	0	1	7	0	56	Bacteria	Verrucomicrobia	Verrucomicrobiae	Verrucomicrobiales	Rubritaleaceae	Luteolibacter
Otu01286	0	0	66	0	92	0	0	3	0	0	0	0	1	0	0	0	0	0	0	0	0	0	0	0	0	0	0	0	2	0	0	0	0	0	0	0	0	0	0	0	0	Bacteria	Firmicutes	Clostridia	Clostridiales	Ruminococcaceae	Ruminococcaceae_unclassified
Otu01287	0	0	0	0	0	0	0	1	0	0	25	0	0	2	0	4	2	27	0	6	0	2	11	0	16	0	6	0	15	0	16	0	2	0	12	0	7	0	7	0	3	Bacteria	Actinobacteria	Actinobacteria	Micrococcales	Promicromonosporaceae	Xylanimicrobium
Otu01288	0	0	0	0	0	0	0	0	0	0	0	0	0	0	0	1	0	4	0	0	0	0	0	0	0	2	0	0	100	0	39	0	0	0	1	0	10	0	2	0	4	Bacteria	Proteobacteria	Alphaproteobacteria	Sphingomonadales	Sphingomonadaceae	Sphingobium
Otu01289	0	37	12	68	0	3	12	0	7	3	0	6	0	0	0	0	0	0	0	0	0	9	0	0	0	0	0	0	0	1	0	3	2	0	0	0	0	0	0	0	0	Bacteria	Firmicutes	Clostridia	Clostridiales	Ruminococcaceae	Ruminococcaceae_unclassified
Otu01290	0	6	6	1	0	10	4	10	7	5	3	0	0	0	0	0	0	0	1	0	3	12	0	24	0	9	0	25	0	10	0	3	0	4	0	9	0	7	0	4	0	Bacteria	Bacteria_unclassified	Bacteria_unclassified	Bacteria_unclassified	Bacteria_unclassified	Bacteria_unclassified
Otu01291	0	0	0	0	0	0	0	0	0	0	0	0	0	0	0	3	0	0	0	0	0	0	0	0	0	0	0	0	0	0	142	0	0	0	18	0	0	0	0	0	0	Bacteria	Proteobacteria	Alphaproteobacteria	Sphingomonadales	Sphingomonadaceae	Sphingopyxis
Otu01292	0	0	0	0	0	0	0	0	0	0	0	0	0	60	0	15	0	9	0	6	0	0	0	0	0	0	0	0	1	0	1	0	17	0	3	0	5	0	11	0	34	Bacteria	Proteobacteria	Alphaproteobacteria	Sphingomonadales	Sphingomonadaceae	Sphingomonadaceae_unclassified
Otu01293	0	0	0	0	0	0	0	0	0	0	0	0	0	0	0	0	0	0	0	0	0	0	44	0	27	0	6	0	0	0	68	0	0	0	4	0	1	0	12	0	0	Bacteria	Proteobacteria	Alphaproteobacteria	Sphingomonadales	Sphingomonadaceae	Sphingopyxis
Otu01294	0	10	6	10	1	13	13	0	11	5	0	7	0	0	0	0	0	0	0	0	0	12	0	23	1	2	0	19	0	16	0	1	0	0	0	2	0	10	0	0	0	Bacteria	Actinobacteria	Actinobacteria	Micrococcales	Microbacteriaceae	Microbacteriaceae_unclassified
Otu01295	0	14	7	23	3	6	10	3	6	7	0	3	0	0	1	0	0	0	0	0	2	20	0	11	0	3	0	24	0	8	0	2	0	0	0	7	0	0	0	2	0	Bacteria	Firmicutes	Clostridia	Clostridiales	Ruminococcaceae	Ruminococcaceae_unclassified
Otu01296	0	29	11	0	12	0	19	0	25	36	6	7	0	0	0	0	0	0	0	0	16	0	0	0	0	0	0	0	0	0	0	0	0	0	0	0	0	0	0	0	0	Bacteria	Firmicutes	Clostridia	Clostridiales	Ruminococcaceae	Ruminococcaceae_unclassified
Otu01297	0	0	0	0	0	0	0	0	0	0	0	0	12	37	10	10	7	22	1	4	0	0	0	0	0	0	0	0	0	0	0	0	6	0	0	0	22	1	15	2	12	Bacteria	Planctomycetes	Planctomycetacia	Isosphaerales	Isosphaeraceae	Isosphaeraceae_unclassified
Otu01298	0	34	8	14	6	19	22	3	42	13	0	0	0	0	0	0	0	0	0	0	0	0	0	0	0	0	0	0	0	0	0	0	0	0	0	0	0	0	0	0	0	Bacteria	Bacteria_unclassified	Bacteria_unclassified	Bacteria_unclassified	Bacteria_unclassified	Bacteria_unclassified
Otu01299	0	0	0	0	0	0	0	0	0	0	0	0	0	161	0	0	0	0	0	0	0	0	0	0	0	0	0	0	0	0	0	0	0	0	0	0	0	0	0	0	0	Bacteria	Bacteria_unclassified	Bacteria_unclassified	Bacteria_unclassified	Bacteria_unclassified	Bacteria_unclassified
Otu01300	0	3	13	9	11	11	9	11	20	23	10	6	0	0	0	0	0	0	0	0	0	4	0	1	0	8	0	5	0	1	0	0	0	0	0	1	0	3	0	11	0	Bacteria	Firmicutes	Clostridia	Clostridiales	Ruminococcaceae	Ruminococcaceae_ge
Otu01301	0	0	0	0	0	0	0	0	0	0	0	0	0	19	0	8	0	4	0	0	0	0	2	0	0	0	0	0	0	0	0	1	22	0	18	0	10	0	46	0	29	Bacteria	Proteobacteria	Alphaproteobacteria	Alphaproteobacteria_unclassified	Alphaproteobacteria_unclassified	Alphaproteobacteria_unclassified
Otu01302	0	45	11	7	12	11	8	9	27	23	0	6	0	0	0	0	0	0	0	0	0	0	0	0	0	0	0	0	0	0	0	0	0	0	0	0	0	0	0	0	0	Bacteria	Firmicutes	Firmicutes_unclassified	Firmicutes_unclassified	Firmicutes_unclassified	Firmicutes_unclassified
Otu01303	0	0	0	0	0	0	0	0	0	0	0	0	0	3	0	4	1	147	0	0	0	0	0	0	0	0	0	0	0	0	0	0	0	0	4	0	0	0	0	0	0	Bacteria	Proteobacteria	Deltaproteobacteria	Myxococcales	Haliangiaceae	Haliangium
Otu01304	0	28	10	9	15	10	9	7	53	9	6	0	0	0	0	0	0	0	0	0	0	0	0	1	0	0	0	0	0	1	0	0	0	0	0	0	0	0	0	0	0	Bacteria	Verrucomicrobia	Verrucomicrobiae	Opitutales	Puniceicoccaceae	Puniceicoccaceae_ge
Otu01305	0	0	11	18	6	25	14	9	16	12	6	6	0	0	0	0	0	0	0	0	0	0	0	1	0	2	1	9	0	4	0	0	2	0	0	6	0	5	0	5	0	Bacteria	Bacteria_unclassified	Bacteria_unclassified	Bacteria_unclassified	Bacteria_unclassified	Bacteria_unclassified
Otu01306	0	4	1	22	2	23	26	4	4	4	28	7	0	0	0	0	0	0	0	0	1	1	0	2	0	12	0	1	0	2	0	3	0	0	0	5	0	6	0	0	0	Bacteria	Bacteria_unclassified	Bacteria_unclassified	Bacteria_unclassified	Bacteria_unclassified	Bacteria_unclassified
Otu01307	0	11	7	3	0	11	1	2	3	7	13	0	2	0	7	0	2	0	3	0	11	16	0	5	0	11	0	15	0	7	0	4	0	0	0	9	0	4	0	4	0	Bacteria	Firmicutes	Clostridia	Clostridiales	Ruminococcaceae	Ruminococcaceae_unclassified
Otu01308	0	0	0	0	0	0	0	0	0	0	0	0	1	16	0	0	0	0	0	0	0	0	0	0	0	0	3	0	0	0	2	0	12	0	16	0	2	0	54	0	52	Bacteria	Proteobacteria	Alphaproteobacteria	Micropepsales	Micropepsaceae	uncultured
Otu01309	0	0	0	0	0	0	0	0	0	0	0	0	0	0	0	5	0	0	0	8	0	0	0	0	0	0	0	0	0	0	0	0	0	0	0	0	25	0	0	0	120	Bacteria	Proteobacteria	Alphaproteobacteria	Rhizobiales	Rhizobiaceae	Shinella
Otu01310	0	0	0	0	0	0	0	0	0	0	0	0	0	50	0	37	0	56	0	6	0	0	0	0	0	0	0	0	0	0	0	0	0	0	1	0	0	0	2	0	5	Bacteria	Proteobacteria	Alphaproteobacteria	Reyranellales	Reyranellaceae	Reyranella
Otu01311	0	7	20	20	1	14	17	16	9	5	9	27	0	0	0	0	0	0	0	0	6	0	0	2	0	0	0	0	0	0	0	0	0	0	0	2	0	2	0	0	0	Bacteria	Firmicutes	Clostridia	Clostridiales	Ruminococcaceae	Ruminococcaceae_unclassified
Otu01312	0	0	0	0	0	0	0	0	0	0	0	0	148	0	0	0	0	0	0	0	0	0	2	0	0	0	0	0	2	0	1	0	4	0	0	0	0	0	0	0	0	Bacteria	Spirochaetes	Spirochaetia	Spirochaetales	Spirochaetaceae	Treponema
Otu01313	0	3	6	2	4	2	6	8	2	1	2	2	1	0	1	0	0	0	1	0	0	27	0	11	0	12	0	32	0	12	0	0	0	2	0	3	0	12	0	4	0	Bacteria	Firmicutes	Clostridia	Clostridiales	Lachnospiraceae	Tyzzerella_3
Otu01314	0	14	0	22	3	18	0	13	13	0	25	9	0	0	0	0	0	0	0	0	14	0	1	3	0	4	0	0	1	0	0	5	0	4	0	7	0	0	0	0	0	Bacteria	Firmicutes	Clostridia	Clostridiales	Clostridiales_unclassified	Clostridiales_unclassified
Otu01315	0	20	5	25	6	18	23	2	8	16	0	5	0	1	0	0	0	0	0	0	7	0	1	2	0	0	0	5	1	1	0	0	4	0	0	4	0	1	0	0	1	Bacteria	Bacteria_unclassified	Bacteria_unclassified	Bacteria_unclassified	Bacteria_unclassified	Bacteria_unclassified
Otu01316	0	32	15	14	8	9	11	8	30	24	0	0	0	0	0	0	0	0	0	0	0	0	0	0	0	0	0	0	0	4	0	0	0	0	0	0	0	0	0	0	0	Bacteria	Bacteria_unclassified	Bacteria_unclassified	Bacteria_unclassified	Bacteria_unclassified	Bacteria_unclassified
Otu01317	0	12	17	16	5	10	6	17	21	6	8	8	0	0	0	0	0	0	5	0	11	0	0	0	0	0	0	0	0	0	0	0	0	0	0	13	0	0	0	0	0	Bacteria	Proteobacteria	Proteobacteria_unclassified	Proteobacteria_unclassified	Proteobacteria_unclassified	Proteobacteria_unclassified
Otu01318	0	0	0	0	0	0	85	0	0	0	0	0	0	0	69	0	0	0	0	0	0	0	0	0	0	0	0	0	0	0	0	0	0	0	0	0	0	0	0	0	0	Bacteria	Bacteroidetes	Bacteroidia	Bacteroidales	Bacteroidales_unclassified	Bacteroidales_unclassified
Otu01319	0	9	10	8	1	13	1	4	14	13	11	0	0	0	0	0	0	0	0	0	0	7	1	4	1	1	1	10	2	7	0	3	0	0	0	12	0	10	0	11	0	Bacteria	Firmicutes	Clostridia	Clostridiales	Clostridiales_unclassified	Clostridiales_unclassified
Otu01320	0	15	6	5	0	7	7	9	6	4	32	6	0	0	0	0	0	0	0	0	0	1	0	0	3	0	3	3	2	3	0	5	1	0	0	13	0	6	0	17	0	Bacteria	Firmicutes	Clostridia	Clostridiales	Ruminococcaceae	Ruminococcaceae_ge
Otu01321	0	0	0	0	0	0	0	0	0	0	29	0	0	13	0	0	0	17	0	0	0	1	5	0	0	1	4	0	6	1	10	0	0	0	0	0	25	0	31	0	10	Bacteria	Proteobacteria	Alphaproteobacteria	Rhizobiales	Beijerinckiaceae	Bosea
Otu01322	0	14	9	2	3	8	6	14	14	9	5	2	0	0	2	0	0	0	1	0	6	13	0	8	0	1	0	16	1	11	0	2	0	0	0	3	0	2	0	1	0	Bacteria	Firmicutes	Clostridia	Clostridiales	Clostridiales_unclassified	Clostridiales_unclassified
Otu01323	0	0	0	0	0	0	0	0	0	0	0	0	0	8	0	1	0	2	0	0	0	0	1	0	0	0	0	0	0	0	0	0	19	0	17	0	30	0	51	0	24	Bacteria	Gemmatimonadetes	Gemmatimonadetes	Gemmatimonadales	Gemmatimonadaceae	Gemmatimonas
Otu01324	0	0	1	0	0	7	1	1	1	0	10	0	1	0	2	0	0	0	0	0	0	24	0	10	0	10	0	20	0	25	0	3	0	4	0	17	0	11	0	5	0	Bacteria	Firmicutes	Clostridia	Clostridiales	Ruminococcaceae	Ruminococcaceae_UCG-010
Otu01325	0	6	12	15	8	25	19	0	28	14	5	15	0	0	0	0	0	0	0	0	6	0	0	0	0	0	0	0	0	0	0	0	0	0	0	0	0	0	0	0	0	Bacteria	Bacteria_unclassified	Bacteria_unclassified	Bacteria_unclassified	Bacteria_unclassified	Bacteria_unclassified
Otu01326	0	0	0	0	0	0	0	0	0	0	0	0	0	0	0	0	0	0	0	0	0	0	0	0	2	0	4	0	10	0	128	0	0	0	2	0	0	0	6	0	0	Bacteria	Proteobacteria	Gammaproteobacteria	Betaproteobacteriales	Betaproteobacteriales_unclassified	Betaproteobacteriales_unclassified
Otu01327	0	16	31	0	0	28	46	0	0	9	0	20	0	0	0	0	0	0	0	0	0	0	0	0	0	0	0	0	0	0	0	0	0	2	0	0	0	0	0	0	0	Bacteria	Bacteria_unclassified	Bacteria_unclassified	Bacteria_unclassified	Bacteria_unclassified	Bacteria_unclassified
Otu01328	0	0	0	0	0	0	0	0	0	0	0	0	0	31	0	36	0	8	0	9	0	0	0	0	0	0	0	0	1	0	0	0	8	0	0	0	26	0	23	0	10	Bacteria	Proteobacteria	Alphaproteobacteria	Rhizobiales	Rhizobiales_unclassified	Rhizobiales_unclassified
Otu01329	0	1	4	0	1	2	2	20	6	3	2	0	11	1	10	1	14	0	10	0	20	2	0	5	3	5	1	12	0	4	0	3	0	1	0	2	0	2	1	3	0	Bacteria	Firmicutes	Clostridia	Clostridiales	Clostridiales_unclassified	Clostridiales_unclassified
Otu01330	0	4	1	17	1	10	14	5	7	1	26	0	0	0	0	0	0	0	0	0	0	21	0	5	0	2	0	13	0	5	0	2	0	0	0	5	0	10	0	2	0	Bacteria	Firmicutes	Firmicutes_unclassified	Firmicutes_unclassified	Firmicutes_unclassified	Firmicutes_unclassified
Otu01331	0	0	0	0	0	0	0	0	0	0	0	0	0	12	0	0	0	1	0	0	0	0	0	0	0	0	0	0	0	0	11	0	0	0	9	0	3	0	0	0	115	Bacteria	Proteobacteria	Deltaproteobacteria	Myxococcales	uncultured	uncultured_ge
Otu01332	0	6	10	21	2	16	15	10	10	7	4	5	0	0	0	0	0	0	0	0	5	8	0	3	0	6	0	5	1	6	0	3	0	0	0	1	0	6	0	1	0	Bacteria	Bacteria_unclassified	Bacteria_unclassified	Bacteria_unclassified	Bacteria_unclassified	Bacteria_unclassified
Otu01333	0	15	14	4	0	4	7	10	15	11	5	2	6	0	2	0	0	0	1	0	3	14	0	10	0	4	0	7	0	6	0	0	0	1	0	5	0	5	0	0	0	Bacteria	Firmicutes	Clostridia	Clostridiales	Clostridiales_unclassified	Clostridiales_unclassified
Otu01334	0	0	0	0	0	0	0	0	0	0	0	0	0	57	0	26	0	6	0	22	0	0	0	0	0	0	0	0	0	0	0	0	4	0	0	0	2	0	21	0	13	Bacteria	Proteobacteria	Alphaproteobacteria	Rhizobiales	Xanthobacteraceae	uncultured
Otu01335	0	3	1	5	0	3	3	1	1	0	1	0	0	2	0	0	0	0	0	0	0	28	1	18	1	8	0	18	4	10	2	1	2	7	0	0	3	7	3	14	3	Bacteria	Bacteria_unclassified	Bacteria_unclassified	Bacteria_unclassified	Bacteria_unclassified	Bacteria_unclassified
Otu01336	0	2	3	0	0	11	2	0	8	1	13	0	5	0	18	0	1	0	12	0	2	7	0	1	0	8	0	3	0	4	0	0	0	9	0	30	0	7	0	3	0	Bacteria	Firmicutes	Clostridia	Clostridiales	Ruminococcaceae	Ruminococcaceae_ge
Otu01337	0	0	0	37	0	68	0	4	0	25	0	0	0	0	0	0	0	0	0	0	0	0	0	8	0	0	0	0	0	0	0	7	0	0	0	0	0	0	0	0	0	Bacteria	Bacteria_unclassified	Bacteria_unclassified	Bacteria_unclassified	Bacteria_unclassified	Bacteria_unclassified
Otu01338	0	0	0	0	0	0	0	0	0	0	0	0	0	0	0	0	0	0	0	0	0	80	0	68	0	0	0	0	0	0	0	0	0	0	0	0	0	0	0	0	0	Bacteria	Bacteroidetes	Bacteroidia	Bacteroidales	Bacteroidales_unclassified	Bacteroidales_unclassified
Otu01339	0	7	3	2	1	3	5	12	7	0	1	0	4	2	2	0	2	0	6	0	1	19	0	17	1	4	0	16	0	9	0	1	0	2	0	12	0	6	0	3	0	Bacteria	Firmicutes	Clostridia	Clostridiales	Family_XIII	Family_XIII_unclassified
Otu01340	0	6	2	0	0	1	1	5	5	1	10	3	3	0	0	0	0	0	0	0	75	6	1	8	0	5	0	8	0	1	0	1	0	0	1	4	0	1	0	0	0	Bacteria	Firmicutes	Clostridia	Clostridiales	Ruminococcaceae	Ruminococcaceae_ge
Otu01341	0	0	0	0	0	0	0	0	0	0	0	0	0	0	1	5	0	142	0	0	0	0	0	0	0	0	0	0	0	0	0	0	0	0	0	0	0	0	0	0	0	Bacteria	Proteobacteria	Alphaproteobacteria	Caulobacterales	Caulobacteraceae	Brevundimonas
Otu01342	0	0	0	0	0	0	0	0	0	0	13	0	0	28	0	0	0	0	0	0	0	0	1	0	1	0	1	0	0	0	2	0	13	0	37	0	0	0	11	0	41	Bacteria	Proteobacteria	Gammaproteobacteria	Xanthomonadales	Xanthomonadales_unclassified	Xanthomonadales_unclassified
Otu01343	0	0	0	2	0	4	4	1	2	8	4	4	10	0	58	0	1	0	14	0	7	0	0	0	1	0	0	0	0	0	0	0	0	6	0	2	0	15	0	5	0	Bacteria	Bacteria_unclassified	Bacteria_unclassified	Bacteria_unclassified	Bacteria_unclassified	Bacteria_unclassified
Otu01344	0	4	1	65	2	0	0	3	0	0	1	4	1	0	0	0	0	0	0	0	2	18	0	1	0	2	0	9	0	4	0	15	0	10	0	5	0	0	0	0	0	Bacteria	Spirochaetes	Spirochaetia	Spirochaetales	Spirochaetaceae	Spirochaetaceae_unclassified
Otu01345	0	0	10	14	12	13	5	0	0	14	0	0	25	0	0	0	0	0	0	1	0	6	0	4	2	3	0	10	1	4	0	16	0	0	0	4	0	0	0	3	0	Bacteria	Firmicutes	Clostridia	Clostridiales	Ruminococcaceae	Ruminococcaceae_unclassified
Otu01346	0	2	2	4	7	0	15	0	10	0	36	0	0	0	0	0	0	0	0	0	1	0	0	6	0	1	0	33	0	16	0	0	0	1	0	7	0	2	0	4	0	Bacteria	Planctomycetes	Planctomycetacia	Pirellulales	Pirellulaceae	Termite_planctomycete_cluster
Otu01347	0	2	5	21	0	17	29	0	4	8	5	5	0	0	0	0	0	0	0	0	3	0	1	10	0	3	0	26	1	1	0	0	0	0	0	5	0	0	0	1	0	Bacteria	Firmicutes	Clostridia	Clostridiales	Ruminococcaceae	Ruminiclostridium_6
Otu01348	0	54	3	5	4	7	0	1	34	31	5	0	0	0	0	0	0	0	0	0	1	1	0	0	0	0	0	0	0	0	0	0	0	0	0	0	0	0	0	0	0	Bacteria	Firmicutes	Clostridia	Clostridiales	Clostridiales_unclassified	Clostridiales_unclassified
Otu01349	0	19	11	0	0	18	14	4	22	18	3	2	0	1	0	0	0	0	0	0	2	4	0	5	0	1	0	12	0	4	0	4	0	1	0	0	0	1	0	0	0	Bacteria	Bacteria_unclassified	Bacteria_unclassified	Bacteria_unclassified	Bacteria_unclassified	Bacteria_unclassified
Otu01350	0	9	3	13	3	4	6	7	9	5	4	3	0	0	1	0	0	0	1	0	2	13	0	20	0	8	0	10	0	14	0	3	0	3	0	3	0	2	0	0	0	Bacteria	Firmicutes	Clostridia	Clostridiales	Ruminococcaceae	Ruminococcaceae_NK4A214_group
Otu01351	0	0	0	0	0	0	0	0	0	0	0	0	0	6	0	6	0	15	0	8	0	0	2	0	0	0	0	0	1	0	2	0	16	0	34	1	9	0	9	0	36	Bacteria	Verrucomicrobia	Verrucomicrobiae	Verrucomicrobiales	Rubritaleaceae	Luteolibacter
Otu01352	0	0	10	0	1	0	1	14	2	1	6	0	5	5	17	2	8	0	7	0	3	7	1	4	1	5	1	8	6	3	0	2	2	5	0	3	0	9	1	5	0	Bacteria	Firmicutes	Bacilli	Lactobacillales	Leuconostocaceae	Leuconostoc
Otu01353	0	0	0	0	0	0	0	0	0	0	0	0	0	36	0	14	0	0	0	10	0	0	0	0	0	0	0	0	0	0	0	0	12	0	18	0	24	0	17	0	14	Bacteria	Bacteria_unclassified	Bacteria_unclassified	Bacteria_unclassified	Bacteria_unclassified	Bacteria_unclassified
Otu01354	0	2	2	1	1	2	4	3	7	86	0	2	0	0	0	0	0	0	0	0	24	2	0	1	0	0	0	0	0	0	0	2	0	2	1	0	0	1	0	0	1	Bacteria	Bacteria_unclassified	Bacteria_unclassified	Bacteria_unclassified	Bacteria_unclassified	Bacteria_unclassified
Otu01355	0	12	1	44	1	19	19	0	3	22	3	0	0	0	0	0	0	0	0	0	7	1	0	2	0	9	0	0	0	0	0	1	0	0	0	0	0	0	0	0	0	Bacteria	Firmicutes	Clostridia	Clostridiales	Ruminococcaceae	uncultured
Otu01356	0	0	0	0	0	0	0	0	0	0	0	0	0	37	0	43	0	1	0	0	0	0	0	0	0	0	0	0	0	0	0	0	1	0	62	0	0	0	0	0	0	Bacteria	Proteobacteria	Deltaproteobacteria	Myxococcales	Phaselicystidaceae	Phaselicystis
Otu01357	0	0	0	0	0	0	0	0	0	0	0	0	0	0	0	0	0	0	0	0	0	0	1	0	4	0	1	0	21	0	6	0	5	0	25	0	5	0	48	0	28	Bacteria	Bacteroidetes	Bacteroidia	Chitinophagales	Chitinophagaceae	Chitinophagaceae_unclassified
Otu01358	0	0	0	0	0	0	0	87	0	0	0	0	0	0	0	0	0	0	0	0	0	0	0	0	0	0	0	0	0	0	0	0	0	0	0	0	0	57	0	0	0	Bacteria	Proteobacteria	Proteobacteria_unclassified	Proteobacteria_unclassified	Proteobacteria_unclassified	Proteobacteria_unclassified
Otu01359	0	5	6	3	2	10	10	7	4	2	3	0	0	0	0	0	0	0	0	0	0	17	0	22	1	6	0	18	0	11	0	3	0	0	0	5	0	7	0	1	1	Bacteria	Bacteria_unclassified	Bacteria_unclassified	Bacteria_unclassified	Bacteria_unclassified	Bacteria_unclassified
Otu01360	0	0	0	0	0	0	0	0	0	0	0	0	0	20	0	5	0	0	0	0	0	0	10	0	1	0	1	0	12	0	11	0	15	0	5	0	0	0	24	0	40	Bacteria	Proteobacteria	Alphaproteobacteria	Sphingomonadales	Sphingomonadaceae	Sphingomonas
Otu01361	0	0	0	0	0	0	0	0	0	0	0	0	0	0	2	1	0	0	0	7	0	73	5	0	0	14	0	2	0	10	1	5	5	0	0	0	10	3	2	0	3	Bacteria	Proteobacteria	Gammaproteobacteria	Betaproteobacteriales	Rhodocyclaceae	Dechloromonas
Otu01362	0	0	0	0	0	0	0	0	0	0	0	0	0	0	0	2	0	22	0	0	0	0	18	2	31	1	5	7	30	2	13	0	5	0	3	0	0	0	0	0	2	Bacteria	Actinobacteria	Actinobacteria	Micrococcales	Microbacteriaceae	Microbacterium
Otu01363	0	24	10	8	3	22	13	12	20	3	5	1	1	0	0	0	0	0	0	0	0	7	0	0	0	0	0	8	0	0	0	2	0	0	1	2	0	0	0	0	0	Bacteria	Firmicutes	Clostridia	Clostridiales	Lachnospiraceae	Lachnospiraceae_unclassified
Otu01364	0	18	13	0	15	0	19	0	48	0	7	14	0	0	0	0	0	0	0	0	0	3	0	0	0	0	0	1	0	0	0	0	3	0	0	0	0	0	0	0	0	Bacteria	Bacteria_unclassified	Bacteria_unclassified	Bacteria_unclassified	Bacteria_unclassified	Bacteria_unclassified
Otu01365	0	0	0	0	0	0	0	0	0	0	1	0	0	0	0	0	0	0	0	0	0	0	0	0	4	1	122	0	0	0	13	0	0	0	0	0	0	0	0	0	0	Bacteria	Bacteroidetes	Bacteroidia	Flavobacteriales	Weeksellaceae	Chryseobacterium
Otu01366	0	1	0	16	5	36	23	0	16	10	2	11	0	0	1	0	0	0	0	0	8	1	0	3	0	0	0	0	0	1	0	4	0	0	0	0	0	2	0	1	0	Bacteria	Firmicutes	Clostridia	Clostridiales	Clostridiales_unclassified	Clostridiales_unclassified
Otu01367	0	0	0	0	0	0	0	0	0	0	0	0	0	0	0	0	0	0	0	0	141	0	0	0	0	0	0	0	0	0	0	0	0	0	0	0	0	0	0	0	0	Bacteria	Firmicutes	Clostridia	Clostridiales	Lachnospiraceae	Lachnospiraceae_unclassified
Otu01368	0	0	0	0	0	0	0	0	0	0	0	0	0	0	0	0	0	0	0	1	0	0	1	0	0	0	2	0	0	0	1	0	31	0	31	0	0	0	51	0	22	Bacteria	Gemmatimonadetes	Gemmatimonadetes	Gemmatimonadales	Gemmatimonadaceae	Gemmatimonas
Otu01369	0	4	6	2	2	7	5	6	5	3	6	2	0	0	1	0	0	0	0	0	8	13	1	2	1	6	0	3	2	8	0	7	0	2	0	15	0	14	0	9	0	Bacteria	Firmicutes	Clostridia	Clostridiales	Clostridiales_unclassified	Clostridiales_unclassified
Otu01370	0	0	0	0	0	0	0	0	0	0	0	0	0	0	0	4	0	16	0	2	0	0	17	0	11	0	18	0	21	0	7	1	13	0	22	0	0	3	0	0	5	Bacteria	Actinobacteria	Actinobacteria	Streptomycetales	Streptomycetaceae	Streptomycetaceae_unclassified
Otu01371	0	0	10	17	0	10	12	1	0	0	2	3	1	0	2	0	0	0	1	0	0	11	0	9	0	5	2	25	0	18	2	3	0	1	0	0	0	5	0	0	0	Bacteria	Proteobacteria	Alphaproteobacteria	Alphaproteobacteria_unclassified	Alphaproteobacteria_unclassified	Alphaproteobacteria_unclassified
Otu01372	0	0	0	0	0	0	0	0	0	0	2	0	0	2	0	0	0	1	0	3	0	0	0	0	0	0	0	0	0	0	6	0	1	0	0	0	4	0	7	0	114	Bacteria	Proteobacteria	Alphaproteobacteria	Sphingomonadales	Sphingomonadaceae	Sphingomonas
Otu01373	0	0	0	0	0	0	0	0	0	0	0	0	0	0	0	8	0	7	0	2	0	0	0	0	0	0	0	0	0	0	0	0	17	0	2	0	82	0	18	0	3	Bacteria	Proteobacteria	Alphaproteobacteria	Reyranellales	Reyranellaceae	Reyranella
Otu01374	0	0	0	0	0	0	0	0	0	0	0	0	0	54	0	12	0	2	0	0	0	0	0	0	0	0	0	0	0	0	3	0	15	0	15	0	13	0	7	0	18	Bacteria	Proteobacteria	Gammaproteobacteria	Betaproteobacteriales	Burkholderiaceae	Burkholderiaceae_unclassified
Otu01375	0	0	0	0	0	0	0	0	0	0	0	0	0	41	0	26	0	9	0	18	0	0	0	0	0	0	0	0	0	0	0	0	4	0	25	0	0	0	3	0	13	Bacteria	Bacteria_unclassified	Bacteria_unclassified	Bacteria_unclassified	Bacteria_unclassified	Bacteria_unclassified
Otu01376	0	0	0	0	0	0	0	0	0	0	0	0	0	6	0	1	0	10	0	3	0	1	11	0	12	3	34	0	8	0	22	0	1	0	8	0	8	0	7	0	4	Bacteria	Proteobacteria	Alphaproteobacteria	Rhizobiales	Devosiaceae	Devosia
Otu01377	0	0	0	0	0	34	44	0	0	16	0	0	0	0	0	0	0	0	0	0	0	0	0	0	0	0	0	0	0	0	0	0	0	0	0	0	0	34	0	10	0	Bacteria	Spirochaetes	Spirochaetia	Spirochaetales	Spirochaetaceae	Spirochaetaceae_unclassified
Otu01378	0	7	17	9	6	25	19	6	30	3	4	7	0	0	0	0	0	0	0	0	0	1	0	0	1	0	1	0	0	0	0	0	0	0	0	2	0	0	0	0	0	Bacteria	Firmicutes	Clostridia	Clostridiales	Lachnospiraceae	Tyzzerella_3
Otu01379	0	10	7	6	4	14	22	27	11	4	12	6	0	0	0	0	0	0	0	0	0	0	0	3	0	0	0	1	0	3	0	1	0	4	0	1	0	2	0	0	0	Bacteria	Bacteria_unclassified	Bacteria_unclassified	Bacteria_unclassified	Bacteria_unclassified	Bacteria_unclassified
Otu01380	0	8	3	2	0	4	3	4	18	1	5	3	0	0	0	0	0	0	0	0	0	18	0	8	2	1	0	29	1	11	0	3	0	0	0	4	0	8	0	2	0	Bacteria	Firmicutes	Erysipelotrichia	Erysipelotrichales	Erysipelotrichaceae	Erysipelatoclostridium
Otu01381	0	1	5	3	4	4	17	2	3	4	14	14	0	0	0	0	0	0	0	0	9	3	0	2	0	3	0	3	0	10	0	7	0	3	0	7	0	11	0	8	0	Bacteria	Firmicutes	Clostridia	Clostridiales	Clostridiales_unclassified	Clostridiales_unclassified
Otu01382	0	17	23	15	3	30	15	3	12	2	1	16	0	0	0	0	0	0	0	0	0	0	0	0	0	0	0	0	0	0	0	0	0	0	0	0	0	0	0	0	0	Bacteria	Firmicutes	Clostridia	Clostridiales	Clostridiales_unclassified	Clostridiales_unclassified
Otu01383	0	0	0	7	13	0	0	5	42	0	5	0	6	1	8	0	1	0	3	0	0	2	0	5	0	8	0	13	0	5	0	1	0	0	0	8	0	1	0	3	0	Bacteria	Bacteria_unclassified	Bacteria_unclassified	Bacteria_unclassified	Bacteria_unclassified	Bacteria_unclassified
Otu01384	0	0	0	0	0	0	0	0	0	0	2	0	0	4	0	1	0	0	0	0	0	0	0	0	0	0	0	0	0	0	1	0	29	0	20	0	0	0	6	0	74	Bacteria	Proteobacteria	Gammaproteobacteria	Xanthomonadales	Xanthomonadales_unclassified	Xanthomonadales_unclassified
Otu01385	0	0	0	0	0	0	0	0	0	0	0	0	0	0	136	0	0	0	0	0	0	0	0	0	0	0	0	0	0	0	0	0	0	0	0	0	0	0	0	0	0	Bacteria	Firmicutes	Firmicutes_unclassified	Firmicutes_unclassified	Firmicutes_unclassified	Firmicutes_unclassified
Otu01386	0	10	4	5	0	13	1	3	5	3	17	4	0	0	0	0	0	0	0	0	24	11	0	6	0	4	0	14	0	8	0	1	0	0	0	0	0	3	0	0	0	Bacteria	Firmicutes	Clostridia	Clostridiales	Ruminococcaceae	Ruminococcaceae_unclassified
Otu01387	0	0	0	12	0	10	3	0	1	15	0	2	0	0	0	0	0	0	0	0	0	8	0	10	1	1	0	12	0	8	0	9	1	0	0	17	0	18	0	7	0	Bacteria	Firmicutes	Clostridia	Clostridiales	Clostridiales_unclassified	Clostridiales_unclassified
Otu01388	0	4	0	0	0	3	3	5	6	0	20	0	9	17	9	4	3	1	38	3	0	2	0	0	0	2	0	0	0	0	0	1	0	2	0	0	0	0	0	3	0	Bacteria	Firmicutes	Clostridia	Clostridiales	Clostridiales_unclassified	Clostridiales_unclassified
Otu01389	0	0	0	0	0	0	0	0	0	0	0	0	0	0	0	0	0	0	0	0	0	29	0	43	1	7	0	31	0	13	0	3	0	0	0	2	0	4	0	2	0	Bacteria	Firmicutes	Clostridia	Clostridiales	Clostridiales_unclassified	Clostridiales_unclassified
Otu01390	0	3	14	12	1	0	11	8	1	4	1	2	0	0	0	0	0	0	0	0	0	30	1	6	0	4	0	7	1	6	2	4	0	5	0	6	0	1	0	5	0	Bacteria	Firmicutes	Clostridia	Clostridiales	Clostridiales_unclassified	Clostridiales_unclassified
Otu01391	0	0	0	0	0	0	0	0	0	0	0	0	0	0	0	0	0	0	0	0	0	0	7	0	0	0	0	0	127	0	0	0	0	0	0	0	0	0	0	0	0	unknown
Otu01392	0	7	11	25	4	9	16	0	16	8	1	2	0	0	0	0	0	0	0	0	0	2	0	7	0	2	0	7	0	7	0	1	0	0	0	4	0	3	0	0	0	Bacteria	Actinobacteria	Actinobacteria	Micrococcales	Micrococcales_unclassified	Micrococcales_unclassified
Otu01393	0	0	0	0	0	4	0	11	0	0	4	0	0	0	0	0	0	0	0	0	0	20	0	12	0	26	0	30	0	11	0	3	0	0	0	5	0	2	0	4	0	Bacteria	Firmicutes	Clostridia	Clostridiales	Ruminococcaceae	Ruminococcaceae_UCG-014
Otu01394	0	6	1	1	0	4	5	9	25	1	11	2	0	0	0	0	0	0	0	0	63	0	0	0	0	2	0	0	0	0	0	0	0	0	0	0	0	0	0	2	0	Bacteria	Elusimicrobia	Elusimicrobia	Elusimicrobiales	Elusimicrobiaceae	Elusimicrobium
Otu01395	0	10	2	1	8	6	5	0	45	9	12	20	0	0	0	0	0	0	0	0	14	0	0	0	0	0	0	0	0	0	0	0	0	0	0	0	0	0	0	0	0	Bacteria	Firmicutes	Clostridia	Clostridiales	Ruminococcaceae	Ruminococcaceae_unclassified
Otu01396	0	0	0	0	0	0	0	0	0	131	0	0	0	0	0	0	0	0	0	0	0	0	0	0	0	0	0	0	0	0	0	0	0	0	0	0	0	0	0	0	0	Bacteria	Spirochaetes	Spirochaetia	Spirochaetales	Spirochaetaceae	Treponema
Otu01397	0	0	0	0	0	0	0	0	0	0	0	0	0	0	0	4	0	0	0	63	0	0	0	0	0	0	0	0	0	0	0	0	6	0	13	0	44	0	1	0	0	Bacteria	Planctomycetes	Planctomycetacia	Pirellulales	Pirellulaceae	Pirellulaceae_unclassified
Otu01398	0	6	30	19	5	14	33	6	0	2	0	0	1	0	1	0	0	0	2	0	0	1	0	0	0	3	0	2	0	0	0	0	0	0	0	0	0	5	0	0	0	Bacteria	Firmicutes	Clostridia	Clostridiales	Clostridiales_unclassified	Clostridiales_unclassified
Otu01399	0	6	17	4	1	13	17	0	15	6	2	3	0	0	2	0	0	0	1	0	0	10	0	8	0	2	0	10	0	7	0	3	0	0	0	1	0	1	0	0	0	Bacteria	Firmicutes	Clostridia	Clostridiales	Ruminococcaceae	Ruminococcaceae_unclassified
Otu01400	0	0	0	0	0	0	0	0	0	0	0	0	0	65	0	13	0	1	0	2	0	0	0	0	0	0	0	0	0	0	0	0	28	0	0	0	5	0	9	0	6	Bacteria	Actinobacteria	Actinobacteria	Pseudonocardiales	Pseudonocardiaceae	Pseudonocardia
Otu01401	0	0	0	0	0	0	1	0	0	0	2	0	0	30	0	0	0	30	0	0	0	0	0	0	0	0	0	0	0	0	0	0	0	0	0	0	0	0	66	0	0	Bacteria	Proteobacteria	Alphaproteobacteria	Caulobacterales	Caulobacteraceae	Caulobacteraceae_unclassified
Otu01402	0	0	0	0	0	0	0	0	0	0	0	0	0	10	0	0	0	0	0	14	0	0	0	0	0	0	0	0	0	0	0	0	3	0	0	0	0	0	89	0	13	Bacteria	Proteobacteria	Deltaproteobacteria	Myxococcales	Myxococcales_unclassified	Myxococcales_unclassified
Otu01403	0	8	18	3	6	7	2	18	21	3	18	0	0	0	0	0	0	0	0	0	0	3	0	0	0	2	0	11	0	5	0	0	0	0	0	0	0	0	0	4	0	Bacteria	Firmicutes	Clostridia	Clostridiales	Christensenellaceae	Christensenellaceae_R-7_group
Otu01404	0	0	0	0	0	0	0	0	0	0	0	0	0	18	0	34	0	14	0	8	0	0	0	0	0	0	0	0	0	0	0	0	6	0	0	0	4	0	5	0	39	Bacteria	Proteobacteria	Alphaproteobacteria	Sneathiellales	Sneathiellaceae	uncultured
Otu01405	0	67	0	0	0	0	0	0	0	37	18	6	0	0	0	0	0	0	0	0	0	0	0	0	0	0	0	0	0	0	0	0	0	0	0	0	0	0	0	0	0	Bacteria	Firmicutes	Clostridia	Clostridiales	Ruminococcaceae	Ruminococcaceae_NK4A214_group
Otu01406	0	13	26	5	6	5	9	2	27	8	2	21	0	0	0	0	0	0	0	0	4	0	0	0	0	0	0	0	0	0	0	0	0	0	0	0	0	0	0	0	0	Bacteria	Firmicutes	Clostridia	Clostridiales	Ruminococcaceae	Ruminococcaceae_ge
Otu01407	0	0	0	0	0	0	0	0	0	0	0	0	0	12	0	11	0	6	0	6	0	0	0	0	0	0	0	0	0	0	0	0	19	0	5	0	9	0	8	0	51	Bacteria	Planctomycetes	Planctomycetacia	Pirellulales	Pirellulaceae	Pirellulaceae_unclassified
Otu01408	0	54	0	43	0	30	0	0	0	0	0	0	0	0	0	0	0	0	0	0	0	0	0	0	0	0	0	0	0	0	0	0	0	0	0	0	0	0	0	0	0	Bacteria	Proteobacteria	Alphaproteobacteria	Alphaproteobacteria_unclassified	Alphaproteobacteria_unclassified	Alphaproteobacteria_unclassified
Otu01409	0	0	0	0	0	0	0	0	0	0	0	0	0	51	0	15	0	9	0	4	0	0	0	0	0	0	0	0	0	0	0	0	0	0	3	0	0	0	45	0	0	Bacteria	Proteobacteria	Alphaproteobacteria	Acetobacterales	Acetobacteraceae	Roseomonas
Otu01410	0	0	0	0	0	0	0	0	0	0	6	0	0	11	0	25	0	12	0	6	0	0	21	2	3	0	10	0	17	0	10	0	0	0	1	0	0	0	0	0	2	Bacteria	Bacteroidetes	Bacteroidia	Bacteroidia_unclassified	Bacteroidia_unclassified	Bacteroidia_unclassified
Otu01411	0	0	0	1	0	3	3	1	0	0	2	2	1	0	0	0	0	0	0	0	4	8	5	16	3	2	0	11	0	17	0	11	3	2	0	5	0	20	1	5	0	Bacteria	Bacteria_unclassified	Bacteria_unclassified	Bacteria_unclassified	Bacteria_unclassified	Bacteria_unclassified
Otu01412	0	0	0	0	0	0	0	0	0	0	18	0	0	0	0	0	0	0	0	0	0	2	23	0	12	0	52	0	0	1	0	0	0	0	0	0	18	0	0	0	0	Bacteria	Proteobacteria	Alphaproteobacteria	Rhizobiales	Xanthobacteraceae	Rhodopseudomonas
Otu01413	0	0	0	0	0	0	0	0	0	0	0	0	0	13	0	0	0	0	0	0	0	0	0	0	0	0	0	0	0	0	0	0	42	0	0	0	2	0	54	0	15	Bacteria	Proteobacteria	Deltaproteobacteria	Myxococcales	Myxococcales_unclassified	Myxococcales_unclassified
Otu01414	0	0	0	0	0	0	0	0	0	0	0	0	0	7	0	2	0	0	0	117	0	0	0	0	0	0	0	0	0	0	0	0	0	0	0	0	0	0	0	0	0	Bacteria	Proteobacteria	Gammaproteobacteria	Xanthomonadales	Xanthomonadaceae	Pseudoxanthomonas
Otu01415	0	0	0	0	0	0	0	0	0	0	0	0	0	0	0	88	0	1	0	0	0	0	0	0	0	0	0	0	0	0	0	0	7	0	0	0	22	0	0	0	7	Bacteria	Proteobacteria	Gammaproteobacteria	Gammaproteobacteria_Incertae_Sedis	Unknown_Family	Acidibacter
Otu01416	0	3	1	7	0	14	16	2	0	6	8	1	0	0	0	0	0	0	0	0	0	0	0	0	0	1	0	3	0	0	0	10	0	1	0	11	0	26	0	15	0	Bacteria	Bacteroidetes	Bacteroidia	Bacteroidales	Rikenellaceae	BCf9-17_termite_group
Otu01417	0	0	0	0	0	0	0	0	0	0	0	0	0	20	0	4	0	1	0	14	0	0	0	0	0	0	0	0	0	0	0	0	52	0	3	0	25	0	3	0	3	Bacteria	Acidobacteria	Subgroup_6	Subgroup_6_or	Subgroup_6_fa	Subgroup_6_ge
Otu01418	0	0	0	0	0	0	0	0	0	0	0	125	0	0	0	0	0	0	0	0	0	0	0	0	0	0	0	0	0	0	0	0	0	0	0	0	0	0	0	0	0	Bacteria	Spirochaetes	Spirochaetia	Spirochaetales	Spirochaetaceae	Treponema
Otu01419	0	0	0	0	0	0	0	0	0	0	0	0	0	0	0	0	0	0	0	0	0	0	0	0	0	0	34	0	0	0	0	0	0	0	0	0	0	0	91	0	0	Bacteria	Proteobacteria	Alphaproteobacteria	Rhizobiales	Rhizobiaceae	Rhizobiaceae_unclassified
Otu01420	0	19	8	6	0	10	13	6	19	9	5	3	0	0	0	0	0	0	0	0	0	9	0	2	0	3	0	8	0	4	0	0	0	0	0	0	0	0	0	1	0	Bacteria	Firmicutes	Firmicutes_unclassified	Firmicutes_unclassified	Firmicutes_unclassified	Firmicutes_unclassified
Otu01421	0	0	0	0	0	0	0	0	0	0	0	0	0	8	0	6	0	10	0	1	0	0	5	0	1	0	4	0	7	0	5	0	6	0	16	0	28	0	14	0	13	Bacteria	Bacteroidetes	Bacteroidia	Sphingobacteriales	Sphingobacteriaceae	Sphingobacteriaceae_unclassified
Otu01422	0	0	3	11	0	3	1	1	0	1	0	1	0	0	0	0	0	0	0	0	0	25	1	0	0	2	0	31	1	12	0	4	0	0	0	15	0	6	0	6	0	Bacteria	Firmicutes	Clostridia	Clostridiales	Ruminococcaceae	Ruminococcaceae_unclassified
Otu01423	0	0	0	0	0	0	0	0	0	0	0	0	0	5	0	7	1	1	0	0	0	0	1	0	1	0	31	1	0	0	5	0	13	0	3	0	29	0	3	0	23	Bacteria	Proteobacteria	Alphaproteobacteria	Caulobacterales	Caulobacteraceae	Caulobacter
Otu01424	0	0	0	0	45	0	79	0	0	0	0	0	0	0	0	0	0	0	0	0	0	0	0	0	0	0	0	0	0	0	0	0	0	0	0	0	0	0	0	0	0	Bacteria	Elusimicrobia	Endomicrobia	Endomicrobiales	Endomicrobiaceae	Candidatus_Endomicrobium
Otu01425	0	0	0	0	0	0	0	0	0	0	0	0	0	3	0	18	0	0	0	0	0	0	0	0	0	0	0	0	0	0	8	0	14	0	0	0	52	0	0	0	28	Bacteria	Bacteroidetes	Bacteroidia	Bacteroidia_unclassified	Bacteroidia_unclassified	Bacteroidia_unclassified
Otu01426	0	12	0	6	0	4	4	5	1	0	3	0	0	0	0	0	0	0	0	0	0	11	0	14	0	0	0	25	0	3	0	9	0	4	1	4	0	14	0	3	0	Bacteria	Bacteria_unclassified	Bacteria_unclassified	Bacteria_unclassified	Bacteria_unclassified	Bacteria_unclassified
Otu01427	0	2	0	6	0	4	8	1	0	4	0	4	0	0	0	0	0	0	0	0	0	0	0	30	0	2	0	14	0	0	0	0	0	0	0	0	0	48	0	0	0	Bacteria	Proteobacteria	Proteobacteria_unclassified	Proteobacteria_unclassified	Proteobacteria_unclassified	Proteobacteria_unclassified
Otu01428	0	0	0	0	0	0	0	0	0	0	0	0	0	0	0	123	0	0	0	0	0	0	0	0	0	0	0	0	0	0	0	0	0	0	0	0	0	0	0	0	0	Bacteria	Proteobacteria	Proteobacteria_unclassified	Proteobacteria_unclassified	Proteobacteria_unclassified	Proteobacteria_unclassified
Otu01429	0	0	0	0	0	0	0	0	0	0	1	0	0	0	0	0	0	0	0	0	0	1	0	0	4	0	17	0	10	0	9	0	0	0	0	0	77	0	4	0	0	unknown
Otu01430	0	0	0	0	0	0	0	0	0	0	0	0	0	0	0	0	0	0	8	0	0	0	0	0	0	0	0	0	0	0	0	37	0	0	0	77	0	0	0	0	0	Bacteria	Firmicutes	Clostridia	Clostridiales	Ruminococcaceae	Ruminococcaceae_unclassified
Otu01431	0	6	10	4	2	20	11	2	4	5	4	5	0	0	0	0	0	0	0	0	1	0	0	0	0	0	0	0	0	0	0	4	0	0	0	6	0	13	0	25	0	Bacteria	Firmicutes	Clostridia	Clostridiales	Ruminococcaceae	Ruminococcaceae_unclassified
Otu01432	0	0	0	0	0	0	0	0	0	0	0	0	0	0	0	0	0	5	0	10	0	0	0	0	0	0	0	0	0	0	0	0	0	0	0	0	107	0	0	0	0	Bacteria	Proteobacteria	Alphaproteobacteria	Sphingomonadales	Sphingomonadaceae	Sphingomonas
Otu01433	0	3	1	1	4	7	1	0	8	1	85	5	0	0	0	0	0	0	0	0	2	1	0	0	1	0	0	1	0	0	0	0	0	0	0	0	0	0	0	0	0	Bacteria	Firmicutes	Clostridia	Clostridiales	Ruminococcaceae	Ruminococcaceae_unclassified
Otu01434	0	0	0	0	0	0	0	0	0	0	0	0	0	0	0	1	0	9	0	0	0	10	38	13	12	3	3	7	15	1	7	0	1	0	0	0	0	0	0	0	1	Bacteria	Actinobacteria	Actinobacteria	Propionibacteriales	Nocardioidaceae	Nocardioides
Otu01435	0	0	0	0	0	0	0	0	0	0	0	0	0	4	0	5	0	17	0	0	0	0	14	0	0	0	3	0	4	0	3	0	0	0	11	0	40	0	17	0	3	Bacteria	Firmicutes	Bacilli	Lactobacillales	Enterococcaceae	Enterococcus
Otu01436	0	0	0	0	0	0	0	0	0	0	1	0	0	26	0	9	0	2	0	6	0	0	0	0	0	0	0	0	0	0	0	0	6	0	9	0	9	0	22	0	30	Bacteria	Proteobacteria	Alphaproteobacteria	Rhizobiales	Xanthobacteraceae	Xanthobacteraceae_unclassified
Otu01437	0	10	9	20	2	17	13	7	10	11	4	5	0	0	0	0	0	0	0	0	8	0	0	0	0	1	0	2	0	0	0	0	0	0	0	0	0	0	0	1	0	Bacteria	Firmicutes	Clostridia	Clostridiales	Ruminococcaceae	Ruminococcaceae_NK4A214_group
Otu01438	0	2	6	3	2	5	6	7	2	3	1	3	0	0	0	0	0	0	0	0	2	21	0	20	0	1	0	23	0	12	0	1	0	0	0	0	0	0	0	0	0	Bacteria	Firmicutes	Clostridia	Clostridiales	Clostridiales_unclassified	Clostridiales_unclassified
Otu01439	0	16	9	10	4	5	4	5	11	3	9	0	0	0	0	0	0	0	0	0	0	15	0	8	0	5	0	10	0	4	0	0	0	0	0	0	0	0	0	2	0	Bacteria	Firmicutes	Clostridia	Clostridiales	Ruminococcaceae	Ruminococcaceae_NK4A214_group
Otu01440	0	0	0	0	0	0	0	0	0	0	0	0	0	0	0	0	0	0	0	0	120	0	0	0	0	0	0	0	0	0	0	0	0	0	0	0	0	0	0	0	0	Bacteria	Bacteroidetes	Bacteroidia	Bacteroidales	Bacteroidales_unclassified	Bacteroidales_unclassified
Otu01441	0	0	0	0	0	0	0	0	0	0	7	0	0	15	0	4	0	6	0	5	0	0	0	0	0	0	0	0	1	0	0	0	0	0	5	0	42	0	13	0	22	Bacteria	Proteobacteria	Alphaproteobacteria	Rhizobiales	Rhizobiaceae	Mesorhizobium
Otu01442	0	0	0	0	0	0	0	0	0	0	0	0	0	27	0	25	0	0	0	27	0	0	0	0	0	0	0	0	0	0	0	0	37	0	0	0	4	0	0	0	0	Bacteria	Proteobacteria	Alphaproteobacteria	Alphaproteobacteria_unclassified	Alphaproteobacteria_unclassified	Alphaproteobacteria_unclassified
Otu01443	0	0	0	0	0	0	0	0	0	0	1	0	0	19	0	5	0	7	0	2	0	0	2	0	1	0	2	0	2	0	3	0	12	0	36	0	2	0	18	0	8	Bacteria	Actinobacteria	Actinobacteria	Micromonosporales	Micromonosporaceae	Micromonosporaceae_unclassified
Otu01444	0	0	0	0	0	0	0	0	0	0	0	0	0	0	0	0	0	0	0	0	0	0	0	0	0	0	0	0	0	0	0	0	1	0	69	0	0	0	8	0	41	Bacteria	Bacteroidetes	Bacteroidia	Bacteroidia_unclassified	Bacteroidia_unclassified	Bacteroidia_unclassified
Otu01445	0	0	0	0	0	0	0	0	0	0	0	0	0	0	0	0	0	0	0	0	0	0	0	0	0	0	0	0	0	0	0	0	0	0	0	119	0	0	0	0	0	Bacteria	Spirochaetes	Spirochaetia	Spirochaetales	Spirochaetaceae	Treponema
Otu01446	0	0	0	0	0	0	0	0	0	0	2	1	0	7	0	2	0	0	0	0	1	0	1	0	1	0	10	0	2	0	7	0	8	0	31	0	10	1	16	1	18	Bacteria	Bacteria_unclassified	Bacteria_unclassified	Bacteria_unclassified	Bacteria_unclassified	Bacteria_unclassified
Otu01447	0	0	0	0	0	0	0	0	0	0	0	0	0	0	0	22	0	0	0	0	0	0	0	0	0	0	0	0	0	0	0	0	97	0	0	0	0	0	0	0	0	Bacteria	Proteobacteria	Alphaproteobacteria	Sphingomonadales	Sphingomonadaceae	Sphingomonas
Otu01448	0	0	0	0	0	1	0	0	0	0	20	0	0	2	0	0	0	27	0	0	0	0	0	0	3	0	0	2	43	0	5	0	1	0	2	0	0	0	7	0	6	Bacteria	Proteobacteria	Alphaproteobacteria	Sphingomonadales	Sphingomonadaceae	Sphingopyxis
Otu01449	0	0	0	0	0	0	0	0	0	0	1	0	0	27	0	3	0	2	0	19	0	0	0	0	0	0	0	0	0	0	0	1	33	0	0	0	19	0	14	0	0	unknown
Otu01450	0	15	7	7	2	8	12	12	2	5	6	2	0	0	0	0	0	0	0	0	0	12	0	3	0	3	0	6	0	5	0	4	0	4	0	2	0	2	0	0	0	Bacteria	Spirochaetes	Spirochaetia	Spirochaetales	Spirochaetaceae	Treponema
Otu01451	0	2	1	0	0	0	1	0	0	3	14	0	0	0	0	0	0	0	4	0	0	5	0	0	0	0	0	0	0	0	0	15	0	0	0	10	0	32	0	32	0	Bacteria	Firmicutes	Clostridia	Clostridiales	Ruminococcaceae	Ruminococcaceae_unclassified
Otu01452	0	0	0	0	0	0	0	0	0	0	0	0	0	2	0	2	0	2	0	0	0	12	53	1	0	2	9	3	13	0	15	0	1	0	4	0	0	0	0	0	0	Bacteria	Actinobacteria	Actinobacteria	Streptomycetales	Streptomycetaceae	Streptomyces
Otu01453	0	0	0	0	0	0	0	0	0	0	0	0	0	0	0	0	0	0	0	0	118	0	0	0	0	0	0	0	0	0	0	0	0	0	0	0	0	0	0	0	0	Bacteria	Bacteroidetes	Bacteroidia	Bacteroidales	Bacteroidales_unclassified	Bacteroidales_unclassified
Otu01454	0	2	8	19	7	6	27	4	6	2	3	7	0	0	0	0	0	0	0	0	0	8	0	6	0	9	0	3	0	0	0	1	0	0	0	0	0	0	0	0	0	Bacteria	Firmicutes	Clostridia	Clostridiales	Lachnospiraceae	Tyzzerella_3
Otu01455	0	0	0	0	0	0	0	0	0	0	0	0	0	0	0	40	0	6	0	6	0	0	0	0	0	0	0	0	0	0	0	0	13	0	0	0	0	0	39	0	14	Bacteria	Bacteroidetes	Bacteroidia	Chitinophagales	Chitinophagaceae	Chitinophagaceae_unclassified
Otu01456	0	0	0	0	0	0	0	0	0	0	0	0	0	13	0	6	0	18	0	1	0	0	4	0	2	0	5	0	6	0	4	0	8	0	10	0	29	0	10	0	2	Bacteria	Actinobacteria	Actinobacteria	Micrococcales	Promicromonosporaceae	Cellulosimicrobium
Otu01457	0	4	5	12	1	0	0	0	0	3	2	0	0	0	0	0	0	0	0	0	0	24	2	9	7	12	0	2	3	3	0	4	0	0	0	0	0	24	0	1	0	Bacteria	Firmicutes	Clostridia	Clostridiales	Clostridiales_unclassified	Clostridiales_unclassified
Otu01458	0	5	0	0	0	2	0	0	0	0	63	0	0	0	0	0	0	0	0	0	0	3	0	0	0	0	0	0	0	1	1	29	3	0	0	0	0	0	0	10	0	Bacteria	Verrucomicrobia	Verrucomicrobiae	Chthoniobacterales	Chthoniobacterales_unclassified	Chthoniobacterales_unclassified
Otu01459	0	8	2	3	0	8	1	5	0	0	24	4	0	3	5	2	1	0	6	2	7	1	2	1	0	1	1	0	0	0	2	3	1	0	0	12	2	7	0	2	0	Bacteria	Bacteria_unclassified	Bacteria_unclassified	Bacteria_unclassified	Bacteria_unclassified	Bacteria_unclassified
Otu01460	0	0	0	0	0	0	0	0	0	0	1	0	0	4	0	0	0	5	0	5	0	0	14	0	9	0	21	0	14	0	6	0	6	0	9	0	7	0	4	0	11	Bacteria	Proteobacteria	Alphaproteobacteria	Sphingomonadales	Sphingomonadaceae	Sphingomonadaceae_unclassified
Otu01461	0	0	0	0	0	0	0	0	0	0	0	0	2	1	0	3	0	4	0	1	0	0	20	0	26	0	4	0	29	1	2	5	0	1	1	1	0	0	11	3	1	Bacteria	Proteobacteria	Gammaproteobacteria	Betaproteobacteriales	Burkholderiaceae	Burkholderia-Caballeronia-Paraburkholderia
Otu01462	0	14	1	2	1	0	0	0	3	0	0	1	0	0	0	0	0	0	0	0	0	18	1	15	0	8	0	20	0	14	0	0	0	0	0	8	0	8	0	2	0	Bacteria	Firmicutes	Clostridia	Clostridiales	Ruminococcaceae	Ruminococcaceae_unclassified
Otu01463	0	0	0	0	20	0	0	26	0	59	0	0	0	0	0	0	0	0	0	0	0	0	0	0	0	0	0	0	0	0	0	0	0	0	0	7	0	0	0	4	0	Bacteria	Bacteroidetes	Bacteroidia	Bacteroidales	Dysgonomonadaceae	Dysgonomonadaceae_unclassified
Otu01464	0	0	9	14	5	5	22	15	3	2	3	2	2	0	1	0	0	0	0	0	0	1	0	2	0	4	0	13	0	5	0	0	0	0	0	1	0	7	0	0	0	Bacteria	Firmicutes	Clostridia	Clostridiales	Ruminococcaceae	Ruminococcaceae_NK4A214_group
Otu01465	0	0	0	0	0	0	0	0	0	0	0	0	0	0	0	0	0	0	0	0	0	0	0	0	0	0	0	0	0	0	1	1	69	0	36	0	5	0	2	0	2	Bacteria	Proteobacteria	Gammaproteobacteria	Betaproteobacteriales	Burkholderiaceae	Burkholderiaceae_unclassified
Otu01466	0	0	0	0	0	0	0	0	0	0	0	0	0	0	0	0	20	22	19	31	2	0	0	0	0	0	0	0	0	0	0	1	8	0	1	0	8	0	0	0	4	Bacteria	Actinobacteria	Actinobacteria	Actinobacteria_unclassified	Actinobacteria_unclassified	Actinobacteria_unclassified
Otu01467	0	12	1	4	2	15	10	4	7	15	1	9	0	0	0	0	0	0	0	0	3	3	0	3	0	0	0	4	0	3	0	3	0	0	0	2	0	10	0	5	0	Bacteria	Spirochaetes	Spirochaetia	Spirochaetales	Spirochaetaceae	Spirochaetaceae_unclassified
Otu01468	0	0	0	0	0	0	0	0	0	0	116	0	0	0	0	0	0	0	0	0	0	0	0	0	0	0	0	0	0	0	0	0	0	0	0	0	0	0	0	0	0	Bacteria	Firmicutes	Clostridia	Clostridiales	Lachnospiraceae	Tyzzerella_3
Otu01469	0	0	0	0	0	0	0	0	0	0	1	0	0	2	1	32	0	1	1	4	0	0	0	0	0	0	0	0	0	0	0	0	5	0	0	0	26	0	27	0	15	Bacteria	Planctomycetes	Planctomycetacia	Planctomycetales	Planctomycetales_unclassified	Planctomycetales_unclassified
Otu01470	0	11	1	3	1	1	1	2	7	8	0	2	0	0	0	0	0	0	0	0	0	3	0	2	0	1	0	2	0	0	0	1	2	0	0	39	0	13	0	14	0	Bacteria	Firmicutes	Clostridia	Clostridiales	Ruminococcaceae	Ruminococcaceae_unclassified
Otu01471	0	0	0	0	0	0	0	0	0	0	0	0	0	113	0	0	1	0	0	0	0	0	0	0	0	0	0	0	0	0	0	0	0	0	0	0	0	0	0	0	0	Bacteria	Actinobacteria	Actinobacteria	Propionibacteriales	Nocardioidaceae	Nocardioides
Otu01472	0	6	21	8	7	13	19	2	23	12	0	3	0	0	0	0	0	0	0	0	0	0	0	0	0	0	0	0	0	0	0	0	0	0	0	0	0	0	0	0	0	Bacteria	Firmicutes	Clostridia	Clostridiales	Ruminococcaceae	Ruminococcaceae_unclassified
Otu01473	0	15	11	17	0	6	13	4	19	12	1	1	0	0	0	0	0	0	0	0	0	1	0	2	0	0	0	4	1	3	0	1	1	1	0	0	0	1	0	0	0	Bacteria	Bacteria_unclassified	Bacteria_unclassified	Bacteria_unclassified	Bacteria_unclassified	Bacteria_unclassified
Otu01474	0	2	0	2	0	4	1	2	1	0	0	0	0	0	0	0	0	0	0	0	0	16	1	20	0	2	1	7	0	4	0	2	0	15	0	22	0	8	0	4	0	Bacteria	Firmicutes	Clostridia	Clostridiales	Ruminococcaceae	Ruminococcaceae_unclassified
Otu01475	0	12	19	7	2	6	1	10	20	9	5	1	0	0	0	0	0	0	0	0	0	7	0	4	0	2	0	4	0	1	0	2	0	0	0	1	0	0	0	1	0	Bacteria	Firmicutes	Clostridia	Clostridiales	Lachnospiraceae	Lachnospiraceae_unclassified
Otu01476	0	8	2	19	6	5	10	7	24	7	5	8	0	0	0	0	0	0	0	0	2	1	1	2	0	0	0	3	0	0	0	2	0	0	0	1	0	0	0	0	0	Bacteria	Bacteria_unclassified	Bacteria_unclassified	Bacteria_unclassified	Bacteria_unclassified	Bacteria_unclassified
Otu01477	0	0	0	0	0	0	0	0	0	0	1	0	0	25	0	14	0	9	0	13	0	0	0	0	0	0	0	0	0	0	0	0	31	0	4	0	0	0	2	0	14	Bacteria	Proteobacteria	Alphaproteobacteria	Caulobacterales	Caulobacteraceae	Caulobacteraceae_unclassified
Otu01478	0	0	0	0	0	0	0	0	0	0	0	0	0	0	0	0	0	0	0	0	113	0	0	0	0	0	0	0	0	0	0	0	0	0	0	0	0	0	0	0	0	Bacteria	Firmicutes	Clostridia	Clostridiales	Family_XIII	Family_XIII_unclassified
Otu01479	0	7	5	4	1	3	12	49	9	8	10	5	0	0	0	0	0	0	0	0	0	0	0	0	0	0	0	0	0	0	0	0	0	0	0	0	0	0	0	0	0	Bacteria	Bacteroidetes	Bacteroidia	Bacteroidales	Rikenellaceae	Alistipes
Otu01480	0	6	4	41	6	5	7	0	12	15	0	0	0	0	0	0	0	0	0	0	0	1	0	3	0	1	0	9	0	2	0	0	0	0	0	0	0	0	0	0	0	Bacteria	Firmicutes	Clostridia	Clostridiales	Lachnospiraceae	Lachnospiraceae_unclassified
Otu01481	0	2	5	0	3	2	0	0	2	5	2	0	0	0	0	0	0	0	0	0	0	21	0	23	0	4	0	21	1	7	0	2	0	0	0	8	2	2	0	0	0	Bacteria	Firmicutes	Clostridia	Clostridiales	Ruminococcaceae	Ruminococcaceae_UCG-014
Otu01482	0	33	4	14	0	0	4	6	6	0	4	0	0	0	0	0	0	0	0	0	1	4	0	9	1	0	0	5	2	1	0	6	0	0	0	9	0	1	0	1	1	Bacteria	Firmicutes	Clostridia	Clostridiales	Ruminococcaceae	Ruminococcaceae_unclassified
Otu01483	0	16	14	8	1	2	4	5	6	0	6	17	0	0	0	0	0	0	0	0	33	0	0	0	0	0	0	0	0	0	0	0	0	0	0	0	0	0	0	0	0	Bacteria	Bacteroidetes	Bacteroidia	Bacteroidales	Dysgonomonadaceae	uncultured
Otu01484	0	0	0	19	0	0	5	0	0	4	0	0	36	0	0	0	32	0	0	0	0	0	0	0	16	0	0	0	0	0	0	0	0	0	0	0	0	0	0	0	0	Bacteria	Firmicutes	Bacilli	Lactobacillales	Leuconostocaceae	Leuconostocaceae_unclassified
Otu01485	0	0	0	0	0	0	0	0	0	0	0	0	0	11	0	0	0	1	0	1	0	0	0	0	0	0	0	0	92	0	0	0	1	0	1	0	0	0	1	0	4	Bacteria	Proteobacteria	Gammaproteobacteria	Betaproteobacteriales	Burkholderiaceae	Burkholderiaceae_unclassified
Otu01486	0	4	9	3	6	0	9	5	17	6	0	44	0	0	0	0	0	0	0	0	8	0	0	0	0	0	0	0	0	0	0	1	0	0	0	0	0	0	0	0	0	Bacteria	Spirochaetes	Spirochaetia	Spirochaetales	Spirochaetaceae	Treponema
Otu01487	0	1	0	2	5	3	1	61	30	5	1	3	0	0	0	0	0	0	0	0	0	0	0	0	0	0	0	0	0	0	0	0	0	0	0	0	0	0	0	0	0	Bacteria	Firmicutes	Clostridia	Clostridiales	Clostridiales_unclassified	Clostridiales_unclassified
Otu01488	0	0	0	0	0	0	0	30	0	0	0	2	0	0	0	0	0	0	8	0	0	26	38	0	0	0	0	0	0	3	0	0	3	0	0	1	0	0	0	0	0	Bacteria	Proteobacteria	Gammaproteobacteria	Pseudomonadales	Moraxellaceae	Acinetobacter
Otu01489	0	6	8	9	3	7	6	13	6	7	16	2	0	0	0	0	0	0	0	0	0	0	0	0	0	0	0	7	0	1	0	9	1	2	0	3	0	2	0	3	0	Bacteria	Bacteria_unclassified	Bacteria_unclassified	Bacteria_unclassified	Bacteria_unclassified	Bacteria_unclassified
Otu01490	0	7	6	5	6	1	1	2	7	4	3	1	0	0	0	0	0	0	0	0	2	0	0	2	0	0	0	1	0	6	0	3	1	1	0	10	0	26	0	16	0	Bacteria	Firmicutes	Clostridia	Clostridiales	Clostridiales_unclassified	Clostridiales_unclassified
Otu01491	0	0	0	0	0	0	0	2	0	0	0	0	0	0	0	0	0	0	0	0	0	0	0	0	0	0	0	0	0	0	0	0	0	0	0	0	109	0	0	0	0	Bacteria	Proteobacteria	Alphaproteobacteria	Rhizobiales	Xanthobacteraceae	Xanthobacteraceae_unclassified
Otu01492	0	1	0	4	7	1	21	1	14	0	21	0	0	0	0	0	0	0	0	0	0	1	0	3	0	0	0	18	0	8	0	0	0	1	0	8	0	2	0	0	0	Bacteria	Planctomycetes	Planctomycetacia	Pirellulales	Pirellulaceae	Termite_planctomycete_cluster
Otu01493	0	0	0	0	0	0	0	0	0	0	3	0	0	0	0	41	0	1	0	4	0	0	0	0	0	0	0	0	0	0	0	0	17	0	12	0	30	0	3	0	0	Bacteria	Bacteria_unclassified	Bacteria_unclassified	Bacteria_unclassified	Bacteria_unclassified	Bacteria_unclassified
Otu01494	0	0	0	0	0	0	0	0	0	0	0	0	0	9	0	16	0	0	0	11	0	0	0	0	0	0	0	0	0	0	0	0	40	0	5	0	0	0	4	0	26	Bacteria	Bacteroidetes	Bacteroidia	Cytophagales	Microscillaceae	uncultured
Otu01495	0	0	0	0	0	0	0	0	0	0	0	0	0	0	0	0	0	0	0	0	0	0	0	3	0	11	0	35	0	12	0	0	0	18	0	0	0	22	0	10	0	Bacteria	Spirochaetes	Spirochaetia	Spirochaetales	Spirochaetaceae	Treponema
Otu01496	0	17	11	12	8	0	22	6	12	1	0	12	0	0	0	0	0	0	0	0	1	0	0	0	1	0	0	0	2	3	0	0	2	0	0	0	0	0	0	0	0	Bacteria	Bacteria_unclassified	Bacteria_unclassified	Bacteria_unclassified	Bacteria_unclassified	Bacteria_unclassified
Otu01497	0	2	0	5	0	11	8	8	5	0	2	2	0	0	0	0	0	0	1	1	64	0	0	1	0	0	0	0	0	0	0	0	0	0	0	0	0	0	0	0	0	Bacteria	Elusimicrobia	Endomicrobia	Endomicrobiales	Endomicrobiaceae	Candidatus_Endomicrobium
Otu01498	0	0	0	0	0	0	0	0	0	0	0	0	0	4	0	10	0	31	0	5	0	3	3	0	7	0	3	0	15	1	3	0	6	0	13	0	0	0	0	0	6	Bacteria	Actinobacteria	Actinobacteria	Micromonosporales	Micromonosporaceae	Micromonosporaceae_unclassified
Otu01499	0	4	6	15	3	12	27	13	11	2	5	3	0	0	0	0	0	0	0	0	0	3	0	4	0	0	0	0	0	1	0	0	0	0	0	0	0	0	0	0	0	Bacteria	Firmicutes	Clostridia	Clostridia_unclassified	Clostridia_unclassified	Clostridia_unclassified
Otu01500	0	0	0	0	0	0	0	0	0	0	0	0	0	17	0	30	0	5	0	5	0	0	12	0	0	0	3	0	0	0	5	0	2	0	0	0	2	0	21	0	7	Bacteria	Proteobacteria	Deltaproteobacteria	Myxococcales	Myxococcales_unclassified	Myxococcales_unclassified
Otu01501	0	9	13	6	3	9	5	12	13	14	8	3	0	0	0	0	0	0	0	0	4	1	0	2	0	0	0	0	0	0	0	2	1	0	0	0	0	0	0	4	0	Bacteria	Firmicutes	Clostridia	Clostridiales	Clostridiales_unclassified	Clostridiales_unclassified
Otu01502	0	0	0	0	0	0	0	0	0	0	0	0	0	6	0	90	0	0	0	10	0	0	0	0	0	0	0	0	0	0	0	0	2	0	0	0	0	0	1	0	0	Bacteria	Proteobacteria	Gammaproteobacteria	Gammaproteobacteria_Incertae_Sedis	Unknown_Family	Acidibacter
Otu01503	0	11	13	0	1	19	13	0	12	9	1	0	0	0	0	0	0	0	0	0	2	0	0	7	1	0	0	8	0	0	0	3	0	2	0	0	0	6	0	1	0	Bacteria	Bacteria_unclassified	Bacteria_unclassified	Bacteria_unclassified	Bacteria_unclassified	Bacteria_unclassified
Otu01504	0	0	0	0	0	0	0	0	0	0	0	0	0	0	0	0	0	0	0	1	0	0	7	0	0	0	0	0	0	0	0	0	4	0	1	0	4	0	85	0	6	unknown	unknown_unclassified	unknown_unclassified	unknown_unclassified	unknown_unclassified	unknown_unclassified
Otu01505	0	0	0	0	0	0	0	0	0	0	9	0	0	10	0	5	0	21	0	2	0	0	3	0	3	0	0	0	3	0	0	0	26	0	3	0	5	0	9	0	9	Bacteria	Actinobacteria	Actinobacteria	Micrococcales	Microbacteriaceae	Microbacteriaceae_unclassified
Otu01506	0	0	0	0	0	0	0	0	0	0	0	0	0	0	0	0	0	0	0	0	0	0	0	23	0	25	0	60	0	0	0	0	0	0	0	0	0	0	0	0	0	Bacteria	Spirochaetes	Spirochaetia	Spirochaetales	Spirochaetaceae	Treponema
Otu01507	0	9	6	6	4	0	0	2	15	0	3	3	1	0	0	0	0	0	0	0	15	13	0	4	0	3	0	9	1	5	0	0	0	3	0	4	0	2	0	0	0	Bacteria	Firmicutes	Clostridia	Clostridiales	Ruminococcaceae	Ruminococcaceae_unclassified
Otu01508	0	0	0	0	0	0	0	0	0	0	0	0	0	32	0	49	0	0	0	27	0	0	0	0	0	0	0	0	0	0	0	0	0	0	0	0	0	0	0	0	0	Bacteria	Planctomycetes	Planctomycetacia	Gemmatales	Gemmataceae	Gemmata
Otu01509	0	0	0	0	0	0	0	0	0	0	3	0	0	65	0	0	0	3	0	0	0	0	0	0	0	0	0	0	0	0	0	0	0	0	8	0	23	0	4	0	1	Bacteria	Chloroflexi	Chloroflexi_unclassified	Chloroflexi_unclassified	Chloroflexi_unclassified	Chloroflexi_unclassified
Otu01510	0	0	0	0	0	0	0	0	0	0	0	0	0	0	0	0	0	0	0	0	0	0	0	0	0	0	0	0	0	0	0	0	61	0	0	0	0	0	0	0	46	Bacteria	Bacteroidetes	Bacteroidia	Bacteroidia_unclassified	Bacteroidia_unclassified	Bacteroidia_unclassified
Otu01511	0	0	0	0	0	0	0	0	0	0	0	0	17	0	52	7	9	0	7	0	0	0	0	0	1	0	0	0	2	0	1	1	0	0	1	2	0	5	1	0	1	Bacteria	Bacteria_unclassified	Bacteria_unclassified	Bacteria_unclassified	Bacteria_unclassified	Bacteria_unclassified
Otu01512	0	5	4	1	3	3	0	1	5	3	4	1	1	0	1	0	0	0	1	0	28	3	0	0	2	1	0	14	0	15	0	1	0	1	0	7	0	0	0	2	0	Bacteria	Firmicutes	Clostridia	Clostridiales	Ruminococcaceae	Ruminococcaceae_unclassified
Otu01513	0	6	6	7	1	11	13	15	18	6	19	3	0	0	0	0	0	0	0	0	0	0	0	0	0	0	0	2	0	0	0	0	0	0	0	0	0	0	0	0	0	Bacteria	Firmicutes	Clostridia	Clostridiales	Ruminococcaceae	Ruminococcaceae_unclassified
Otu01514	0	8	0	15	0	5	15	3	0	4	5	0	0	0	0	0	0	0	0	0	11	0	0	0	0	0	0	4	0	3	0	6	0	2	0	15	0	7	0	4	0	Bacteria	Spirochaetes	Spirochaetia	Spirochaetales	Spirochaetaceae	Spirochaetaceae_unclassified
Otu01515	0	0	0	0	0	0	0	0	0	0	1	0	0	0	0	5	0	0	0	24	0	0	0	0	38	0	0	0	9	0	0	0	14	0	0	0	0	0	15	0	0	Bacteria	Proteobacteria	Gammaproteobacteria	Betaproteobacteriales	Burkholderiaceae	Burkholderiaceae_unclassified
Otu01516	0	4	15	11	2	10	17	5	14	4	0	0	1	0	0	0	0	0	0	0	0	6	0	0	0	0	0	7	0	1	0	1	0	0	0	1	0	2	0	5	0	Bacteria	Firmicutes	Clostridia	Clostridiales	Clostridiales_unclassified	Clostridiales_unclassified
Otu01517	0	0	0	0	0	0	0	0	0	0	0	0	0	0	2	100	0	4	0	0	0	0	0	0	0	0	0	0	0	0	0	0	0	0	0	0	0	0	0	0	0	Bacteria	Bacteria_unclassified	Bacteria_unclassified	Bacteria_unclassified	Bacteria_unclassified	Bacteria_unclassified
Otu01518	0	0	0	0	0	0	0	0	0	0	0	0	0	0	0	0	18	0	0	0	0	27	6	22	0	0	0	33	0	0	0	0	0	0	0	0	0	0	0	0	0	Bacteria	Firmicutes	Clostridia	Clostridiales	Lachnospiraceae	Lachnospiraceae_unclassified
Otu01519	0	3	8	13	0	0	7	13	4	1	4	1	2	0	2	0	1	0	1	0	4	19	0	4	0	12	0	1	1	4	0	0	0	1	0	0	0	0	0	0	0	Bacteria	Firmicutes	Clostridia	Clostridia_unclassified	Clostridia_unclassified	Clostridia_unclassified
Otu01520	0	2	0	5	0	7	8	0	0	2	1	3	0	0	0	0	0	0	0	0	1	6	0	3	1	0	0	13	0	9	0	5	0	0	0	26	0	13	0	1	0	Bacteria	Bacteroidetes	Bacteroidia	Bacteroidales	Rikenellaceae	BCf9-17_termite_group
Otu01521	0	0	0	0	0	0	0	0	0	0	0	0	0	0	0	0	0	0	0	0	0	0	0	0	0	0	0	0	0	0	0	0	0	0	105	0	1	0	0	0	0	Bacteria	Bacteroidetes	Bacteroidia	Bacteroidia_unclassified	Bacteroidia_unclassified	Bacteroidia_unclassified
Otu01522	0	8	0	0	3	23	0	18	26	2	1	5	0	0	0	0	0	0	0	0	0	0	0	0	0	0	0	0	0	0	0	4	0	0	0	0	0	0	0	16	0	Bacteria	Firmicutes	Clostridia	Clostridiales	Clostridiales_unclassified	Clostridiales_unclassified
Otu01523	0	3	6	0	0	30	2	8	10	5	11	0	10	0	0	0	0	0	0	0	0	4	0	1	2	0	0	7	0	2	0	2	0	1	0	1	0	0	0	1	0	Bacteria	Firmicutes	Clostridia	Clostridiales	Ruminococcaceae	Ruminococcaceae_unclassified
Otu01524	0	0	0	0	0	0	0	0	0	0	0	0	0	25	0	5	0	7	0	8	0	0	2	0	7	0	3	0	0	1	3	0	9	0	9	0	8	0	13	0	6	Bacteria	Proteobacteria	Alphaproteobacteria	Rhizobiales	Rhizobiaceae	Mesorhizobium
Otu01525	0	12	9	8	6	12	7	7	21	15	1	2	0	0	0	0	0	0	0	0	1	0	0	0	0	0	0	4	0	0	0	0	0	0	0	0	0	0	0	0	0	Bacteria	Firmicutes	Clostridia	Clostridiales	Lachnospiraceae	Tyzzerella_3
Otu01526	0	17	9	9	0	13	21	1	27	4	0	0	0	0	0	0	0	0	0	0	1	0	0	0	0	0	0	0	0	0	0	2	0	0	0	0	0	1	0	0	0	Bacteria	Firmicutes	Clostridia	Clostridiales	Clostridiales_unclassified	Clostridiales_unclassified
Otu01527	0	0	0	0	0	0	0	0	0	0	0	0	0	15	0	9	0	2	0	4	0	0	0	0	0	0	0	0	0	0	0	0	13	0	13	0	23	0	10	0	16	Bacteria	Chloroflexi	Dehalococcoidia	S085	S085_fa	S085_ge
Otu01528	0	5	40	0	0	21	2	0	13	17	0	2	1	0	0	0	0	0	0	0	1	0	0	1	0	0	0	0	0	2	0	0	0	0	0	0	0	0	0	0	0	Bacteria	Firmicutes	Clostridia	Clostridiales	Clostridiales_unclassified	Clostridiales_unclassified
Otu01529	0	10	4	1	0	3	0	1	5	5	7	0	3	0	6	0	0	0	10	0	16	7	0	3	0	0	0	7	0	5	0	3	0	1	0	4	0	4	0	0	0	Bacteria	Firmicutes	Clostridia	Clostridiales	Ruminococcaceae	Ruminococcaceae_unclassified
Otu01530	0	0	0	0	0	0	0	0	0	0	0	0	0	0	0	2	0	0	0	0	0	0	0	0	0	0	0	0	0	0	0	0	0	0	23	0	68	0	12	0	0	Bacteria	Proteobacteria	Alphaproteobacteria	Rhizobiales	Xanthobacteraceae	uncultured
Otu01531	0	9	13	0	1	0	0	5	4	2	13	1	1	0	1	0	0	0	0	0	0	8	0	5	0	11	0	10	0	3	0	4	0	0	0	6	0	6	1	0	0	Bacteria	Firmicutes	Clostridia	Clostridiales	Clostridiales_unclassified	Clostridiales_unclassified
Otu01532	0	0	0	0	0	0	0	0	0	0	0	0	0	5	0	0	0	12	0	4	0	0	0	0	0	0	0	0	0	0	0	0	5	0	18	0	31	0	17	0	12	Bacteria	Proteobacteria	Alphaproteobacteria	Rhizobiales	Rhizobiaceae	Allorhizobium-Neorhizobium-Pararhizobium-Rhizobium
Otu01533	0	0	0	0	0	0	0	0	0	0	0	0	0	0	0	0	0	0	0	0	0	0	0	0	0	0	0	0	0	0	0	0	28	0	8	0	24	0	0	0	44	Bacteria	Proteobacteria	Alphaproteobacteria	Micropepsales	Micropepsaceae	uncultured
Otu01534	0	17	16	15	0	26	28	0	0	0	0	0	0	0	2	0	0	0	0	0	0	0	0	0	0	0	0	0	0	0	0	0	0	0	0	0	0	0	0	0	0	Bacteria	Spirochaetes	Spirochaetia	Spirochaetales	Spirochaetaceae	Spirochaetaceae_unclassified
Otu01535	0	0	0	0	0	0	0	0	0	0	0	0	0	21	0	6	1	40	0	0	0	0	0	0	0	0	0	0	0	0	0	0	11	0	0	0	0	0	25	0	0	Bacteria	Proteobacteria	Alphaproteobacteria	Paracaedibacterales	Paracaedibacteraceae	uncultured
Otu01536	0	0	0	0	0	104	0	0	0	0	0	0	0	0	0	0	0	0	0	0	0	0	0	0	0	0	0	0	0	0	0	0	0	0	0	0	0	0	0	0	0	Bacteria	Elusimicrobia	Endomicrobia	Endomicrobiales	Endomicrobiaceae	Candidatus_Endomicrobium
Otu01537	0	0	0	0	0	1	0	0	0	0	0	0	0	0	0	0	0	0	0	0	0	1	0	2	49	0	0	0	0	0	51	0	0	0	0	0	0	0	0	0	0	Bacteria	Proteobacteria	Alphaproteobacteria	Caulobacterales	Caulobacteraceae	Brevundimonas
Otu01538	0	7	6	15	3	7	0	7	5	2	14	7	4	0	1	0	0	0	0	0	0	12	0	0	1	0	0	1	0	0	0	0	0	3	0	5	0	0	0	4	0	Bacteria	Firmicutes	Clostridia	Clostridiales	Ruminococcaceae	Ruminococcaceae_unclassified
Otu01539	0	0	0	0	0	0	103	0	0	0	0	0	0	0	0	0	0	0	0	0	0	0	0	0	0	0	0	0	0	0	0	0	0	0	0	0	0	0	0	0	0	Bacteria	Elusimicrobia	Endomicrobia	Endomicrobiales	Endomicrobiaceae	Candidatus_Endomicrobium
Otu01540	0	8	12	11	2	6	3	4	4	0	41	5	0	0	0	0	0	0	0	0	0	0	0	0	0	0	0	0	1	0	0	0	0	0	0	0	0	6	0	0	0	Bacteria	Bacteroidetes	Bacteroidia	Bacteroidales	Prolixibacteraceae	WCHB1-32
Otu01541	0	0	0	0	0	0	0	0	0	0	1	0	0	79	0	0	0	0	0	15	0	0	0	0	0	0	0	0	0	0	0	0	0	0	4	0	0	0	4	0	0	Bacteria	Proteobacteria	Gammaproteobacteria	Gammaproteobacteria_Incertae_Sedis	Unknown_Family	Acidibacter
Otu01542	0	3	0	0	0	1	0	3	9	2	0	0	0	0	0	0	0	0	0	0	0	0	0	0	0	0	0	41	0	29	0	0	0	0	0	0	0	12	1	2	0	Bacteria	Planctomycetes	Planctomycetacia	Pirellulales	Pirellulaceae	Termite_planctomycete_cluster
Otu01543	0	0	0	0	0	0	0	0	0	0	0	0	0	0	0	0	0	0	0	0	0	0	0	0	0	0	9	0	0	0	28	0	0	0	0	0	0	0	0	0	66	Bacteria	Actinobacteria	Actinobacteria	Streptomycetales	Streptomycetaceae	Streptomyces
Otu01544	0	1	7	14	0	13	16	19	1	4	9	3	0	0	0	0	0	0	0	0	9	3	0	0	1	0	0	0	0	1	0	0	0	0	0	0	0	0	0	1	0	Bacteria	Firmicutes	Clostridia	Clostridiales	Ruminococcaceae	Ruminococcaceae_unclassified
Otu01545	0	22	4	0	7	13	6	4	9	8	5	0	0	0	0	0	0	0	0	0	0	4	0	0	0	0	0	0	0	2	0	1	0	3	0	4	0	10	0	0	0	Bacteria	Bacteria_unclassified	Bacteria_unclassified	Bacteria_unclassified	Bacteria_unclassified	Bacteria_unclassified
Otu01546	0	28	2	2	7	9	9	0	9	9	2	6	0	0	0	0	0	0	0	0	0	2	0	3	0	1	0	6	0	4	0	0	0	0	1	1	0	1	0	0	0	Bacteria	Bacteria_unclassified	Bacteria_unclassified	Bacteria_unclassified	Bacteria_unclassified	Bacteria_unclassified
Otu01547	0	0	0	0	0	0	0	0	0	0	14	3	0	1	1	30	0	7	0	0	4	0	0	0	0	0	0	0	0	0	0	0	0	0	0	0	34	0	1	0	7	Bacteria	Acidobacteria	Blastocatellia_	100)	100)	100)
Otu01548	0	0	0	0	0	0	0	0	0	0	0	0	0	10	0	2	0	13	0	3	0	0	3	0	5	0	1	0	1	0	4	0	5	0	12	0	4	0	20	0	19	Bacteria	Actinobacteria	Actinobacteria	Frankiales	Frankiaceae	Frankia
Otu01549	0	0	0	0	0	0	0	0	0	0	0	0	0	0	0	0	0	0	0	0	0	0	0	0	0	0	0	0	0	0	0	0	0	0	0	0	0	0	0	0	102	Bacteria	Proteobacteria	Alphaproteobacteria	Rhizobiales	Rhizobiaceae	Rhizobiaceae_unclassified
Otu01550	0	0	0	0	0	0	0	0	0	0	0	0	0	0	0	29	0	37	0	0	0	0	0	0	0	0	0	0	0	0	0	0	0	0	6	0	0	0	29	0	1	Bacteria	Proteobacteria	Alphaproteobacteria	Alphaproteobacteria_unclassified	Alphaproteobacteria_unclassified	Alphaproteobacteria_unclassified
Otu01551	0	0	0	0	10	0	0	0	0	0	0	0	0	0	0	0	0	0	0	0	0	2	2	0	0	2	0	6	0	6	0	21	0	8	0	0	0	24	0	21	0	Bacteria	Spirochaetes	Spirochaetia	Spirochaetales	Spirochaetaceae	Treponema
Otu01552	0	3	8	15	0	22	19	5	10	8	0	12	0	0	0	0	0	0	0	0	0	0	0	0	0	0	0	0	0	0	0	0	0	0	0	0	0	0	0	0	0	Bacteria	Firmicutes	Clostridia	Clostridiales	Ruminococcaceae	Ruminococcaceae_unclassified
Otu01553	0	1	0	6	0	13	28	0	3	2	0	4	0	0	0	0	0	0	0	0	2	4	0	3	0	0	0	0	0	2	0	5	0	11	0	10	0	7	0	1	0	Bacteria	Elusimicrobia	Endomicrobia	Endomicrobiales	Endomicrobiaceae	Candidatus_Endomicrobium
Otu01554	0	13	8	2	2	13	8	2	18	3	6	1	0	0	2	0	0	0	1	0	8	0	0	0	0	0	0	0	0	0	0	0	0	4	0	3	0	0	0	6	2	Bacteria	Firmicutes	Clostridia	Clostridiales	Clostridiales_unclassified	Clostridiales_unclassified
Otu01555	0	12	2	10	4	11	8	0	11	6	1	0	0	0	0	0	0	0	0	0	0	1	0	0	0	2	0	3	0	1	0	9	2	0	0	2	0	6	0	11	0	Bacteria	Firmicutes	Clostridia	Clostridiales	Clostridiales_unclassified	Clostridiales_unclassified
Otu01556	0	0	0	0	0	0	0	0	0	0	2	0	0	0	0	0	0	5	0	0	0	0	11	0	4	0	3	0	6	0	30	0	7	0	14	0	13	0	4	0	2	Bacteria	Bacteroidetes	Bacteroidia	Sphingobacteriales	Sphingobacteriaceae	Sphingobacteriaceae_unclassified
Otu01557	0	0	0	0	0	0	0	0	0	0	3	0	0	0	0	0	0	0	0	0	0	2	10	1	0	1	6	1	14	3	17	0	0	0	18	0	10	0	15	0	0	Bacteria	Proteobacteria	Alphaproteobacteria	Rhizobiales	Beijerinckiaceae	Bosea
Otu01558	0	0	0	0	0	0	0	0	0	0	0	0	0	42	0	0	0	7	0	0	0	0	0	0	1	0	0	0	0	2	0	0	4	0	30	0	4	0	1	0	10	Bacteria	Actinobacteria	Actinobacteria	Propionibacteriales	Nocardioidaceae	Nocardioides
Otu01559	0	0	0	0	0	0	0	0	0	0	0	0	0	0	0	4	0	86	0	0	0	0	0	0	0	0	0	0	0	0	0	0	0	0	11	0	0	0	0	0	0	Bacteria	Bacteria_unclassified	Bacteria_unclassified	Bacteria_unclassified	Bacteria_unclassified	Bacteria_unclassified
Otu01560	0	0	0	0	0	0	0	0	0	0	10	0	0	8	0	2	0	8	0	1	0	0	6	0	4	0	3	0	9	0	4	0	0	0	8	0	8	0	19	0	10	Bacteria	Actinobacteria	Actinobacteria	Micrococcales	Microbacteriaceae	Microbacteriaceae_unclassified
Otu01561	0	0	0	0	0	0	0	0	0	0	0	0	0	6	0	0	0	88	0	0	0	0	0	0	0	0	0	0	0	0	0	0	0	0	6	0	0	0	0	0	0	Bacteria	Proteobacteria	Gammaproteobacteria	Xanthomonadales	Xanthomonadaceae	Xanthomonadaceae_unclassified
Otu01562	0	0	0	0	0	0	0	0	0	0	0	0	0	30	0	11	0	8	0	0	0	0	0	0	0	0	0	0	0	0	0	0	2	0	6	0	22	0	0	0	21	Bacteria	Proteobacteria	Alphaproteobacteria	Sphingomonadales	Sphingomonadaceae	Sphingomonadaceae_unclassified
Otu01563	0	0	0	0	0	0	0	0	0	0	7	0	0	3	0	1	0	5	0	0	0	2	8	2	7	4	12	4	7	2	13	0	4	0	9	0	9	0	0	0	1	Bacteria	Actinobacteria	Actinobacteria	Propionibacteriales	Nocardioidaceae	Nocardioidaceae_unclassified
Otu01564	0	0	16	0	0	0	13	0	0	6	0	0	0	0	0	0	0	0	0	0	0	13	0	0	0	0	0	7	0	8	0	0	1	0	0	0	0	27	0	9	0	Bacteria	Firmicutes	Firmicutes_unclassified	Firmicutes_unclassified	Firmicutes_unclassified	Firmicutes_unclassified
Otu01565	0	9	11	2	1	3	9	21	4	20	2	0	0	0	0	0	0	0	0	0	0	5	0	1	0	1	0	5	0	4	0	0	0	0	0	0	0	2	0	0	0	Bacteria	Firmicutes	Clostridia	Clostridiales	Clostridiales_unclassified	Clostridiales_unclassified
Otu01566	0	6	8	6	0	1	20	5	14	4	0	2	0	0	0	0	0	0	0	0	3	4	0	1	1	24	0	0	0	1	0	0	0	0	0	0	0	0	0	0	0	Bacteria	Bacteria_unclassified	Bacteria_unclassified	Bacteria_unclassified	Bacteria_unclassified	Bacteria_unclassified
Otu01567	0	14	2	11	3	12	11	3	14	8	0	3	0	0	2	0	0	0	2	1	0	2	0	0	0	0	0	3	0	0	0	3	1	0	0	0	0	4	0	0	1	Bacteria	Bacteria_unclassified	Bacteria_unclassified	Bacteria_unclassified	Bacteria_unclassified	Bacteria_unclassified
Otu01568	0	0	0	0	0	0	0	0	0	0	0	0	0	14	0	8	0	0	0	7	0	0	0	0	0	1	0	0	0	0	0	0	8	0	18	0	15	0	3	0	26	Bacteria	Proteobacteria	Alphaproteobacteria	Rhizobiales	Rhizobiaceae	Mesorhizobium
Otu01569	0	5	4	13	3	17	4	0	11	11	2	3	0	0	0	0	0	0	0	0	0	16	0	2	0	4	0	2	0	1	0	0	0	0	0	2	0	0	0	0	0	Bacteria	Firmicutes	Clostridia	Clostridiales	Lachnospiraceae	Tyzzerella_3
Otu01570	0	0	0	0	0	0	0	0	0	0	0	0	4	68	0	0	0	0	0	0	0	0	0	0	0	0	0	0	0	0	0	0	0	0	0	0	1	0	25	1	0	Bacteria	Actinobacteria	Actinobacteria	Corynebacteriales	Nocardiaceae	Gordonia
Otu01571	0	0	0	0	0	0	0	0	0	0	0	0	0	7	0	2	0	0	0	0	0	0	0	0	0	0	0	0	0	0	0	0	25	0	14	0	30	1	20	0	0	Bacteria	Proteobacteria	Proteobacteria_unclassified	Proteobacteria_unclassified	Proteobacteria_unclassified	Proteobacteria_unclassified
Otu01572	0	5	0	2	3	17	3	0	4	5	18	0	0	0	0	0	0	0	0	0	1	12	0	9	0	2	0	6	0	1	0	1	3	1	0	3	0	1	0	1	0	Bacteria	Bacteria_unclassified	Bacteria_unclassified	Bacteria_unclassified	Bacteria_unclassified	Bacteria_unclassified
Otu01573	0	0	0	0	0	0	0	0	0	0	0	0	0	0	0	0	0	0	0	0	0	0	0	0	0	0	0	0	0	0	0	0	0	0	0	0	0	0	0	0	98	Bacteria	Proteobacteria	Alphaproteobacteria	Alphaproteobacteria_unclassified	Alphaproteobacteria_unclassified	Alphaproteobacteria_unclassified
Otu01574	0	0	0	0	0	0	0	0	0	0	11	0	0	18	0	8	0	21	0	0	0	0	2	0	0	0	3	0	0	0	0	0	13	0	11	0	11	0	0	0	0	Bacteria	Proteobacteria	Alphaproteobacteria	Acetobacterales	Acetobacteraceae	Acetobacteraceae_unclassified
Otu01575	0	0	0	0	0	0	0	0	0	0	0	0	0	1	0	10	0	15	0	6	0	0	0	0	0	0	0	0	0	0	0	0	0	0	0	0	0	0	51	0	15	Bacteria	Bacteroidetes	Bacteroidia	Chitinophagales	Chitinophagaceae	Chitinophagaceae_unclassified
Otu01576	0	12	13	1	4	13	2	8	19	2	1	15	0	0	0	0	0	0	0	0	8	0	0	0	0	0	0	0	0	0	0	0	0	0	0	0	0	0	0	0	0	Bacteria	Firmicutes	Clostridia	Clostridiales	Clostridiales_unclassified	Clostridiales_unclassified
Otu01577	0	0	0	0	0	0	0	0	0	0	0	0	0	1	0	4	0	0	0	3	0	0	0	0	0	0	0	0	0	0	0	0	0	0	0	0	89	0	0	0	0	Bacteria	Chloroflexi	Chloroflexi_unclassified	Chloroflexi_unclassified	Chloroflexi_unclassified	Chloroflexi_unclassified
Otu01578	0	0	0	0	0	0	0	0	0	0	0	0	0	0	0	0	0	0	0	15	0	0	0	0	0	0	0	0	0	0	0	0	82	0	0	0	0	0	0	0	0	Bacteria	Bacteria_unclassified	Bacteria_unclassified	Bacteria_unclassified	Bacteria_unclassified	Bacteria_unclassified
Otu01579	0	0	0	0	0	0	0	0	0	0	0	0	0	0	0	0	0	0	0	0	0	0	7	0	89	0	0	0	0	0	0	0	0	1	0	0	0	0	0	0	0	Bacteria	Bacteroidetes	Bacteroidia	Flavobacteriales	Weeksellaceae	Chryseobacterium
Otu01580	0	0	0	0	0	0	0	0	0	0	0	0	0	0	0	0	0	0	0	0	0	0	48	0	0	0	0	0	0	0	0	0	0	0	0	0	0	0	49	0	0	Bacteria	Proteobacteria	Gammaproteobacteria	Betaproteobacteriales	Betaproteobacteriales_unclassified	Betaproteobacteriales_unclassified
Otu01581	0	6	0	6	2	14	6	0	2	6	0	0	0	0	0	0	0	0	0	0	0	2	0	6	2	3	0	11	2	5	2	3	0	0	0	1	0	6	1	10	0	Bacteria	Actinobacteria	Actinobacteria	Micrococcales	Micrococcales_unclassified	Micrococcales_unclassified
Otu01582	0	7	2	4	0	11	11	2	3	0	13	2	0	0	0	0	0	0	0	0	0	1	0	0	0	0	0	2	0	0	0	2	0	0	0	7	0	18	0	11	0	Bacteria	Firmicutes	Clostridia	Clostridiales	Ruminococcaceae	Ruminococcaceae_unclassified
Otu01583	0	0	0	0	0	0	0	0	0	0	3	0	2	17	0	1	0	0	0	1	0	0	0	0	0	0	1	0	0	0	2	0	4	0	15	0	10	0	15	0	25	Bacteria	Actinobacteria	Actinobacteria	Propionibacteriales	Nocardioidaceae	Nocardioides
Otu01584	0	0	0	0	0	0	0	0	0	0	0	0	0	12	0	2	0	7	0	0	0	0	9	0	39	0	6	1	7	0	1	0	0	0	6	0	1	0	2	0	3	Bacteria	Actinobacteria	Actinobacteria	Corynebacteriales	Nocardiaceae	Nocardia
Otu01585	0	7	1	1	3	10	8	0	4	12	0	1	0	0	0	0	0	0	0	0	0	7	0	7	0	11	0	14	0	7	0	0	0	0	0	1	0	1	0	1	0	Bacteria	Firmicutes	Clostridia	Clostridiales	Lachnospiraceae	Tyzzerella_3
Otu01586	0	0	0	1	0	0	0	0	0	0	2	0	0	0	0	86	0	0	0	0	0	3	0	0	0	4	0	0	0	0	0	0	0	0	0	0	0	0	0	0	0	Bacteria	Proteobacteria	Alphaproteobacteria	Caulobacterales	Caulobacterales_unclassified	Caulobacterales_unclassified
Otu01587	0	0	0	0	0	0	0	0	0	0	0	0	0	0	0	0	0	0	0	0	0	0	2	0	12	0	3	0	77	0	2	0	0	0	0	0	0	0	0	0	0	unknown
Otu01588	0	0	0	0	0	0	0	0	0	0	0	0	0	0	0	0	0	0	0	0	0	0	0	0	0	0	0	0	87	0	9	0	0	0	0	0	0	0	0	0	0	unknown
Otu01589	0	3	1	0	4	8	4	1	0	0	0	7	4	0	8	0	0	0	2	0	11	13	0	4	1	0	1	14	0	3	0	0	4	0	0	2	0	0	0	1	0	Bacteria	Bacteria_unclassified	Bacteria_unclassified	Bacteria_unclassified	Bacteria_unclassified	Bacteria_unclassified
Otu01590	0	0	0	0	0	0	0	0	0	0	5	0	0	6	0	0	0	7	0	6	0	0	13	0	5	0	0	0	5	0	0	1	0	0	0	0	10	1	11	0	25	Bacteria	Proteobacteria	Alphaproteobacteria	Sphingomonadales	Sphingomonadaceae	Sphingomonas
Otu01591	0	0	0	0	0	4	14	0	0	0	12	0	0	0	0	0	0	0	0	0	1	0	0	5	0	29	0	0	0	20	0	2	2	0	0	0	0	5	0	1	0	Bacteria	Firmicutes	Clostridia	Clostridiales	Clostridiales_unclassified	Clostridiales_unclassified
Otu01592	0	14	6	4	5	9	0	0	20	4	17	3	0	0	0	0	0	0	0	0	0	0	0	1	0	1	0	1	0	0	0	4	0	0	0	0	0	0	0	6	0	Bacteria	Elusimicrobia	Endomicrobia	Endomicrobiales	Endomicrobiaceae	Candidatus_Endomicrobium
Otu01593	0	18	6	6	4	3	2	2	8	7	12	2	0	0	0	0	0	0	0	0	0	3	0	2	0	2	0	15	0	3	0	0	0	0	0	0	0	0	0	0	0	Bacteria	Firmicutes	Clostridia	Clostridiales	Clostridiales_unclassified	Clostridiales_unclassified
Otu01594	0	0	0	12	2	0	23	0	22	10	3	4	0	0	0	0	0	0	0	0	0	0	0	0	0	0	0	0	0	0	0	6	0	0	0	0	0	4	0	9	0	Bacteria	Actinobacteria	Actinobacteria	Actinobacteria_unclassified	Actinobacteria_unclassified	Actinobacteria_unclassified
Otu01595	0	5	12	7	4	10	19	1	33	2	1	1	0	0	0	0	0	0	0	0	0	0	0	0	0	0	0	0	0	0	0	0	0	0	0	0	0	0	0	0	0	Bacteria	Bacteria_unclassified	Bacteria_unclassified	Bacteria_unclassified	Bacteria_unclassified	Bacteria_unclassified
Otu01596	0	0	0	0	0	0	0	0	0	0	0	0	0	0	0	0	0	0	0	0	0	0	0	0	0	0	0	0	0	0	0	0	0	0	86	0	0	0	0	0	9	Bacteria	Gemmatimonadetes	Gemmatimonadetes	Gemmatimonadales	Gemmatimonadaceae	uncultured
Otu01597	0	4	7	21	3	10	11	0	4	16	1	6	0	0	0	0	0	0	0	0	7	0	0	0	0	0	0	0	0	0	0	0	0	0	0	4	0	0	0	1	0	Bacteria	Spirochaetes	Spirochaetia	Spirochaetales	Spirochaetaceae	Treponema
Otu01598	0	0	0	0	0	0	0	0	0	0	0	0	0	78	0	0	0	0	0	17	0	0	0	0	0	0	0	0	0	0	0	0	0	0	0	0	0	0	0	0	0	Bacteria	Bacteroidetes	Bacteroidia	Chitinophagales	Chitinophagaceae	Chitinophagaceae_unclassified
Otu01599	0	0	0	0	0	0	0	0	0	0	0	0	0	13	0	5	0	0	0	0	0	0	0	0	0	0	0	0	0	0	0	0	9	0	32	0	3	0	28	0	4	Bacteria	Proteobacteria	Proteobacteria_unclassified	Proteobacteria_unclassified	Proteobacteria_unclassified	Proteobacteria_unclassified
Otu01600	0	4	2	1	2	1	0	1	2	0	31	0	2	0	0	0	1	0	3	0	0	11	0	1	0	1	0	1	0	2	0	1	0	3	0	8	0	9	0	7	0	Bacteria	Firmicutes	Clostridia	Clostridiales	Clostridiales_unclassified	Clostridiales_unclassified
Otu01601	0	11	2	21	6	9	10	2	8	14	0	2	0	0	0	0	0	0	0	0	0	2	0	0	0	0	0	1	0	0	0	0	0	0	0	0	0	6	0	0	0	Bacteria	Spirochaetes	Spirochaetia	Spirochaetales	Spirochaetaceae	Treponema
Otu01602	0	0	0	0	0	0	0	0	0	0	0	0	0	1	0	3	0	0	0	1	0	0	3	0	4	0	0	0	1	0	1	0	19	0	9	0	12	1	27	0	12	Bacteria	Proteobacteria	Gammaproteobacteria	Gammaproteobacteria_Incertae_Sedis	Unknown_Family	Acidibacter
Otu01603	0	7	1	3	2	3	7	1	4	4	1	0	0	0	0	0	0	0	0	0	9	5	1	4	1	0	0	5	1	3	0	0	1	4	0	16	0	5	0	5	1	Bacteria	Bacteria_unclassified	Bacteria_unclassified	Bacteria_unclassified	Bacteria_unclassified	Bacteria_unclassified
Otu01604	0	0	0	0	0	0	0	0	0	0	0	0	0	0	0	0	52	0	42	0	0	0	0	0	0	0	0	0	0	0	0	0	0	0	0	0	0	0	0	0	0	Bacteria	Firmicutes	Firmicutes_unclassified	Firmicutes_unclassified	Firmicutes_unclassified	Firmicutes_unclassified
Otu01605	0	0	0	0	0	0	0	0	0	0	0	0	0	0	35	7	0	15	5	5	1	0	0	1	0	0	0	0	0	0	0	0	0	2	21	0	0	0	0	0	2	Bacteria	Proteobacteria	Gammaproteobacteria	Betaproteobacteriales	Burkholderiaceae	Burkholderia-Caballeronia-Paraburkholderia
Otu01606	0	0	0	0	0	0	0	0	0	0	0	0	0	0	3	0	0	0	0	90	0	0	0	0	0	0	0	0	0	0	0	1	0	0	0	0	0	0	0	0	0	Bacteria	Bacteroidetes	Bacteroidia	Cytophagales	Cytophagales_unclassified	Cytophagales_unclassified
Otu01607	0	0	0	0	0	0	0	1	0	0	0	0	0	6	1	5	0	3	1	1	0	0	0	0	6	0	0	0	39	0	0	0	5	0	7	0	1	0	17	0	0	Bacteria	Acidobacteria	Acidobacteriia	Acidobacteriales	Acidobacteriaceae_	100)
Otu01608	0	5	2	6	1	19	1	2	0	7	10	6	0	0	0	0	0	0	1	0	6	4	0	0	0	9	0	1	0	1	0	4	0	0	0	0	0	1	0	7	0	Bacteria	Firmicutes	Clostridia	Clostridiales	Ruminococcaceae	Ruminococcaceae_unclassified
Otu01609	0	0	0	0	0	0	0	0	0	0	0	0	0	11	0	0	0	0	0	0	0	0	0	0	0	0	0	0	0	0	0	0	1	0	0	0	0	0	0	0	81	Bacteria	Bacteroidetes	Bacteroidia	Cytophagales	Cyclobacteriaceae	Marinoscillum
Otu01610	0	0	0	0	0	0	0	0	0	0	0	39	54	0	0	0	0	0	0	0	0	0	0	0	0	0	0	0	0	0	0	0	0	0	0	0	0	0	0	0	0	Bacteria	Bacteroidetes	Bacteroidia	Bacteroidales	Bacteroidales_unclassified	Bacteroidales_unclassified
Otu01611	0	0	2	0	0	1	0	2	0	0	14	5	0	0	0	0	0	0	0	0	11	4	1	8	3	1	0	16	0	5	0	0	0	9	0	4	0	0	1	6	0	Bacteria	Firmicutes	Clostridia	Clostridiales	Clostridiales_unclassified	Clostridiales_unclassified
Otu01612	0	7	15	0	1	12	6	3	12	5	8	5	0	0	0	0	0	0	0	0	2	0	0	0	0	0	0	0	0	2	0	2	0	0	0	3	0	1	1	8	0	Bacteria	Firmicutes	Clostridia	Clostridiales	Ruminococcaceae	Ruminococcaceae_ge
Otu01613	0	0	0	5	0	2	0	0	0	1	0	0	0	0	0	0	0	0	0	0	0	3	0	11	2	2	1	3	0	11	0	20	27	0	1	0	0	0	0	3	1	Bacteria	Bacteria_unclassified	Bacteria_unclassified	Bacteria_unclassified	Bacteria_unclassified	Bacteria_unclassified
Otu01614	0	0	0	0	0	0	0	0	0	0	0	0	0	0	0	0	0	0	0	0	93	0	0	0	0	0	0	0	0	0	0	0	0	0	0	0	0	0	0	0	0	Bacteria	Bacteroidetes	Bacteroidia	Bacteroidales	Bacteroidales_unclassified	Bacteroidales_unclassified
Otu01615	0	0	1	2	0	17	6	15	0	0	6	2	0	0	0	3	0	0	0	0	0	2	3	0	3	0	8	1	3	3	0	3	0	3	1	5	0	6	0	0	0	Bacteria	Bacteroidetes	Bacteroidia	Bacteroidales	Paludibacteraceae	Paludibacter
Otu01616	0	0	0	0	0	0	0	0	0	0	0	0	0	0	0	0	0	0	0	0	74	0	0	2	0	0	0	4	0	0	0	8	0	0	0	5	0	0	0	0	0	Bacteria	Bacteroidetes	Bacteroidia	Bacteroidales	Dysgonomonadaceae	Dysgonomonas
Otu01617	0	13	13	0	1	10	6	1	24	10	3	7	0	0	0	0	0	0	0	0	2	2	0	0	0	0	0	1	0	0	0	0	0	0	0	0	0	0	0	0	0	Bacteria	Firmicutes	Clostridia	Clostridiales	Clostridiales_unclassified	Clostridiales_unclassified
Otu01618	0	0	0	0	0	0	0	0	0	0	0	0	0	0	0	0	0	0	0	0	92	0	0	0	0	0	0	0	0	0	0	0	0	0	0	0	0	0	0	0	0	Bacteria	Firmicutes	Clostridia	Clostridiales	Lachnospiraceae	Tyzzerella_3
Otu01619	0	20	0	5	2	5	14	1	7	5	8	2	0	0	0	0	0	0	0	0	0	6	0	2	0	2	0	8	0	3	0	0	0	0	0	1	0	1	0	0	0	Bacteria	Proteobacteria	Proteobacteria_unclassified	Proteobacteria_unclassified	Proteobacteria_unclassified	Proteobacteria_unclassified
Otu01620	0	0	0	0	0	0	0	0	0	0	0	0	0	35	0	53	0	1	0	3	0	0	0	0	0	0	0	0	0	0	0	0	0	0	0	0	0	0	0	0	0	Bacteria	Proteobacteria	Gammaproteobacteria	Gammaproteobacteria_unclassified	Gammaproteobacteria_unclassified	Gammaproteobacteria_unclassified
Otu01621	0	0	0	0	0	0	0	0	0	0	0	0	0	20	0	38	0	2	0	4	0	0	0	0	0	0	0	0	0	0	0	0	10	0	0	0	1	0	0	0	17	Bacteria	Bacteroidetes	Bacteroidia	Chitinophagales	Chitinophagaceae	Chitinophagaceae_unclassified
Otu01622	0	8	9	7	3	4	7	0	4	13	2	7	0	0	0	0	0	0	0	0	0	2	0	1	0	0	0	0	1	6	0	1	0	4	0	13	0	0	0	0	0	Bacteria	Spirochaetes	Spirochaetia	Spirochaetales	Spirochaetaceae	Treponema
Otu01623	0	0	0	0	0	0	0	0	0	0	0	0	0	0	0	0	0	0	0	0	0	0	24	0	45	0	21	0	0	0	0	0	1	0	0	0	0	0	0	0	0	unknown
Otu01624	0	0	0	0	0	0	0	0	0	0	0	0	0	9	0	4	0	17	0	4	0	0	0	0	0	0	0	0	0	0	0	0	20	0	10	0	5	0	15	0	7	Bacteria	Proteobacteria	Alphaproteobacteria	Reyranellales	Reyranellaceae	Reyranella
Otu01625	0	0	0	0	0	0	0	0	0	0	0	0	0	0	0	90	1	0	0	0	0	0	0	0	0	0	0	0	0	0	0	0	0	0	0	0	0	0	0	0	0	Bacteria	Proteobacteria	Alphaproteobacteria	Rhizobiales	Xanthobacteraceae	Bradyrhizobium
Otu01626	0	3	6	21	1	4	21	9	5	21	0	0	0	0	0	0	0	0	0	0	0	0	0	0	0	0	0	0	0	0	0	0	0	0	0	0	0	0	0	0	0	Bacteria	Firmicutes	Clostridia	Clostridiales	Clostridiales_unclassified	Clostridiales_unclassified
Otu01627	0	0	0	0	0	0	0	0	0	0	1	0	0	0	0	0	0	0	0	10	0	0	0	0	0	0	0	0	0	0	0	0	20	0	0	0	55	0	0	0	5	Bacteria	Planctomycetes	Planctomycetacia	Planctomycetales	Rubinisphaeraceae	SH-PL14
Otu01628	0	0	4	1	0	1	0	5	0	0	4	0	0	0	2	0	0	0	0	0	0	0	0	0	0	3	0	1	0	0	0	12	0	11	1	4	0	2	0	40	0	Bacteria	Firmicutes	Clostridia	Clostridiales	Family_XIII	Family_XIII_unclassified
Otu01629	0	0	0	0	0	0	69	0	0	0	0	0	0	0	0	0	0	0	0	0	0	0	0	0	0	0	0	22	0	0	0	0	0	0	0	0	0	0	0	0	0	Bacteria	Spirochaetes	Spirochaetia	Spirochaetales	Spirochaetaceae	Treponema
Otu01630	0	4	25	6	3	4	8	3	19	0	4	6	0	0	0	0	0	0	0	0	8	0	0	0	0	0	0	0	0	0	0	0	0	0	0	0	0	0	0	0	0	Bacteria	Firmicutes	Clostridia	Clostridiales	Ruminococcaceae	Ruminococcaceae_unclassified
Otu01631	0	10	3	5	3	5	7	1	9	3	11	3	0	0	0	0	0	0	0	0	12	2	0	0	0	0	0	0	0	1	0	4	0	0	0	2	0	3	0	6	0	Bacteria	Firmicutes	Clostridia	Clostridiales	Ruminococcaceae	Ruminococcaceae_ge
Otu01632	0	0	0	0	0	0	0	0	0	0	1	0	0	3	0	0	0	0	0	0	0	0	67	0	0	0	0	0	0	0	0	0	19	0	0	0	0	0	0	0	0	Bacteria	Bacteroidetes	Bacteroidia	Chitinophagales	Chitinophagaceae	Chitinophaga
Otu01633	0	2	0	0	1	3	0	2	1	4	0	0	0	0	0	0	0	0	0	0	0	8	0	16	0	8	0	20	0	8	0	0	0	0	0	9	0	2	0	6	0	Bacteria	Firmicutes	Clostridia	Clostridiales	Ruminococcaceae	Ruminococcaceae_UCG-014
Otu01634	0	5	5	12	2	4	9	4	9	9	2	2	1	0	0	0	0	0	0	0	1	1	0	6	0	0	0	7	0	8	0	0	0	0	0	0	0	3	0	0	0	Bacteria	Firmicutes	Clostridia	Clostridiales	Ruminococcaceae	Ruminococcaceae_unclassified
Otu01635	0	9	4	0	0	5	8	2	3	4	5	0	0	0	0	0	0	0	0	0	0	13	0	2	0	3	0	11	1	7	0	1	0	1	0	7	0	4	0	0	0	Bacteria	Proteobacteria	Alphaproteobacteria	Alphaproteobacteria_unclassified	Alphaproteobacteria_unclassified	Alphaproteobacteria_unclassified
Otu01636	0	0	0	0	0	89	0	0	0	0	0	0	0	0	0	0	0	0	0	0	0	0	0	0	0	0	0	0	0	0	0	0	0	0	0	0	0	0	0	0	0	Bacteria	Elusimicrobia	Endomicrobia	Endomicrobiales	Endomicrobiaceae	Candidatus_Endomicrobium
Otu01637	0	0	0	0	0	0	0	0	0	0	0	0	0	55	0	20	0	0	0	5	0	0	0	0	0	0	0	0	0	0	0	0	0	0	0	0	0	0	0	0	9	Bacteria	Proteobacteria	Proteobacteria_unclassified	Proteobacteria_unclassified	Proteobacteria_unclassified	Proteobacteria_unclassified
Otu01638	0	2	5	19	0	11	10	1	0	0	3	2	0	0	3	0	0	0	1	0	0	6	0	2	1	4	0	13	0	3	0	0	0	0	0	3	0	0	0	0	0	Bacteria	Firmicutes	Clostridia	Clostridiales	Ruminococcaceae	Ruminococcaceae_unclassified
Otu01639	0	0	0	0	0	0	0	0	0	1	3	0	0	0	0	0	0	0	0	0	0	1	4	0	24	0	7	7	18	0	13	0	0	0	0	0	0	0	11	0	0	Bacteria	Actinobacteria	Actinobacteria	Propionibacteriales	Nocardioidaceae	Nocardioides
Otu01640	0	0	0	0	0	0	0	0	0	0	0	0	0	0	0	0	0	0	0	0	0	0	7	0	0	0	0	0	82	0	0	0	0	0	0	0	0	0	0	0	0	unknown
Otu01641	0	1	0	0	2	0	0	0	1	1	10	0	0	0	0	0	0	0	0	0	0	23	0	5	1	1	0	20	0	9	0	2	0	0	0	6	0	2	0	5	0	Bacteria	Firmicutes	Clostridia	Clostridiales	Clostridiales_unclassified	Clostridiales_unclassified
Otu01642	0	16	9	0	5	0	4	0	7	18	0	0	0	0	0	0	0	0	0	0	0	0	0	0	2	0	0	11	0	0	0	2	2	0	0	0	0	6	0	7	0	Bacteria	Bacteria_unclassified	Bacteria_unclassified	Bacteria_unclassified	Bacteria_unclassified	Bacteria_unclassified
Otu01643	0	0	0	0	0	0	0	0	0	0	0	0	0	0	0	0	0	0	0	38	0	0	0	0	0	0	0	0	0	0	0	0	51	0	0	0	0	0	0	0	0	Bacteria	Proteobacteria	Deltaproteobacteria	Myxococcales	Haliangiaceae	Haliangium
Otu01644	0	0	0	0	0	0	0	0	0	0	0	0	0	0	0	0	0	0	0	0	86	0	0	0	0	0	0	0	0	0	0	0	2	0	0	0	0	0	0	0	0	Bacteria	Bacteroidetes	Bacteroidia	Bacteroidales	Rikenellaceae	BCf9-17_termite_group
Otu01645	0	0	0	0	0	0	0	0	0	0	0	0	0	11	1	7	0	40	0	12	0	0	0	0	0	0	0	0	0	0	0	0	0	0	0	0	0	0	0	0	17	Bacteria	Proteobacteria	Alphaproteobacteria	Rhizobiales	Beijerinckiaceae	Bosea
Otu01646	0	2	3	6	0	7	1	1	0	4	11	0	0	0	0	0	0	0	0	0	0	11	0	7	0	10	0	4	0	0	0	2	0	14	0	1	0	2	0	2	0	Bacteria	Firmicutes	Clostridia	Clostridiales	Ruminococcaceae	Ruminococcaceae_unclassified
Otu01647	0	0	0	0	0	0	0	0	0	0	0	0	0	15	0	12	0	0	0	25	0	0	0	0	0	0	0	0	0	0	0	0	0	0	0	0	0	0	0	0	36	Bacteria	Proteobacteria	Alphaproteobacteria	Rhizobiales	Xanthobacteraceae	uncultured
Otu01648	0	0	17	13	0	0	8	0	1	0	0	1	2	0	2	1	0	0	1	2	0	6	0	1	0	4	0	7	1	5	0	1	0	0	0	0	2	6	0	6	0	Bacteria	Firmicutes	Clostridia	Clostridiales	Ruminococcaceae	Ruminococcaceae_UCG-014
Otu01649	0	0	0	0	0	0	0	0	0	0	0	0	0	0	0	0	0	0	0	0	2	0	2	0	5	0	10	0	0	0	31	0	0	0	0	0	2	0	31	0	4	Bacteria	Proteobacteria	Alphaproteobacteria	Caulobacterales	Caulobacteraceae	Caulobacter
Otu01650	0	0	0	0	0	0	0	0	0	0	0	0	0	0	0	1	0	0	0	0	0	0	0	0	0	0	0	0	0	0	0	0	0	0	0	0	0	0	0	0	86	Bacteria	Bacteroidetes	Bacteroidia	Sphingobacteriales	Sphingobacteriaceae	Sphingobacteriaceae_unclassified
Otu01651	0	1	0	17	0	8	8	0	0	0	0	1	0	0	0	0	0	0	0	0	2	1	0	0	0	0	0	3	0	0	0	4	0	0	0	16	0	22	0	4	0	Bacteria	Spirochaetes	Spirochaetia	Spirochaetales	Spirochaetaceae	Treponema
Otu01652	0	14	0	0	0	13	29	1	1	0	7	0	0	0	0	0	0	0	0	0	1	2	0	0	0	0	0	0	0	0	0	0	0	0	0	0	0	0	0	18	0	Bacteria	Bacteria_unclassified	Bacteria_unclassified	Bacteria_unclassified	Bacteria_unclassified	Bacteria_unclassified
Otu01653	0	9	2	4	0	11	1	7	5	1	0	0	3	0	4	0	2	0	0	0	2	4	0	7	0	3	0	10	0	4	0	2	0	0	0	0	0	3	0	2	0	Bacteria	Firmicutes	Clostridia	Clostridiales	Clostridiales_unclassified	Clostridiales_unclassified
Otu01654	0	0	0	18	1	8	4	3	3	10	2	0	0	0	0	0	0	0	0	0	22	0	0	0	0	0	0	0	0	0	0	12	0	0	0	2	0	0	0	1	0	Bacteria	Spirochaetes	Spirochaetia	Spirochaetales	Spirochaetaceae	Treponema
Otu01655	0	0	0	0	0	0	0	0	0	0	1	0	0	32	0	6	0	4	0	0	0	0	0	0	0	0	0	0	0	0	0	0	2	0	11	0	1	0	15	0	14	Bacteria	Proteobacteria	Alphaproteobacteria	uncultured	uncultured_fa	uncultured_ge
Otu01656	0	0	0	0	0	0	0	0	0	0	0	0	0	0	0	0	0	0	0	0	0	0	0	0	0	0	86	0	0	0	0	0	0	0	0	0	0	0	0	0	0	Bacteria	Bacteroidetes	Bacteroidia	Chitinophagales	Chitinophagaceae	Chitinophaga
Otu01657	0	0	5	11	0	21	44	0	2	3	0	0	0	0	0	0	0	0	0	0	0	0	0	0	0	0	0	0	0	0	0	0	0	0	0	0	0	0	0	0	0	Bacteria	Firmicutes	Clostridia	Clostridiales	Clostridiales_unclassified	Clostridiales_unclassified
Otu01658	0	0	7	6	0	13	16	3	0	0	4	3	0	2	0	0	0	0	0	0	0	1	0	3	0	3	0	5	0	3	0	1	0	2	0	2	0	10	0	2	0	Bacteria	Elusimicrobia	Endomicrobia	Endomicrobiales	Endomicrobiaceae	Candidatus_Endomicrobium
Otu01659	0	0	0	0	0	0	0	0	0	0	0	0	0	0	0	0	0	0	0	0	86	0	0	0	0	0	0	0	0	0	0	0	0	0	0	0	0	0	0	0	0	Bacteria	Bacteria_unclassified	Bacteria_unclassified	Bacteria_unclassified	Bacteria_unclassified	Bacteria_unclassified
Otu01660	0	0	0	66	0	0	0	0	0	0	19	0	0	0	0	0	0	0	0	0	0	0	0	0	0	0	0	0	0	0	0	0	0	0	0	0	0	0	0	0	0	Bacteria	Bacteria_unclassified	Bacteria_unclassified	Bacteria_unclassified	Bacteria_unclassified	Bacteria_unclassified
Otu01661	0	8	16	12	4	8	18	2	5	7	2	3	0	0	0	0	0	0	0	0	0	0	0	0	0	0	0	0	0	0	0	0	0	0	0	0	0	0	0	0	0	Bacteria	Firmicutes	Clostridia	Clostridiales	Ruminococcaceae	Ruminococcaceae_NK4A214_group
Otu01662	0	0	15	16	3	6	17	5	23	0	0	0	0	0	0	0	0	0	0	0	0	0	0	0	0	0	0	0	0	0	0	0	0	0	0	0	0	0	0	0	0	Bacteria	Firmicutes	Clostridia	Clostridiales	Ruminococcaceae	Ruminococcaceae_unclassified
Otu01663	0	0	0	0	0	0	0	0	0	0	0	0	0	8	0	4	1	0	0	0	0	0	0	0	0	3	0	0	0	0	0	0	30	0	0	0	8	0	15	0	16	Bacteria	Acidobacteria	Subgroup_6	Subgroup_6_or	Subgroup_6_fa	Subgroup_6_ge
Otu01664	0	1	3	0	0	0	0	4	0	0	1	0	0	0	0	0	1	0	0	0	0	1	0	5	0	3	0	4	0	1	0	15	0	14	0	19	0	1	0	12	0	Bacteria	Firmicutes	Bacilli	Bacillales	Bacillales_unclassified	Bacillales_unclassified
Otu01665	0	5	3	3	3	3	6	2	13	45	2	0	0	0	0	0	0	0	0	0	0	0	0	0	0	0	0	0	0	0	0	0	0	0	0	0	0	0	0	0	0	Bacteria	Firmicutes	Clostridia	Clostridiales	Ruminococcaceae	Ruminococcaceae_unclassified
Otu01666	0	0	0	0	0	0	0	2	0	0	0	0	0	16	0	0	0	0	0	54	0	0	0	0	0	0	0	0	0	0	0	0	13	0	0	0	0	0	0	0	0	Bacteria	Proteobacteria	Alphaproteobacteria	Sphingomonadales	Sphingomonadaceae	Sphingomonas
Otu01667	0	1	1	10	0	3	7	3	0	0	1	0	0	0	0	0	0	0	0	0	0	19	0	8	0	8	0	8	0	4	0	0	0	6	0	2	0	1	0	3	0	Bacteria	Firmicutes	Clostridia	Clostridiales	Lachnospiraceae	Tyzzerella_3
Otu01668	0	0	0	0	0	0	0	0	0	0	84	0	0	0	0	0	0	0	0	0	0	0	0	0	0	0	0	0	0	0	0	0	0	0	1	0	0	0	0	0	0	Bacteria	Proteobacteria	Gammaproteobacteria	Xanthomonadales	Xanthomonadaceae	Xanthomonadaceae_unclassified
Otu01669	0	4	1	0	0	16	1	0	7	0	3	5	0	0	0	0	0	0	0	0	25	2	0	0	0	1	0	10	0	0	0	0	0	3	0	0	0	4	0	3	0	Bacteria	Firmicutes	Clostridia	Clostridiales	Ruminococcaceae	Ruminococcaceae_unclassified
Otu01670	0	0	0	0	0	0	0	0	0	0	0	0	0	0	0	0	0	0	0	0	0	0	2	0	9	0	4	0	69	0	1	0	0	0	0	0	0	0	0	0	0	unknown
Otu01671	0	0	0	0	0	0	0	0	0	0	0	0	0	0	0	0	0	0	0	0	0	0	0	0	0	0	0	0	0	0	0	0	83	0	0	0	0	0	1	0	0	Bacteria	Proteobacteria	Deltaproteobacteria	Myxococcales	Myxococcales_unclassified	Myxococcales_unclassified
Otu01672	0	0	0	0	0	0	0	0	0	0	0	0	0	80	0	0	0	3	0	0	0	0	0	0	0	0	0	0	0	0	0	0	1	0	0	0	0	0	0	0	0	Bacteria	Proteobacteria	Deltaproteobacteria	Myxococcales	Phaselicystidaceae	Phaselicystis
Otu01673	0	0	0	0	0	0	0	0	0	0	0	0	0	0	0	0	0	46	0	0	0	0	0	0	0	0	0	0	0	0	0	0	8	0	0	0	0	0	30	0	0	Bacteria	Bacteroidetes	Bacteroidia	Bacteroidia_unclassified	Bacteroidia_unclassified	Bacteroidia_unclassified
Otu01674	0	0	7	14	1	12	27	3	0	5	0	1	0	0	0	0	0	0	1	0	1	0	0	4	0	2	0	5	0	1	0	0	0	0	0	0	0	0	0	0	0	Bacteria	Firmicutes	Clostridia	Clostridiales	Lachnospiraceae	Tyzzerella_3
Otu01675	0	5	2	17	3	4	6	1	8	5	5	0	0	0	0	0	0	0	0	0	0	0	0	2	0	2	0	3	0	4	0	7	0	2	0	5	0	3	0	0	0	Bacteria	Firmicutes	Clostridia	Clostridiales	Clostridiales_unclassified	Clostridiales_unclassified
Otu01676	0	0	0	0	0	0	0	0	0	0	0	0	16	0	12	0	3	40	12	0	0	0	0	0	0	0	0	0	0	0	0	1	0	0	0	0	0	0	0	0	0	Bacteria	Actinobacteria	Actinobacteria	Propionibacteriales	Nocardioidaceae	Marmoricola
Otu01677	0	8	0	3	0	1	1	0	6	3	0	0	5	0	2	0	0	0	2	0	1	1	0	7	0	1	0	3	0	3	0	0	0	35	0	2	0	0	0	0	0	Bacteria	Proteobacteria	Deltaproteobacteria	Myxococcales	Myxococcales_unclassified	Myxococcales_unclassified
Otu01678	0	0	0	0	0	0	0	0	0	0	0	0	0	0	0	0	0	0	0	0	83	0	0	0	0	0	0	0	0	0	0	0	0	0	0	0	0	0	0	0	0	Bacteria	Bacteroidetes	Bacteroidia	Bacteroidales	Tannerellaceae	Tannerellaceae_unclassified
Otu01679	0	0	0	0	0	0	0	0	0	0	0	0	0	22	0	3	0	16	0	0	0	0	0	0	0	0	0	0	1	0	5	0	3	0	4	0	8	0	11	0	10	Bacteria	Actinobacteria	Actinobacteria	Micrococcales	Microbacteriaceae	Microbacteriaceae_unclassified
Otu01680	0	0	0	0	0	0	0	0	0	0	0	0	0	24	0	4	0	1	0	1	0	0	0	0	0	0	0	0	0	0	0	0	13	0	29	0	0	0	11	0	0	Bacteria	Actinobacteria	Actinobacteria	Micromonosporales	Micromonosporaceae	Micromonosporaceae_unclassified
Otu01681	0	0	0	12	0	6	22	0	0	0	1	0	0	0	0	0	0	0	0	0	0	1	0	4	1	10	0	9	0	2	0	10	0	0	0	1	0	4	0	0	0	Bacteria	Firmicutes	Clostridia	Clostridiales	Clostridiales_unclassified	Clostridiales_unclassified
Otu01682	0	11	7	4	2	9	4	2	26	12	1	4	0	0	0	0	0	0	0	0	0	1	0	0	0	0	0	0	0	0	0	0	0	0	0	0	0	0	0	0	0	Bacteria	Bacteria_unclassified	Bacteria_unclassified	Bacteria_unclassified	Bacteria_unclassified	Bacteria_unclassified
Otu01683	0	0	3	9	1	5	2	0	5	3	0	1	0	0	0	0	0	0	0	0	0	7	0	0	0	2	0	6	0	2	0	7	0	5	0	4	0	14	0	7	0	Bacteria	Spirochaetes	Spirochaetia	Spirochaetales	Spirochaetaceae	Treponema
Otu01684	0	0	0	0	0	0	0	0	0	0	0	0	0	8	0	4	0	0	0	1	0	0	0	0	0	0	0	0	0	0	1	0	18	0	7	0	18	0	26	0	0	Bacteria	Proteobacteria	Alphaproteobacteria	Micropepsales	Micropepsaceae	uncultured
Otu01685	0	0	0	0	0	0	0	0	0	0	0	0	0	0	0	0	0	0	0	0	0	0	0	0	0	0	0	0	0	0	0	0	0	0	0	0	82	0	0	0	0	Bacteria	Bacteroidetes	Bacteroidia	Chitinophagales	Chitinophagaceae	Chitinophaga
Otu01686	0	0	0	0	0	0	0	0	0	0	0	0	0	0	0	0	0	0	0	0	0	1	0	0	0	0	81	0	0	0	0	0	0	0	0	0	0	0	0	0	0	Bacteria	Proteobacteria	Alphaproteobacteria	Sphingomonadales	Sphingomonadaceae	Sphingobium
Otu01687	0	5	9	4	2	14	11	0	3	2	6	2	0	0	0	0	0	0	0	0	19	0	0	0	0	3	0	2	0	0	0	0	0	0	0	0	0	0	0	0	0	Bacteria	Firmicutes	Clostridia	Clostridiales	Ruminococcaceae	Ruminococcaceae_unclassified
Otu01688	0	16	11	6	3	11	3	2	15	10	0	5	0	0	0	0	0	0	0	0	0	0	0	0	0	0	0	0	0	0	0	0	0	0	0	0	0	0	0	0	0	Bacteria	Firmicutes	Clostridia	Clostridiales	Clostridiales_unclassified	Clostridiales_unclassified
Otu01689	0	0	82	0	0	0	0	0	0	0	0	0	0	0	0	0	0	0	0	0	0	0	0	0	0	0	0	0	0	0	0	0	0	0	0	0	0	0	0	0	0	Bacteria	Bacteroidetes	Bacteroidia	Bacteroidales	Bacteroidales_unclassified	Bacteroidales_unclassified
Otu01690	0	0	0	0	0	0	0	0	0	0	0	0	0	0	0	73	0	0	0	0	0	0	0	0	0	0	0	0	0	0	0	0	9	0	0	0	0	0	0	0	0	Bacteria	Bacteroidetes	Bacteroidia	Cytophagales	Cytophagales_unclassified	Cytophagales_unclassified
Otu01691	0	0	0	0	0	0	0	0	0	0	1	0	0	7	0	6	0	14	0	5	0	0	0	0	0	0	0	0	0	0	0	0	8	0	4	0	7	0	18	0	12	Bacteria	Proteobacteria	Alphaproteobacteria	Rhizobiales	Xanthobacteraceae	Xanthobacteraceae_unclassified
Otu01692	0	7	13	8	1	8	6	4	4	2	21	2	0	0	0	0	0	0	0	0	4	1	0	0	0	1	0	0	0	0	0	0	0	0	0	0	0	0	0	0	0	Bacteria	Firmicutes	Clostridia	Clostridiales	Ruminococcaceae	Ruminococcaceae_unclassified
Otu01693	0	0	0	0	0	0	0	0	0	0	0	0	0	0	0	0	0	0	0	0	82	0	0	0	0	0	0	0	0	0	0	0	0	0	0	0	0	0	0	0	0	Bacteria	Bacteroidetes	Bacteroidia	Bacteroidia_unclassified	Bacteroidia_unclassified	Bacteroidia_unclassified
Otu01694	0	7	8	2	1	8	12	9	3	2	6	1	0	0	0	0	0	0	0	0	1	5	0	3	0	0	0	4	1	5	0	0	0	0	0	0	0	3	0	1	0	Bacteria	Firmicutes	Clostridia	Clostridiales	Ruminococcaceae	Ruminococcaceae_unclassified
Otu01695	0	6	5	6	2	11	12	2	28	6	1	1	0	0	0	0	0	0	0	0	2	0	0	0	0	0	0	0	0	0	0	0	0	0	0	0	0	0	0	0	0	Bacteria	Bacteria_unclassified	Bacteria_unclassified	Bacteria_unclassified	Bacteria_unclassified	Bacteria_unclassified
Otu01696	0	3	3	0	0	5	0	2	0	9	2	0	0	0	0	0	0	0	1	0	0	5	0	15	2	9	0	17	1	6	0	2	0	0	0	0	0	0	0	0	0	Bacteria	Firmicutes	Clostridia	Clostridiales	Ruminococcaceae	Ruminococcaceae_UCG-014
Otu01697	0	0	0	0	0	0	0	0	0	0	0	0	0	0	0	36	0	3	0	27	0	0	0	0	0	0	0	0	0	0	0	0	1	0	0	0	0	0	14	0	0	Bacteria	Proteobacteria	Alphaproteobacteria	Sphingomonadales	Sphingomonadaceae	Sphingomonas
Otu01698	0	0	0	0	0	0	0	0	0	4	0	0	0	0	0	53	0	0	0	2	0	0	1	19	0	2	0	0	0	0	0	0	0	0	0	0	0	0	0	0	0	Bacteria	Proteobacteria	Gammaproteobacteria	Betaproteobacteriales	Burkholderiaceae	Burkholderiaceae_unclassified
Otu01699	0	0	0	0	0	0	0	0	0	0	0	0	0	0	0	0	0	0	0	0	0	0	11	0	26	0	6	0	30	0	8	0	0	0	0	0	0	0	0	0	0	unknown
Otu01700	0	0	11	0	19	16	0	0	8	27	0	0	0	0	0	0	0	0	0	0	0	0	0	0	0	0	0	0	0	0	0	0	0	0	0	0	0	0	0	0	0	Bacteria	Spirochaetes	Spirochaetia	Spirochaetales	Spirochaetaceae	Treponema_2
Otu01701	0	0	0	0	0	0	0	78	0	0	0	0	0	0	0	0	0	0	0	0	0	0	0	0	0	0	3	0	0	0	0	0	0	0	0	0	0	0	0	0	0	Bacteria	Spirochaetes	Spirochaetia	Spirochaetales	Spirochaetaceae	Treponema
Otu01702	0	10	10	4	7	4	1	3	19	8	4	0	0	0	0	0	0	0	0	0	0	0	0	6	0	0	0	0	0	0	0	0	0	0	0	0	0	1	0	4	0	Bacteria	Bacteria_unclassified	Bacteria_unclassified	Bacteria_unclassified	Bacteria_unclassified	Bacteria_unclassified
Otu01703	0	1	9	4	0	12	4	1	5	4	10	2	0	0	1	0	0	0	1	0	4	0	0	6	0	2	0	3	0	0	0	2	0	0	0	2	0	6	0	2	0	Bacteria	Firmicutes	Clostridia	Clostridiales	Clostridiales_unclassified	Clostridiales_unclassified
Otu01704	0	0	0	0	0	0	0	0	0	0	0	0	0	20	0	5	0	12	0	1	0	0	0	0	0	0	0	0	1	1	2	0	1	0	2	0	10	0	2	0	24	Bacteria	Actinobacteria	Actinobacteria	Actinobacteria_unclassified	Actinobacteria_unclassified	Actinobacteria_unclassified
Otu01705	0	0	0	4	5	0	0	0	4	1	8	15	0	0	6	0	0	0	3	0	8	2	0	0	0	1	0	1	1	2	0	0	0	0	0	7	0	8	0	5	0	Bacteria	Firmicutes	Clostridia	Clostridiales	Clostridiales_unclassified	Clostridiales_unclassified
Otu01706	0	0	0	0	0	0	0	0	0	0	0	0	0	0	0	0	0	0	0	0	0	0	0	0	0	0	0	0	0	0	16	0	1	0	0	0	0	0	43	0	21	Bacteria	Bacteroidetes	Bacteroidia	Chitinophagales	Chitinophagaceae	Chitinophagaceae_unclassified
Otu01707	0	5	8	3	3	9	6	2	3	3	8	1	0	1	0	0	0	0	0	0	0	0	0	6	1	0	1	3	0	7	0	0	0	0	0	3	0	6	0	1	0	Bacteria	Bacteria_unclassified	Bacteria_unclassified	Bacteria_unclassified	Bacteria_unclassified	Bacteria_unclassified
Otu01708	0	11	10	7	2	13	7	3	9	8	1	0	0	0	0	0	0	0	0	0	2	3	0	1	0	2	0	0	0	0	0	0	0	0	0	1	0	0	0	0	0	Bacteria	Firmicutes	Clostridia	Clostridiales	Ruminococcaceae	Ruminococcaceae_unclassified
Otu01709	0	11	1	6	0	9	5	1	6	1	10	9	0	0	0	0	0	0	0	0	4	1	0	0	0	1	0	1	0	1	1	1	0	4	0	4	0	2	0	1	0	Bacteria	Firmicutes	Firmicutes_unclassified	Firmicutes_unclassified	Firmicutes_unclassified	Firmicutes_unclassified
Otu01710	0	0	0	0	0	0	0	0	0	0	0	0	0	0	0	0	0	0	0	2	0	0	0	0	0	0	0	0	1	0	0	0	0	0	17	0	40	0	8	0	12	Bacteria	Proteobacteria	Alphaproteobacteria	Rhizobiales	Rhizobiaceae	Allorhizobium-Neorhizobium-Pararhizobium-Rhizobium
Otu01711	0	3	0	7	0	4	4	6	0	3	3	0	0	0	0	0	0	0	0	0	0	3	1	1	0	4	0	2	0	6	0	0	0	5	0	14	0	8	0	6	0	Bacteria	Bacteria_unclassified	Bacteria_unclassified	Bacteria_unclassified	Bacteria_unclassified	Bacteria_unclassified
Otu01712	0	5	4	0	3	2	6	7	7	2	3	4	0	0	0	0	0	0	0	0	0	8	0	5	0	6	0	5	0	3	0	1	0	3	0	1	0	3	0	1	0	Bacteria	Firmicutes	Clostridia	Clostridiales	Ruminococcaceae	Ruminococcaceae_unclassified
Otu01713	0	0	0	0	0	0	0	0	0	0	0	0	0	14	0	0	0	12	1	6	0	0	0	0	0	0	0	0	0	0	0	0	0	0	0	0	14	0	20	0	12	Bacteria	Proteobacteria	Alphaproteobacteria	Rhizobiales	Hyphomicrobiaceae	Hyphomicrobium
Otu01714	0	0	0	0	0	0	0	0	0	0	6	0	0	2	0	0	0	8	0	0	0	0	38	0	2	0	2	0	5	0	1	0	0	0	5	0	0	0	9	0	1	Bacteria	Proteobacteria	Gammaproteobacteria	Betaproteobacteriales	Betaproteobacteriales_unclassified	Betaproteobacteriales_unclassified
Otu01715	0	0	0	0	0	0	0	0	0	0	0	0	0	3	0	0	0	0	0	0	0	0	0	0	0	0	0	0	0	0	1	0	0	0	12	0	59	0	3	0	1	Bacteria	Verrucomicrobia	Verrucomicrobiae	Verrucomicrobiales	Verrucomicrobiaceae	uncultured
Otu01716	0	10	5	5	1	7	2	1	13	3	3	2	0	0	1	3	0	0	0	0	0	1	0	2	1	0	0	4	0	0	0	0	0	3	0	6	0	5	0	1	0	Bacteria	Elusimicrobia	Endomicrobia	Endomicrobiales	Endomicrobiaceae	Candidatus_Endomicrobium
Otu01717	0	12	13	4	2	8	4	0	17	6	3	8	0	0	0	0	0	0	0	0	1	0	0	0	0	0	0	0	1	0	0	0	0	0	0	0	0	0	0	0	0	Bacteria	Firmicutes	Clostridia	Clostridiales	Clostridiales_unclassified	Clostridiales_unclassified
Otu01718	0	0	0	0	0	0	0	0	0	0	0	0	0	0	0	0	0	0	0	0	79	0	0	0	0	0	0	0	0	0	0	0	0	0	0	0	0	0	0	0	0	Bacteria	Bacteria_unclassified	Bacteria_unclassified	Bacteria_unclassified	Bacteria_unclassified	Bacteria_unclassified
Otu01719	0	16	9	7	1	13	4	11	7	3	7	0	0	0	0	0	0	0	0	0	0	0	0	0	0	0	0	0	0	0	0	0	0	0	0	0	0	0	0	1	0	Bacteria	Firmicutes	Clostridia	Clostridiales	Clostridiales_unclassified	Clostridiales_unclassified
Otu01720	0	0	0	0	0	0	0	0	0	0	0	0	0	15	0	20	0	0	0	0	0	0	0	0	0	0	0	0	0	0	0	0	9	0	3	0	1	0	31	0	0	Bacteria	Proteobacteria	Deltaproteobacteria	Myxococcales	Myxococcales_unclassified	Myxococcales_unclassified
Otu01721	0	0	0	0	0	0	0	0	0	0	0	0	1	48	0	30	0	0	0	0	0	0	0	0	0	0	0	0	0	0	0	0	0	0	0	0	0	0	0	0	0	Bacteria	Proteobacteria	Deltaproteobacteria	Myxococcales	mle1-27	mle1-27_ge
Otu01722	0	0	1	9	2	12	3	6	11	6	13	0	0	0	0	0	0	0	0	0	2	0	0	1	0	5	0	0	0	0	0	8	0	0	0	0	0	0	0	0	0	Bacteria	Firmicutes	Clostridia	Clostridiales	Ruminococcaceae	Ruminococcaceae_unclassified
Otu01723	0	0	3	0	0	6	2	5	4	1	0	0	6	0	3	0	2	0	3	0	1	9	0	3	0	3	0	8	0	1	0	4	0	1	0	1	0	8	0	5	0	Bacteria	Proteobacteria	Gammaproteobacteria	Alteromonadales	Shewanellaceae	Shewanella
Otu01724	0	0	0	0	0	0	0	0	0	0	0	0	0	10	0	0	0	21	0	0	0	0	0	0	0	0	2	0	0	0	0	0	0	0	0	0	5	0	41	0	0	Bacteria	Proteobacteria	Gammaproteobacteria	Salinisphaerales	Solimonadaceae	Solimonas
Otu01725	0	0	0	0	0	0	0	8	0	0	20	0	0	0	0	0	0	0	0	0	0	5	0	0	0	2	0	0	0	6	0	28	0	0	0	0	0	10	0	0	0	Bacteria	Bacteria_unclassified	Bacteria_unclassified	Bacteria_unclassified	Bacteria_unclassified	Bacteria_unclassified
Otu01726	0	0	0	0	0	0	0	0	0	0	0	0	0	9	0	2	0	7	0	0	0	0	3	0	4	0	3	0	1	0	7	0	4	0	6	0	26	0	1	0	5	Bacteria	Bacteroidetes	Bacteroidia	Sphingobacteriales	Sphingobacteriaceae	Sphingobacteriaceae_unclassified
Otu01727	0	0	0	0	0	1	0	0	0	0	28	0	0	0	0	0	0	0	0	0	0	5	0	0	0	0	44	0	0	0	0	0	0	0	0	0	0	0	0	0	0	Bacteria	Proteobacteria	Alphaproteobacteria	Sphingomonadales	Sphingomonadaceae	Sphingobium
Otu01728	0	0	6	0	1	2	6	2	5	2	1	1	2	0	0	0	0	0	0	0	16	3	0	15	0	3	0	4	0	5	0	1	0	0	0	0	0	3	0	0	0	Bacteria	Firmicutes	Clostridia	Clostridiales	Christensenellaceae	Christensenellaceae_R-7_group
Otu01729	0	0	0	0	0	0	0	0	0	0	0	0	0	0	0	0	0	0	0	0	0	0	0	0	0	0	0	0	0	0	78	0	0	0	0	0	0	0	0	0	0	Bacteria	Proteobacteria	Gammaproteobacteria	Xanthomonadales	Rhodanobacteraceae	Rhodanobacteraceae_unclassified
Otu01730	0	0	0	78	0	0	0	0	0	0	0	0	0	0	0	0	0	0	0	0	0	0	0	0	0	0	0	0	0	0	0	0	0	0	0	0	0	0	0	0	0	Bacteria	Elusimicrobia	Endomicrobia	Endomicrobiales	Endomicrobiaceae	Candidatus_Endomicrobium
Otu01731	0	3	1	7	0	1	0	3	7	5	0	0	0	0	0	0	0	0	0	0	0	0	0	1	1	0	0	0	0	2	0	11	0	0	0	8	0	25	0	3	0	Bacteria	Firmicutes	Clostridia	Clostridiales	Ruminococcaceae	Ruminococcaceae_unclassified
Otu01732	0	2	7	17	0	4	14	11	11	0	3	0	0	0	0	0	0	0	0	0	0	0	0	0	2	0	0	1	0	4	0	0	0	0	0	0	0	0	0	2	0	Bacteria	Firmicutes	Clostridia	Clostridiales	Ruminococcaceae	Ruminococcaceae_unclassified
Otu01733	0	0	0	0	0	0	0	0	0	0	0	0	0	0	0	0	0	0	0	0	0	0	0	0	29	13	0	0	31	0	0	4	0	0	0	0	0	0	0	0	0	Bacteria	Firmicutes	Bacilli	Lactobacillales	Streptococcaceae	Lactococcus
Otu01734	0	0	0	0	0	0	0	0	0	0	0	0	0	0	0	18	0	0	0	2	0	0	0	0	0	0	2	0	0	0	0	0	0	0	29	0	18	0	8	0	0	Bacteria	Proteobacteria	Alphaproteobacteria	Rhodobacterales	Rhodobacteraceae	Paracoccus
Otu01735	0	1	0	0	0	0	0	1	8	0	0	0	0	0	0	0	0	0	0	0	0	26	7	4	3	13	0	9	4	0	1	0	0	0	0	0	0	0	0	0	0	Bacteria	Firmicutes	Bacilli	Lactobacillales	Enterococcaceae	Enterococcus
Otu01736	0	6	2	25	3	7	14	7	3	7	0	0	0	0	0	0	0	0	0	0	0	0	0	2	0	0	0	0	0	1	0	0	0	0	0	0	0	0	0	0	0	Bacteria	Firmicutes	Clostridia	Clostridiales	Ruminococcaceae	Ruminococcaceae_NK4A214_group
Otu01737	0	0	14	0	2	17	19	12	6	3	0	0	0	0	0	0	0	0	0	0	4	0	0	0	0	0	0	0	0	0	0	0	0	0	0	0	0	0	0	0	0	Bacteria	Firmicutes	Clostridia	Clostridiales	Ruminococcaceae	Ruminococcaceae_unclassified
Otu01738	0	0	0	0	0	0	0	0	0	0	31	0	0	3	0	0	0	3	0	1	0	0	2	0	13	0	4	0	7	0	5	0	0	0	2	0	0	0	0	0	6	Bacteria	Actinobacteria	Actinobacteria	Micrococcales	Microbacteriaceae	Microbacteriaceae_unclassified
Otu01739	0	0	0	0	0	0	0	0	0	4	0	0	0	6	0	4	0	4	0	12	0	3	0	0	0	0	0	0	0	0	0	0	1	0	0	0	4	0	34	0	5	Bacteria	Proteobacteria	Alphaproteobacteria	Rhizobiales	Xanthobacteraceae	uncultured
Otu01740	0	8	15	13	0	2	21	8	10	0	0	0	0	0	0	0	0	0	0	0	0	0	0	0	0	0	0	0	0	0	0	0	0	0	0	0	0	0	0	0	0	Bacteria	Firmicutes	Clostridia	Clostridiales	Ruminococcaceae	Ruminococcaceae_unclassified
Otu01741	0	9	4	1	0	0	2	2	2	0	0	1	0	0	0	0	0	0	0	0	56	0	0	0	0	0	0	0	0	0	0	0	0	0	0	0	0	0	0	0	0	Bacteria	Firmicutes	Clostridia	Clostridiales	Ruminococcaceae	Ruminococcaceae_unclassified
Otu01742	0	0	0	0	0	0	0	0	0	0	0	0	0	1	0	0	0	2	0	0	0	0	2	0	0	0	1	0	0	0	0	0	22	0	1	0	5	0	15	0	28	Bacteria	Bacteria_unclassified	Bacteria_unclassified	Bacteria_unclassified	Bacteria_unclassified	Bacteria_unclassified
Otu01743	0	0	2	13	1	8	11	2	8	9	1	8	0	0	0	0	0	0	0	0	0	1	0	3	0	1	0	2	0	1	0	0	0	0	0	1	0	4	0	0	0	Bacteria	Firmicutes	Clostridia	Clostridiales	Ruminococcaceae	Ruminococcaceae_ge
Otu01744	0	0	1	9	1	2	6	8	3	0	4	0	1	0	2	0	0	0	1	0	2	13	0	0	0	0	0	1	0	1	0	1	0	1	0	12	0	4	0	3	0	Bacteria	Firmicutes	Clostridia	Clostridiales	Ruminococcaceae	Ruminococcaceae_unclassified
Otu01745	0	0	0	0	0	0	0	0	0	0	3	0	0	0	0	1	0	3	0	0	0	0	21	0	8	2	2	3	11	0	12	0	2	0	0	0	1	0	4	0	3	Bacteria	Proteobacteria	Alphaproteobacteria	Acetobacterales	Acetobacteraceae	Acetobacteraceae_unclassified
Otu01746	0	6	2	0	0	6	4	2	1	1	8	0	0	0	0	1	0	0	0	0	0	1	0	0	1	0	0	0	2	0	0	5	0	9	0	1	0	2	1	23	0	Bacteria	Bacteria_unclassified	Bacteria_unclassified	Bacteria_unclassified	Bacteria_unclassified	Bacteria_unclassified
Otu01747	0	17	8	7	1	14	0	2	11	10	0	6	0	0	0	0	0	0	0	0	0	0	0	0	0	0	0	0	0	0	0	0	0	0	0	0	0	0	0	0	0	Bacteria	Firmicutes	Bacilli	Lactobacillales	Lactobacillales_unclassified	Lactobacillales_unclassified
Otu01748	0	0	0	0	0	0	0	0	0	0	0	0	0	63	0	0	0	0	0	0	0	1	0	0	0	0	1	0	0	0	0	0	0	0	0	0	0	0	0	0	11	Bacteria	Proteobacteria	Alphaproteobacteria	Rhizobiales	Rhizobiaceae	Ochrobactrum
Otu01749	0	0	1	0	0	0	0	0	0	0	0	0	0	73	0	0	0	0	0	0	0	0	0	0	0	0	0	0	1	0	0	1	0	0	0	0	0	0	0	0	0	Bacteria	Actinobacteria	Actinobacteria	Propionibacteriales	Nocardioidaceae	Marmoricola
Otu01750	0	0	0	0	0	0	0	0	0	0	0	0	0	2	0	1	0	0	0	0	0	0	0	0	0	0	0	0	0	0	0	0	15	0	13	0	0	0	5	0	40	Bacteria	Bacteroidetes	Bacteroidia	Cytophagales	Microscillaceae	uncultured
Otu01751	0	0	0	0	0	0	0	0	0	0	0	0	0	0	0	0	0	0	0	0	0	0	0	0	0	0	7	0	66	0	3	0	0	0	0	0	0	0	0	0	0	unknown
Otu01752	0	0	0	0	0	0	0	0	0	0	2	0	0	7	0	1	0	22	0	4	0	0	7	0	8	0	2	2	5	0	6	0	0	0	2	0	1	0	3	0	4	Bacteria	Actinobacteria	Actinobacteria	Micrococcales	Micrococcales_unclassified	Micrococcales_unclassified
Otu01753	0	8	3	12	0	6	14	8	4	9	1	0	0	0	0	0	0	0	1	0	1	0	0	0	1	2	0	3	0	0	2	1	0	0	0	0	0	0	0	0	0	Bacteria	Bacteria_unclassified	Bacteria_unclassified	Bacteria_unclassified	Bacteria_unclassified	Bacteria_unclassified
Otu01754	0	0	0	0	0	0	0	0	0	0	0	0	0	0	0	0	0	0	0	0	0	0	0	0	0	0	0	0	76	0	0	0	0	0	0	0	0	0	0	0	0	Bacteria	Proteobacteria	Gammaproteobacteria	Betaproteobacteriales	Betaproteobacteriales_unclassified	Betaproteobacteriales_unclassified
Otu01755	0	2	3	2	0	6	3	0	4	4	7	1	0	0	0	0	0	0	0	0	0	3	0	8	0	6	0	16	0	4	0	2	0	0	0	1	0	1	0	2	0	Bacteria	Firmicutes	Clostridia	Clostridiales	Ruminococcaceae	Ruminococcaceae_unclassified
Otu01756	0	0	0	0	0	0	0	0	0	0	0	0	0	27	0	0	1	30	0	0	0	0	0	0	0	0	0	2	0	0	1	0	0	0	3	0	10	0	0	0	1	Bacteria	Actinobacteria	Actinobacteria	Corynebacteriales	Mycobacteriaceae	Mycobacterium
Otu01757	0	0	0	0	0	0	0	0	1	0	1	0	0	0	0	8	1	64	0	0	0	0	0	0	0	0	0	0	0	0	0	0	0	0	0	0	0	0	0	0	0	Bacteria	Bacteroidetes	Bacteroidia	Chitinophagales	Chitinophagaceae	Chitinophagaceae_unclassified
Otu01758	0	0	0	0	0	0	0	0	0	0	0	0	0	0	0	0	0	0	0	0	75	0	0	0	0	0	0	0	0	0	0	0	0	0	0	0	0	0	0	0	0	Bacteria	Firmicutes	Clostridia	Clostridiales	Family_XIII	Family_XIII_unclassified
Otu01759	0	0	0	0	0	0	0	0	0	0	0	0	0	4	0	2	0	18	0	5	0	0	0	0	0	0	0	0	0	0	0	0	4	0	4	0	27	0	7	0	4	Bacteria	Actinobacteria	Actinobacteria	Propionibacteriales	Nocardioidaceae	Nocardioides
Otu01760	0	5	2	7	0	1	11	3	15	2	4	2	0	0	0	0	0	0	0	0	2	0	0	3	0	1	0	10	1	6	0	0	0	0	0	0	0	0	0	0	0	Bacteria	Firmicutes	Clostridia	Clostridiales	Ruminococcaceae	Ruminococcaceae_unclassified
Otu01761	0	0	0	0	0	0	0	0	0	0	0	0	1	49	0	0	0	1	0	24	0	0	0	0	0	0	0	0	0	0	0	0	0	0	0	0	0	0	0	0	0	Bacteria	Bacteroidetes	Bacteroidia	Bacteroidia_unclassified	Bacteroidia_unclassified	Bacteroidia_unclassified
Otu01762	0	0	0	0	0	0	0	0	0	0	0	0	1	29	0	7	0	22	0	12	0	0	0	0	0	0	0	0	0	0	0	0	0	0	4	0	0	0	0	0	0	Bacteria	Proteobacteria	Alphaproteobacteria	Rhizobiales	Xanthobacteraceae	uncultured
Otu01763	0	0	0	0	0	0	0	0	0	75	0	0	0	0	0	0	0	0	0	0	0	0	0	0	0	0	0	0	0	0	0	0	0	0	0	0	0	0	0	0	0	Bacteria	Elusimicrobia	Endomicrobia	Endomicrobiales	Endomicrobiaceae	Candidatus_Endomicrobium
Otu01764	0	0	0	0	0	0	0	0	0	0	0	0	0	0	0	0	0	0	0	0	0	0	0	0	3	0	0	0	0	45	0	0	0	27	0	0	0	0	0	0	0	Bacteria	Spirochaetes	Spirochaetia	Spirochaetales	Spirochaetaceae	Treponema
Otu01765	0	3	0	0	5	3	17	6	21	2	5	0	0	0	0	0	0	0	0	0	10	0	0	0	0	0	0	1	0	0	0	0	0	0	0	0	0	1	0	0	0	Bacteria	Planctomycetes	Planctomycetacia	Pirellulales	Pirellulaceae	Termite_planctomycete_cluster
Otu01766	0	0	0	0	0	0	0	0	0	0	0	0	0	23	0	14	0	16	0	12	0	0	1	0	0	0	0	0	0	0	0	0	4	0	1	0	0	0	3	0	0	Bacteria	Proteobacteria	Alphaproteobacteria	Alphaproteobacteria_unclassified	Alphaproteobacteria_unclassified	Alphaproteobacteria_unclassified
Otu01767	0	0	0	0	0	0	0	0	0	0	0	0	0	0	0	1	0	10	0	0	0	1	9	0	4	0	1	0	25	0	4	0	1	0	1	0	0	0	17	0	0	Bacteria	Actinobacteria	Actinobacteria	Micrococcales	Promicromonosporaceae	Xylanimicrobium
Otu01768	0	61	0	0	0	0	0	0	0	0	0	0	0	0	0	0	0	0	0	0	2	11	0	0	0	0	0	0	0	0	0	0	0	0	0	0	0	0	0	0	0	Bacteria	Bacteria_unclassified	Bacteria_unclassified	Bacteria_unclassified	Bacteria_unclassified	Bacteria_unclassified
Otu01769	0	0	0	0	0	0	0	0	0	0	0	0	0	0	0	0	0	0	0	0	6	25	0	15	0	6	0	15	0	5	0	0	0	0	0	1	0	0	0	1	0	Bacteria	Firmicutes	Clostridia	Clostridiales	Lachnospiraceae	Lachnospiraceae_unclassified
Otu01770	0	0	0	0	0	0	0	0	0	0	0	0	0	11	0	6	0	7	0	9	0	0	0	0	0	0	0	0	1	0	0	0	7	0	4	0	9	0	20	0	0	Bacteria	Proteobacteria	Alphaproteobacteria	Rhizobiales	Rhizobiales_unclassified	Rhizobiales_unclassified
Otu01771	0	0	0	0	0	0	0	0	0	0	0	0	0	3	0	0	0	1	0	4	0	0	0	0	0	0	0	0	4	0	0	0	10	0	8	0	4	0	8	0	32	Bacteria	Proteobacteria	Alphaproteobacteria	Alphaproteobacteria_unclassified	Alphaproteobacteria_unclassified	Alphaproteobacteria_unclassified
Otu01772	0	0	0	0	0	0	0	0	0	0	0	0	0	3	0	54	0	17	0	0	0	0	0	0	0	0	0	0	0	0	0	0	0	0	0	0	0	0	0	0	0	Bacteria	Bacteroidetes	Bacteroidia	Chitinophagales	Chitinophagaceae	Chitinophagaceae_unclassified
Otu01773	0	3	16	5	4	4	19	1	10	9	0	3	0	0	0	0	0	0	0	0	0	0	0	0	0	0	0	0	0	0	0	0	0	0	0	0	0	0	0	0	0	Bacteria	Bacteria_unclassified	Bacteria_unclassified	Bacteria_unclassified	Bacteria_unclassified	Bacteria_unclassified
Otu01774	0	2	0	8	0	5	0	0	0	10	48	0	0	0	0	0	0	0	0	0	0	0	0	0	0	0	0	0	0	0	0	0	0	0	0	0	0	0	0	0	0	Bacteria	Bacteroidetes	Bacteroidia	Bacteroidales	Dysgonomonadaceae	Dysgonomonas
Otu01775	0	0	0	0	0	0	0	0	0	0	0	0	0	2	0	2	0	0	0	57	0	0	0	0	0	0	0	0	0	0	0	0	0	0	5	0	0	0	0	0	7	Bacteria	Proteobacteria	Alphaproteobacteria	Reyranellales	Reyranellaceae	Reyranella
Otu01776	0	0	0	0	0	0	0	0	0	0	0	0	0	0	0	28	0	45	0	0	0	0	0	0	0	0	0	0	0	0	0	0	0	0	0	0	0	0	0	0	0	unknown	unknown_unclassified	unknown_unclassified	unknown_unclassified	unknown_unclassified	unknown_unclassified
Otu01777	0	3	2	25	1	6	16	1	11	4	1	2	0	0	0	0	0	0	0	0	1	0	0	0	0	0	0	0	0	0	0	0	0	0	0	0	0	0	0	0	0	Bacteria	Firmicutes	Clostridia	Clostridiales	Ruminococcaceae	Ruminococcaceae_unclassified
Otu01778	0	11	0	12	0	0	0	0	32	0	0	0	0	0	0	0	0	0	0	0	0	5	0	3	0	2	0	4	0	0	0	0	0	0	0	0	0	4	0	0	0	Bacteria	Elusimicrobia	Endomicrobia	Endomicrobiales	Endomicrobiaceae	Candidatus_Endomicrobium
Otu01779	0	0	0	0	0	0	0	0	1	0	56	0	0	1	0	0	0	12	0	0	0	0	0	0	0	0	0	0	0	0	0	0	0	0	0	0	3	0	0	0	0	Bacteria	Actinobacteria	Actinobacteria	Propionibacteriales	Nocardioidaceae	Marmoricola
Otu01780	0	3	1	0	0	3	6	0	6	3	1	0	0	0	0	0	0	0	0	0	3	14	0	6	0	8	0	11	0	1	0	1	0	2	0	2	0	0	0	2	0	Bacteria	Firmicutes	Clostridia	Clostridiales	Ruminococcaceae	Ruminococcaceae_unclassified
Otu01781	0	0	0	0	0	0	0	0	0	0	0	0	0	20	0	4	0	1	0	2	0	0	0	0	0	0	0	0	0	0	0	0	19	0	11	0	0	0	7	0	9	Bacteria	Actinobacteria	Thermoleophilia	Solirubrobacterales	Solirubrobacteraceae	Solirubrobacter
Otu01782	0	0	0	0	0	17	0	0	0	0	23	0	0	0	0	0	0	0	0	0	5	0	0	0	0	0	0	0	0	0	0	2	0	0	0	3	0	7	1	15	0	Bacteria	Firmicutes	Clostridia	Clostridiales	Ruminococcaceae	Ruminococcaceae_NK4A214_group
Otu01783	0	6	2	8	2	4	1	1	17	5	1	12	0	0	0	0	0	0	0	0	13	0	0	0	0	0	0	0	0	0	0	0	0	0	0	0	0	0	0	0	0	Bacteria	Firmicutes	Clostridia	Clostridiales	Ruminococcaceae	Ruminococcaceae_unclassified
Otu01784	0	0	0	0	0	0	0	0	0	0	0	0	0	6	0	1	0	9	0	4	0	0	0	0	0	0	0	0	0	0	0	0	24	0	2	0	26	0	0	0	0	Bacteria	Proteobacteria	Gammaproteobacteria	Gammaproteobacteria_unclassified	Gammaproteobacteria_unclassified	Gammaproteobacteria_unclassified
Otu01785	0	3	8	7	4	5	5	1	11	5	1	3	0	0	0	0	0	0	0	0	18	0	0	0	0	0	0	0	1	0	0	0	0	0	0	0	0	0	0	0	0	Bacteria	Firmicutes	Clostridia	Clostridiales	Ruminococcaceae	Ruminococcaceae_unclassified
Otu01786	0	0	0	0	0	0	0	0	0	0	0	0	0	0	0	0	0	0	0	0	72	0	0	0	0	0	0	0	0	0	0	0	0	0	0	0	0	0	0	0	0	Bacteria	Firmicutes	Clostridia	Clostridiales	Ruminococcaceae	Ruminococcaceae_unclassified
Otu01787	0	0	0	0	0	0	0	0	0	0	0	0	0	0	0	3	0	20	0	1	0	0	0	0	0	0	0	0	0	0	0	0	5	0	36	0	0	0	7	0	0	Bacteria	Proteobacteria	Deltaproteobacteria	Myxococcales	Haliangiaceae	Haliangium
Otu01788	0	0	0	0	0	0	0	0	0	0	0	0	0	0	0	0	0	0	0	0	72	0	0	0	0	0	0	0	0	0	0	0	0	0	0	0	0	0	0	0	0	Bacteria	Firmicutes	Clostridia	Clostridiales	Ruminococcaceae	Ruminococcaceae_unclassified
Otu01789	0	22	0	3	5	4	8	0	7	16	1	0	0	0	0	0	0	0	0	0	0	0	0	0	0	0	0	1	0	0	0	5	0	0	0	0	0	0	0	0	0	Bacteria	Proteobacteria	Alphaproteobacteria	Alphaproteobacteria_unclassified	Alphaproteobacteria_unclassified	Alphaproteobacteria_unclassified
Otu01790	0	0	0	0	0	0	0	0	0	0	0	0	0	7	0	0	0	8	0	2	0	0	0	0	0	0	0	0	0	0	0	0	7	0	0	0	21	0	23	0	4	Bacteria	Bacteroidetes	Bacteroidia	Chitinophagales	Chitinophagaceae	Chitinophagaceae_unclassified
Otu01791	0	0	0	4	0	1	2	0	1	0	23	0	0	0	0	0	0	0	0	0	0	12	1	1	2	0	0	7	2	0	0	0	0	0	0	0	0	11	0	5	0	Bacteria	Firmicutes	Clostridia	Clostridiales	Clostridiales_unclassified	Clostridiales_unclassified
Otu01792	0	0	0	0	0	0	0	0	0	0	0	0	0	19	0	3	1	0	0	1	0	0	0	0	2	0	13	0	0	0	0	0	3	0	0	0	0	0	16	0	13	unknown
Otu01793	0	4	0	2	1	3	1	3	3	1	9	2	0	0	0	0	0	0	0	0	0	9	0	4	0	3	0	12	0	9	0	2	0	0	0	3	0	0	0	0	0	Bacteria	Firmicutes	Clostridia	Clostridiales	Ruminococcaceae	Ruminococcaceae_unclassified
Otu01794	0	0	0	0	0	0	0	0	0	0	0	0	0	0	0	0	0	0	0	0	0	0	0	0	0	0	0	0	0	0	0	0	0	0	3	0	14	0	16	0	38	unknown	unknown_unclassified	unknown_unclassified	unknown_unclassified	unknown_unclassified	unknown_unclassified
Otu01795	0	0	0	0	0	0	0	0	0	0	0	0	0	0	0	71	0	0	0	0	0	0	0	0	0	0	0	0	0	0	0	0	0	0	0	0	0	0	0	0	0	Bacteria	Proteobacteria	Gammaproteobacteria	CCD24	CCD24_fa	CCD24_ge
Otu01796	0	7	2	5	3	0	5	2	8	1	3	8	0	0	0	0	0	0	0	0	0	0	0	6	0	0	0	3	0	3	0	1	0	0	0	7	0	5	0	2	0	Bacteria	Bacteria_unclassified	Bacteria_unclassified	Bacteria_unclassified	Bacteria_unclassified	Bacteria_unclassified
Otu01797	0	0	0	0	0	0	0	0	0	0	1	0	0	0	0	0	0	0	0	0	0	1	3	0	0	0	4	0	2	0	4	0	15	0	0	0	11	0	0	0	30	Bacteria	Proteobacteria	Alphaproteobacteria	Acetobacterales	Acetobacteraceae	Roseomonas
Otu01798	0	8	9	4	0	2	1	0	10	4	0	0	0	0	0	0	0	0	0	0	0	3	1	2	0	1	0	12	1	0	0	1	0	0	0	2	0	3	3	4	0	Bacteria	Firmicutes	Clostridia	Clostridiales	Clostridiales_unclassified	Clostridiales_unclassified
Otu01799	0	0	0	0	0	0	0	0	0	0	0	0	0	4	0	0	0	7	0	0	0	0	4	0	9	1	5	0	17	0	0	0	5	0	8	0	0	0	5	0	5	Bacteria	Actinobacteria	Actinobacteria	Micrococcales	Microbacteriaceae	Microbacteriaceae_unclassified
Otu01800	0	4	6	2	2	6	14	4	0	2	0	3	1	0	1	0	1	0	1	0	2	2	0	2	0	1	0	6	0	3	0	0	0	0	0	3	0	3	0	1	0	Bacteria	Spirochaetes	Spirochaetia	Spirochaetales	Spirochaetaceae	Spirochaetaceae_unclassified
Otu01801	0	5	3	12	1	3	6	0	5	12	2	0	0	0	0	0	0	0	0	0	0	3	0	0	0	0	0	0	0	1	0	3	1	2	0	1	0	4	0	6	0	Bacteria	Bacteria_unclassified	Bacteria_unclassified	Bacteria_unclassified	Bacteria_unclassified	Bacteria_unclassified
Otu01802	0	0	1	0	0	0	0	0	3	0	0	0	0	41	0	0	1	10	0	0	1	0	0	0	0	0	0	0	0	0	0	0	12	0	1	0	0	0	0	0	0	Bacteria	Proteobacteria	Gammaproteobacteria	Betaproteobacteriales	Burkholderiaceae	Burkholderiaceae_unclassified
Otu01803	0	0	0	0	0	0	0	0	0	0	0	0	0	0	0	0	0	0	0	0	0	0	0	0	2	0	0	45	0	19	0	4	0	0	0	0	0	0	0	0	0	Bacteria	Bacteria_unclassified	Bacteria_unclassified	Bacteria_unclassified	Bacteria_unclassified	Bacteria_unclassified
Otu01804	0	6	7	11	2	10	8	6	4	8	1	7	0	0	0	0	0	0	0	0	0	0	0	0	0	0	0	0	0	0	0	0	0	0	0	0	0	0	0	0	0	Bacteria	Firmicutes	Clostridia	Clostridiales	Clostridiales_unclassified	Clostridiales_unclassified
Otu01805	0	0	0	0	0	0	0	0	0	0	0	0	0	2	0	0	0	19	0	1	0	0	0	0	3	0	0	0	8	0	0	0	5	0	12	0	10	0	2	0	8	Bacteria	Actinobacteria	Actinobacteria	Micromonosporales	Micromonosporaceae	Micromonosporaceae_unclassified
Otu01806	0	0	0	15	0	10	9	0	0	4	1	0	0	0	0	0	0	0	0	0	0	0	0	0	0	2	0	1	0	3	0	6	0	0	0	13	0	0	0	6	0	Bacteria	Firmicutes	Clostridia	Clostridiales	Ruminococcaceae	Ruminococcaceae_unclassified
Otu01807	0	0	0	0	0	0	0	0	0	0	21	0	0	0	0	0	0	0	0	0	0	1	9	6	9	0	4	1	6	0	12	0	0	0	0	0	0	0	0	0	0	Bacteria	Actinobacteria	Actinobacteria	Propionibacteriales	Nocardioidaceae	Nocardioides
Otu01808	0	0	0	14	4	4	6	11	7	1	1	0	0	0	0	0	0	0	0	0	3	0	0	10	0	7	0	1	0	0	0	0	0	0	0	0	0	0	0	0	0	Bacteria	Bacteria_unclassified	Bacteria_unclassified	Bacteria_unclassified	Bacteria_unclassified	Bacteria_unclassified
Otu01809	0	0	0	0	0	0	0	0	0	0	6	0	0	0	0	0	0	0	0	0	0	0	43	0	0	0	1	0	19	0	0	0	0	0	0	0	0	0	0	0	0	Bacteria	Actinobacteria	Actinobacteria	Micrococcales	Micrococcales_unclassified	Micrococcales_unclassified
Otu01810	0	0	0	0	0	0	0	0	0	0	68	1	0	0	0	0	0	0	0	0	0	0	0	0	0	0	0	0	0	0	0	0	0	0	0	0	0	0	0	0	0	Bacteria	Verrucomicrobia	Verrucomicrobiae	Verrucomicrobiales	Rubritaleaceae	Luteolibacter
Otu01811	0	5	16	6	1	7	9	11	3	6	0	5	0	0	0	0	0	0	0	0	0	0	0	0	0	0	0	0	0	0	0	0	0	0	0	0	0	0	0	0	0	Bacteria	Bacteria_unclassified	Bacteria_unclassified	Bacteria_unclassified	Bacteria_unclassified	Bacteria_unclassified
Otu01812	0	0	0	0	0	0	0	0	0	0	43	26	0	0	0	0	0	0	0	0	0	0	0	0	0	0	0	0	0	0	0	0	0	0	0	0	0	0	0	0	0	Bacteria	Elusimicrobia	Endomicrobia	Endomicrobiales	Endomicrobiaceae	Candidatus_Endomicrobium
Otu01813	0	0	5	13	0	0	13	7	0	3	11	7	0	0	0	0	0	0	0	0	3	1	0	0	0	0	0	0	0	0	0	1	0	0	0	0	0	3	0	1	1	Bacteria	Bacteria_unclassified	Bacteria_unclassified	Bacteria_unclassified	Bacteria_unclassified	Bacteria_unclassified
Otu01814	0	0	0	0	0	0	0	0	0	0	0	0	0	0	0	0	0	0	0	0	0	0	2	0	3	4	0	0	3	1	19	1	36	0	0	0	0	0	0	0	0	Bacteria	Proteobacteria	Alphaproteobacteria	Rhizobiales	Rhizobiaceae	Mesorhizobium
Otu01815	0	0	0	0	0	0	0	0	0	0	0	0	0	1	0	0	0	0	0	0	0	0	10	0	29	0	1	0	16	0	5	0	0	0	0	0	3	2	1	1	0	Bacteria	Proteobacteria	Alphaproteobacteria	Sphingomonadales	Sphingomonadaceae	Sphingomonas
Otu01816	0	0	0	0	0	0	0	0	0	0	0	0	0	0	0	69	0	0	0	0	0	0	0	0	0	0	0	0	0	0	0	0	0	0	0	0	0	0	0	0	0	Bacteria	Bacteroidetes	Bacteroidia	Cytophagales	Microscillaceae	Microscillaceae_unclassified
Otu01817	0	13	1	0	0	11	0	2	0	0	0	0	0	0	0	0	0	0	0	0	0	1	1	6	3	0	1	16	10	1	0	0	0	0	0	3	0	0	0	0	0	Bacteria	Actinobacteria	Actinobacteria	Micrococcales	Micrococcales_unclassified	Micrococcales_unclassified
Otu01818	0	5	1	0	2	6	27	7	9	6	3	0	0	0	0	0	0	0	0	0	1	1	0	0	0	0	0	0	0	1	0	0	0	0	0	0	0	0	0	0	0	Bacteria	Firmicutes	Clostridia	Clostridiales	Clostridiales_unclassified	Clostridiales_unclassified
Otu01819	0	0	0	0	0	1	0	0	0	0	0	0	0	0	0	0	0	0	0	0	0	16	0	7	0	6	0	14	0	7	0	3	1	2	0	4	0	5	0	3	0	Bacteria	Firmicutes	Firmicutes_unclassified	Firmicutes_unclassified	Firmicutes_unclassified	Firmicutes_unclassified
Otu01820	0	0	0	0	1	0	6	1	6	0	0	0	0	0	0	0	0	0	0	0	0	0	0	0	0	0	0	39	0	9	0	0	0	0	0	6	0	0	0	0	0	Archaea	Euryarchaeota	Methanobacteria	Methanobacteriales	Methanobacteriaceae	Methanobrevibacter
Otu01821	0	0	0	0	0	0	0	0	0	21	47	0	0	0	0	0	0	0	0	0	0	0	0	0	0	0	0	0	0	0	0	0	0	0	0	0	0	0	0	0	0	Archaea	Euryarchaeota	Methanobacteria	Methanobacteriales	Methanobacteriaceae	Methanobrevibacter
Otu01822	0	4	2	8	7	9	14	1	17	6	0	0	0	0	0	0	0	0	0	0	0	0	0	0	0	0	0	0	0	0	0	0	0	0	0	0	0	0	0	0	0	Bacteria	Spirochaetes	Spirochaetia	Spirochaetales	Spirochaetaceae	Treponema
Otu01823	0	0	0	0	0	0	0	0	0	0	0	0	0	0	0	1	0	0	0	0	0	0	0	0	2	0	0	0	0	0	0	0	0	5	0	0	0	43	0	17	0	Bacteria	Bacteroidetes	Bacteroidia	Bacteroidales	Dysgonomonadaceae	Candidatus_Symbiothrix
Otu01824	0	0	0	0	0	0	0	0	0	0	0	0	0	0	0	0	0	0	0	0	0	0	0	0	0	0	0	0	0	0	0	0	13	0	0	0	0	0	0	0	55	Bacteria	Bacteroidetes	Bacteroidia	Bacteroidia_unclassified	Bacteroidia_unclassified	Bacteroidia_unclassified
Otu01825	0	0	1	0	0	0	0	0	0	0	0	0	0	0	0	0	0	0	0	0	0	0	0	42	0	0	0	0	0	0	0	0	0	25	0	0	0	0	0	0	0	Bacteria	Planctomycetes	Planctomycetacia	Pirellulales	Pirellulaceae	Termite_planctomycete_cluster
Otu01826	0	1	0	0	0	1	0	2	1	0	0	0	0	0	0	0	0	0	0	0	3	4	0	7	0	0	0	4	0	3	0	1	0	3	0	8	0	25	0	5	0	Bacteria	Firmicutes	Clostridia	Clostridiales	Lachnospiraceae	Lachnospiraceae_unclassified
Otu01827	0	0	0	0	0	0	0	0	0	0	5	0	0	26	0	1	0	6	0	1	0	0	0	0	0	0	0	0	0	0	0	0	3	0	0	0	1	0	13	0	12	Bacteria	Planctomycetes	Planctomycetacia	Gemmatales	Gemmataceae	Gemmata
Otu01828	0	0	0	0	0	0	0	0	0	0	1	0	0	18	0	4	0	0	0	14	0	0	0	0	0	0	0	0	0	0	0	0	0	0	0	0	0	0	25	0	6	Bacteria	Planctomycetes	Planctomycetacia	Planctomycetales	Rubinisphaeraceae	SH-PL14
Otu01829	0	3	7	9	1	3	12	7	6	5	0	5	0	0	0	0	0	0	0	0	0	1	0	0	0	0	0	4	0	2	0	0	0	0	0	0	0	3	0	0	0	Bacteria	Bacteria_unclassified	Bacteria_unclassified	Bacteria_unclassified	Bacteria_unclassified	Bacteria_unclassified
Otu01830	0	0	0	0	0	0	0	0	0	0	0	0	0	11	0	8	0	12	0	2	0	0	1	0	0	0	0	0	0	0	0	0	10	0	0	0	7	0	4	0	13	Bacteria	Actinobacteria	Acidimicrobiia	Microtrichales	Ilumatobacteraceae	uncultured
Otu01831	0	0	0	0	0	0	0	0	0	0	0	0	0	7	0	0	0	12	0	0	0	0	0	0	0	0	0	0	4	0	0	0	8	0	3	0	3	0	6	0	25	Bacteria	Actinobacteria	Actinobacteria	Actinobacteria_unclassified	Actinobacteria_unclassified	Actinobacteria_unclassified
Otu01832	0	0	0	0	0	0	0	0	0	0	0	0	0	27	0	31	0	0	0	10	0	0	0	0	0	0	0	0	0	0	0	0	0	0	0	0	0	0	0	0	0	Bacteria	Acidobacteria	Acidobacteriia	Solibacterales	Solibacteraceae_	100)
Otu01833	0	13	10	0	2	2	2	0	1	0	32	1	0	0	0	0	0	0	0	0	0	0	0	0	0	0	0	3	0	1	0	0	0	0	0	0	0	0	0	0	0	Bacteria	Firmicutes	Clostridia	Clostridiales	Clostridiales_unclassified	Clostridiales_unclassified
Otu01834	0	0	0	0	0	0	0	0	0	0	0	0	0	0	0	0	0	0	0	0	0	0	0	0	0	2	0	20	0	0	0	10	0	0	0	17	0	18	0	0	0	Bacteria	Bacteroidetes	Bacteroidia	Bacteroidales	Rikenellaceae	BCf9-17_termite_group
Otu01835	0	0	0	0	0	0	0	0	0	0	0	0	0	4	0	9	0	0	0	1	0	0	0	0	0	0	0	0	0	0	0	0	14	0	5	0	11	0	0	0	23	Bacteria	Proteobacteria	Deltaproteobacteria	Myxococcales	Haliangiaceae	Haliangium
Otu01836	0	0	0	0	0	0	0	0	0	0	4	0	1	0	0	0	0	0	0	0	0	0	0	0	0	0	0	0	0	0	0	0	12	0	0	0	50	0	0	0	0	Bacteria	Proteobacteria	Alphaproteobacteria	Reyranellales	Reyranellaceae	Reyranella
Otu01837	0	0	0	0	0	0	0	0	0	0	0	1	0	65	0	0	0	0	0	0	0	0	0	0	0	0	0	0	0	0	0	0	1	0	0	0	0	0	0	0	0	Bacteria	Bacteroidetes	Bacteroidia	Flavobacteriales	Flavobacteriaceae	Flavobacteriaceae_unclassified
Otu01838	0	0	11	24	7	15	0	3	0	5	1	0	0	0	0	0	0	0	0	0	0	0	0	0	0	0	0	0	0	0	0	0	0	0	0	0	0	0	0	0	0	Bacteria	Firmicutes	Clostridia	Clostridiales	Ruminococcaceae	Ruminococcaceae_unclassified
Otu01839	0	0	0	0	0	0	0	0	0	0	0	0	0	11	0	8	0	2	0	0	0	0	0	0	0	0	1	0	1	0	4	0	3	0	3	0	0	0	18	0	15	Bacteria	Proteobacteria	Alphaproteobacteria	Alphaproteobacteria_unclassified	Alphaproteobacteria_unclassified	Alphaproteobacteria_unclassified
Otu01840	0	4	4	5	1	3	3	1	2	0	5	0	0	0	0	0	0	0	2	0	0	6	0	0	0	6	0	3	0	2	0	0	0	2	0	8	0	5	0	4	0	Bacteria	Firmicutes	Clostridia	Clostridiales	Ruminococcaceae	Ruminococcaceae_unclassified
Otu01841	0	0	0	0	0	0	0	0	0	0	6	0	0	16	0	3	0	20	0	6	0	0	1	0	0	0	0	0	0	0	0	0	3	0	7	0	3	0	1	0	0	Bacteria	Proteobacteria	Gammaproteobacteria	Xanthomonadales	Xanthomonadaceae	Xanthomonadaceae_unclassified
Otu01842	0	0	0	1	0	0	0	0	0	0	0	0	0	10	4	14	0	2	2	4	0	0	0	0	0	0	0	0	0	0	0	4	11	0	0	1	5	0	4	0	4	Bacteria	Bacteria_unclassified	Bacteria_unclassified	Bacteria_unclassified	Bacteria_unclassified	Bacteria_unclassified
Otu01843	0	0	0	0	0	0	0	0	0	0	0	0	1	25	0	0	5	8	2	3	0	0	1	0	0	0	0	0	0	0	1	0	0	0	4	0	2	0	8	0	6	Bacteria	Proteobacteria	Alphaproteobacteria	Rhizobiales	Rhizobiaceae	Rhizobiaceae_unclassified
Otu01844	0	8	14	5	0	4	5	3	8	3	0	1	0	0	0	0	0	0	0	0	0	5	0	1	0	1	0	4	0	3	0	0	0	0	0	0	0	0	0	0	0	Bacteria	Firmicutes	Clostridia	Clostridiales	Ruminococcaceae	Ruminococcaceae_unclassified
Otu01845	0	0	0	0	0	0	0	0	0	0	0	0	0	0	0	6	0	46	0	0	0	0	0	0	0	1	0	0	0	0	0	0	0	0	3	6	3	0	0	0	0	Bacteria	Proteobacteria	Gammaproteobacteria	Betaproteobacteriales	Burkholderiaceae	Burkholderia-Caballeronia-Paraburkholderia
Otu01846	0	1	3	1	0	4	4	0	1	0	14	0	0	0	0	0	0	0	0	0	0	14	0	0	0	5	0	8	0	5	0	1	0	0	0	1	0	1	0	2	0	Bacteria	Firmicutes	Clostridia	Clostridiales	Ruminococcaceae	Ruminococcaceae_unclassified
Otu01847	0	0	0	0	0	0	0	0	0	0	1	0	0	3	0	0	2	6	0	4	0	0	0	0	0	0	1	0	2	0	0	0	6	0	10	0	5	0	17	0	8	Bacteria	Proteobacteria	Alphaproteobacteria	Rhizobiales	Rhizobiaceae	Rhizobiaceae_unclassified
Otu01848	0	0	0	0	0	0	0	0	0	0	0	0	0	17	0	0	0	13	0	9	0	0	0	0	0	0	0	0	0	0	0	0	0	0	0	0	0	0	11	0	15	Bacteria	Proteobacteria	Alphaproteobacteria	Rhizobiales	Xanthobacteraceae	uncultured
Otu01849	0	0	18	0	0	0	1	7	0	0	0	0	0	0	0	0	0	0	0	0	0	0	0	0	0	0	0	0	0	0	0	0	0	34	0	0	0	5	0	0	0	Bacteria	Firmicutes	Bacilli	Bacillales	Bacillales_unclassified	Bacillales_unclassified
Otu01850	0	0	0	0	0	0	0	0	0	0	0	0	0	7	0	5	0	12	0	0	0	0	4	0	0	0	0	0	3	0	0	0	0	0	12	0	22	0	0	0	0	Bacteria	Actinobacteria	Actinobacteria	Micrococcales	Microbacteriaceae	Leucobacter
Otu01851	0	9	7	3	0	9	4	9	1	4	1	1	0	0	0	0	0	0	0	0	8	0	0	0	0	1	0	2	0	1	0	0	0	0	0	1	0	0	0	4	0	Bacteria	Firmicutes	Bacilli	Lactobacillales	Lactobacillales_unclassified	Lactobacillales_unclassified
Otu01852	0	8	0	24	0	18	0	0	2	0	3	0	0	0	0	0	0	0	0	0	0	0	0	0	0	0	0	0	0	1	0	3	0	2	0	0	0	3	0	1	0	Bacteria	Bacteria_unclassified	Bacteria_unclassified	Bacteria_unclassified	Bacteria_unclassified	Bacteria_unclassified
Otu01853	0	0	0	4	0	0	0	0	0	0	8	0	1	4	0	0	0	0	18	2	0	0	0	0	0	0	0	0	0	0	0	0	5	1	0	13	2	5	2	0	0	Bacteria	Bacteria_unclassified	Bacteria_unclassified	Bacteria_unclassified	Bacteria_unclassified	Bacteria_unclassified
Otu01854	0	1	5	0	0	3	5	4	7	0	1	1	1	0	1	0	0	0	0	0	0	8	0	3	0	1	0	20	0	3	0	0	0	1	0	0	0	0	0	0	0	Bacteria	Firmicutes	Firmicutes_unclassified	Firmicutes_unclassified	Firmicutes_unclassified	Firmicutes_unclassified
Otu01855	0	1	0	0	0	0	0	0	0	0	0	0	0	0	0	0	0	0	0	0	0	0	0	0	0	1	0	0	13	0	6	0	11	0	1	2	0	4	7	1	18	Bacteria	Proteobacteria	Alphaproteobacteria	Rhizobiales	Xanthobacteraceae	Rhodopseudomonas
Otu01856	0	0	0	0	0	0	0	0	0	0	0	0	0	26	0	11	0	0	0	2	0	0	0	0	0	0	0	0	0	0	0	0	6	0	0	0	0	0	18	0	2	Bacteria	Proteobacteria	Gammaproteobacteria	Betaproteobacteriales	Burkholderiaceae	Burkholderiaceae_unclassified
Otu01857	0	0	0	0	0	0	0	0	0	0	0	0	0	16	0	0	0	0	0	5	0	0	0	0	0	0	1	0	0	0	0	0	0	0	0	0	22	0	1	0	19	Bacteria	Proteobacteria	Alphaproteobacteria	Sphingomonadales	Sphingomonadaceae	Sphingomonadaceae_unclassified
Otu01858	0	4	0	6	2	14	5	0	4	20	0	9	0	0	0	0	0	0	0	0	0	0	0	0	0	0	0	0	0	0	0	0	0	0	0	0	0	0	0	0	0	Bacteria	Firmicutes	Firmicutes_unclassified	Firmicutes_unclassified	Firmicutes_unclassified	Firmicutes_unclassified
Otu01859	0	0	0	0	0	0	0	0	0	0	0	0	0	0	0	53	0	0	0	5	0	0	0	0	0	0	0	0	0	0	0	0	6	0	0	0	0	0	0	0	0	Bacteria	Bacteroidetes	Bacteroidia	Chitinophagales	Chitinophagales_unclassified	Chitinophagales_unclassified
Otu01860	0	0	0	0	0	0	0	0	0	0	0	0	0	7	0	4	0	14	0	5	0	0	0	0	23	0	0	0	0	0	2	0	0	0	4	0	0	0	5	0	0	Bacteria	Actinobacteria	Actinobacteria	Micrococcales	Micrococcales_unclassified	Micrococcales_unclassified
Otu01861	0	0	0	0	0	0	0	0	0	0	3	0	0	2	0	0	0	9	0	2	0	5	0	0	0	0	0	0	13	0	0	0	5	0	0	0	0	0	0	0	25	Bacteria	Proteobacteria	Alphaproteobacteria	Sphingomonadales	Sphingomonadaceae	Sphingomonadaceae_unclassified
Otu01862	0	0	0	0	0	0	0	0	0	0	0	0	0	17	0	7	0	0	0	12	0	0	0	0	0	0	0	0	0	0	0	0	8	0	11	0	2	0	7	0	0	Bacteria	Bacteroidetes	Bacteroidia	Cytophagales	Microscillaceae	uncultured
Otu01863	0	0	0	0	0	0	0	0	0	0	0	0	0	0	0	55	0	0	0	0	0	0	0	0	0	0	0	0	0	0	0	0	9	0	0	0	0	0	0	0	0	Bacteria	Bacteria_unclassified	Bacteria_unclassified	Bacteria_unclassified	Bacteria_unclassified	Bacteria_unclassified
Otu01864	0	0	0	0	0	0	0	0	0	0	0	0	0	0	0	0	0	0	0	0	0	0	0	0	0	0	0	0	0	0	0	0	0	0	0	0	0	0	0	64	0	Bacteria	Firmicutes	Clostridia	Clostridiales	Ruminococcaceae	Ruminococcaceae_unclassified
Otu01865	0	0	0	5	1	7	9	3	1	0	1	0	0	0	0	0	0	0	0	0	2	9	0	0	0	0	0	9	0	4	0	6	0	1	0	0	0	5	0	0	0	Bacteria	Bacteria_unclassified	Bacteria_unclassified	Bacteria_unclassified	Bacteria_unclassified	Bacteria_unclassified
Otu01866	0	0	0	0	0	0	0	0	0	0	0	0	0	11	0	1	0	1	0	0	0	0	0	0	0	0	0	0	0	0	0	0	4	0	8	0	8	0	30	0	0	Bacteria	Proteobacteria	Alphaproteobacteria	Alphaproteobacteria_unclassified	Alphaproteobacteria_unclassified	Alphaproteobacteria_unclassified
Otu01867	0	0	0	0	0	0	0	0	63	0	0	0	0	0	0	0	0	0	0	0	0	0	0	0	0	0	0	0	0	0	0	0	0	0	0	0	0	0	0	0	0	Bacteria	Elusimicrobia	Endomicrobia	Endomicrobiales	Endomicrobiaceae	Candidatus_Endomicrobium
Otu01868	0	0	0	0	0	0	0	0	0	0	0	63	0	0	0	0	0	0	0	0	0	0	0	0	0	0	0	0	0	0	0	0	0	0	0	0	0	0	0	0	0	Bacteria	Elusimicrobia	Endomicrobia	Endomicrobiales	Endomicrobiaceae	Candidatus_Endomicrobium
Otu01869	0	0	0	0	0	0	0	2	0	0	0	0	0	3	0	4	0	0	0	3	0	0	0	0	0	0	0	0	0	0	1	0	23	0	0	0	0	0	9	0	18	Bacteria	Proteobacteria	Alphaproteobacteria	Sphingomonadales	Sphingomonadaceae	Sphingomonadaceae_unclassified
Otu01870	0	0	0	0	0	0	0	0	0	0	0	0	0	0	0	0	0	0	0	0	0	26	0	0	0	0	0	23	0	0	0	14	0	0	0	0	0	0	0	0	0	Bacteria	Firmicutes	Clostridia	Clostridiales	Clostridiales_unclassified	Clostridiales_unclassified
Otu01871	0	0	0	0	0	0	0	0	0	0	0	0	0	18	0	2	0	10	0	2	0	0	3	0	7	0	0	0	0	1	0	0	0	0	0	0	16	0	4	0	0	Bacteria	Actinobacteria	Actinobacteria	Pseudonocardiales	Pseudonocardiaceae	Pseudonocardia
Otu01872	0	1	9	22	0	8	11	5	3	0	0	1	0	0	1	0	0	0	0	0	0	0	0	0	0	2	0	0	0	0	0	0	0	0	0	0	0	0	0	0	0	Bacteria	Firmicutes	Clostridia	Clostridiales	Ruminococcaceae	Ruminococcaceae_unclassified
Otu01873	0	0	0	0	0	0	0	0	0	0	0	0	1	9	0	1	0	0	0	0	0	0	4	0	1	0	13	0	8	0	3	0	4	0	6	0	1	0	5	0	7	Bacteria	Proteobacteria	Alphaproteobacteria	Acetobacterales	Acetobacteraceae	Acetobacteraceae_unclassified
Otu01874	0	0	0	0	0	0	0	16	0	0	1	0	0	1	8	0	6	0	0	0	31	0	0	0	0	0	0	0	0	0	0	0	0	0	0	0	0	0	0	0	0	Bacteria	Firmicutes	Clostridia	Clostridiales	Ruminococcaceae	Ruminococcaceae_unclassified
Otu01875	0	0	0	0	0	0	0	0	0	0	0	0	0	0	0	47	0	0	0	0	0	0	0	0	0	0	0	0	0	0	0	0	0	0	0	0	0	0	0	0	15	Bacteria	Planctomycetes	Planctomycetacia	Planctomycetacia_unclassified	Planctomycetacia_unclassified	Planctomycetacia_unclassified
Otu01876	0	0	0	0	0	0	0	0	0	0	0	0	0	0	0	0	0	5	0	0	2	0	1	5	20	0	8	4	12	1	0	0	0	0	2	0	0	0	1	0	1	Bacteria	Actinobacteria	Actinobacteria	Propionibacteriales	Nocardioidaceae	Nocardioides
Otu01877	0	0	0	0	0	5	9	0	0	0	11	0	0	0	0	0	0	0	0	0	0	0	0	3	1	1	0	5	0	1	0	3	0	1	0	14	0	5	0	3	0	Bacteria	Bacteria_unclassified	Bacteria_unclassified	Bacteria_unclassified	Bacteria_unclassified	Bacteria_unclassified
Otu01878	0	5	10	8	1	1	4	8	3	1	3	3	0	0	0	0	0	0	0	0	5	0	0	1	2	0	0	5	0	2	0	0	0	0	0	0	0	0	0	0	0	Bacteria	Bacteria_unclassified	Bacteria_unclassified	Bacteria_unclassified	Bacteria_unclassified	Bacteria_unclassified
Otu01879	0	0	0	0	0	0	0	0	0	0	0	0	0	0	0	0	0	16	0	0	0	0	0	0	3	0	0	0	0	0	0	0	8	0	18	0	0	0	10	0	7	Bacteria	Proteobacteria	Gammaproteobacteria	Xanthomonadales	Xanthomonadaceae	Stenotrophomonas
Otu01880	0	0	0	0	0	0	0	0	0	0	2	0	0	1	0	5	0	0	0	0	0	0	0	0	0	0	0	0	0	0	0	0	9	0	2	0	25	0	10	0	8	Bacteria	Proteobacteria	Gammaproteobacteria	Gammaproteobacteria_Incertae_Sedis	Unknown_Family	Acidibacter
Otu01881	0	8	3	3	3	2	7	0	21	2	0	1	0	0	0	0	0	0	0	0	4	1	0	0	0	0	0	3	0	0	0	0	0	0	0	1	0	3	0	0	0	Bacteria	Firmicutes	Clostridia	Clostridiales	Clostridiales_unclassified	Clostridiales_unclassified
Otu01882	0	6	3	9	0	0	2	2	2	1	0	0	0	0	3	0	0	0	0	0	0	5	0	8	0	4	0	7	0	6	0	0	0	1	0	0	1	0	0	2	0	Bacteria	Firmicutes	Clostridia	Clostridiales	Clostridiales_unclassified	Clostridiales_unclassified
Otu01883	0	0	0	0	0	0	0	0	0	0	0	0	0	0	0	15	0	0	0	0	0	0	0	0	0	0	0	0	0	0	0	0	1	0	13	0	12	0	15	0	6	Bacteria	Acidobacteria	Subgroup_6	Subgroup_6_or	Subgroup_6_fa	Subgroup_6_ge
Otu01884	0	0	3	1	0	0	0	0	0	0	0	6	0	0	0	0	0	0	0	0	0	0	0	11	0	1	0	3	1	8	0	5	1	1	0	12	0	8	0	0	0	Bacteria	Bacteria_unclassified	Bacteria_unclassified	Bacteria_unclassified	Bacteria_unclassified	Bacteria_unclassified
Otu01885	0	7	1	13	0	3	5	0	0	3	0	0	3	0	0	0	2	0	0	0	3	6	1	1	0	1	0	4	0	4	0	4	0	0	0	0	0	0	0	0	0	Bacteria	Firmicutes	Clostridia	Clostridiales	Clostridiales_unclassified	Clostridiales_unclassified
Otu01886	0	0	0	1	0	1	4	0	0	0	2	3	0	0	5	0	2	0	3	0	37	0	0	0	1	0	0	0	0	0	0	0	0	1	0	0	0	1	0	0	0	Bacteria	Bacteria_unclassified	Bacteria_unclassified	Bacteria_unclassified	Bacteria_unclassified	Bacteria_unclassified
Otu01887	0	0	0	0	0	0	0	0	0	0	59	0	0	0	0	0	0	0	0	0	0	0	0	1	0	0	0	0	0	1	0	0	0	0	0	0	0	0	0	0	0	Bacteria	Bacteria_unclassified	Bacteria_unclassified	Bacteria_unclassified	Bacteria_unclassified	Bacteria_unclassified
Otu01888	0	0	0	0	0	0	0	0	0	0	0	0	0	2	0	12	0	0	0	31	0	0	0	0	0	0	0	0	0	0	0	0	14	0	0	0	0	0	2	0	0	Bacteria	Bacteroidetes	Bacteroidia	Chitinophagales	Chitinophagaceae	Chitinophagaceae_unclassified
Otu01889	0	8	4	5	4	12	7	0	17	1	0	0	0	0	0	0	0	0	0	0	3	0	0	0	0	0	0	0	0	0	0	0	0	0	0	0	0	0	0	0	0	Bacteria	Firmicutes	Clostridia	Clostridiales	Lachnospiraceae	Tyzzerella_3
Otu01890	0	3	4	3	0	16	0	6	3	0	1	0	0	0	0	0	0	0	0	0	0	0	0	0	0	8	0	15	0	2	0	0	0	0	0	0	0	0	0	0	0	Bacteria	Bacteria_unclassified	Bacteria_unclassified	Bacteria_unclassified	Bacteria_unclassified	Bacteria_unclassified
Otu01891	0	0	8	0	9	0	15	0	20	9	0	0	0	0	0	0	0	0	0	0	0	0	0	0	0	0	0	0	0	0	0	0	0	0	0	0	0	0	0	0	0	Bacteria	Firmicutes	Clostridia	Clostridiales	Ruminococcaceae	Ruminococcaceae_unclassified
Otu01892	0	0	0	1	3	0	1	3	0	1	4	0	0	0	0	0	0	0	0	0	0	18	0	5	1	4	0	13	0	3	0	0	0	2	0	2	0	0	0	0	0	Bacteria	Firmicutes	Clostridia	Clostridiales	Ruminococcaceae	Ruminococcaceae_unclassified
Otu01893	0	3	7	9	3	0	12	0	1	0	0	2	0	0	0	0	0	0	0	0	0	0	0	4	0	0	0	4	0	3	1	5	1	0	0	4	0	2	0	0	0	Bacteria	Bacteria_unclassified	Bacteria_unclassified	Bacteria_unclassified	Bacteria_unclassified	Bacteria_unclassified
Otu01894	0	0	0	0	0	0	0	0	0	0	0	0	0	0	0	16	0	13	0	10	0	0	0	0	0	0	0	0	0	0	0	0	0	0	19	0	0	0	0	0	2	Bacteria	Bacteroidetes	Bacteroidia	Chitinophagales	Chitinophagaceae	Chitinophagaceae_unclassified
Otu01895	0	0	0	18	2	6	12	4	0	3	0	6	0	0	0	0	0	0	0	0	0	0	0	0	0	0	0	0	0	0	0	1	0	0	0	6	0	2	0	0	0	Bacteria	Spirochaetes	Spirochaetia	Spirochaetales	Spirochaetaceae	Treponema
Otu01896	0	0	0	0	0	0	0	0	0	0	0	0	0	3	0	7	0	0	0	0	0	0	0	0	0	0	0	0	0	0	0	0	0	0	2	0	2	0	46	0	0	Bacteria	Gemmatimonadetes	Gemmatimonadetes	Gemmatimonadales	Gemmatimonadaceae	Gemmatimonas
Otu01897	0	0	0	0	0	0	0	0	0	0	0	0	0	0	0	0	0	0	0	0	0	0	0	0	0	0	0	0	0	0	0	0	0	0	0	0	0	0	0	0	60	Bacteria	Bacteroidetes	Bacteroidia	Flavobacteriales	Crocinitomicaceae	Crocinitomix
Otu01898	0	0	25	0	5	0	0	8	21	0	0	0	0	0	0	0	0	1	0	0	0	0	0	0	0	0	0	0	0	0	0	0	0	0	0	0	0	0	0	0	0	Bacteria	Firmicutes	Clostridia	Clostridiales	Clostridiales_unclassified	Clostridiales_unclassified
Otu01899	0	0	0	0	0	0	0	0	0	0	0	0	0	1	0	1	0	0	0	0	0	0	0	0	0	0	0	0	0	0	0	1	8	0	0	0	29	1	17	0	2	Bacteria	Planctomycetes	Planctomycetacia	Isosphaerales	Isosphaeraceae	Isosphaeraceae_unclassified
Otu01900	0	0	2	1	0	0	0	0	1	0	0	0	0	0	0	0	0	0	0	0	0	9	0	4	0	6	1	10	0	6	0	0	0	1	0	10	0	7	1	1	0	Bacteria	Firmicutes	Clostridia	Clostridiales	Ruminococcaceae	Ruminococcaceae_ge
Otu01901	0	4	0	1	0	2	0	0	3	1	5	1	8	0	2	0	1	0	6	0	0	5	0	1	0	0	0	1	0	0	0	0	0	0	0	3	0	11	0	5	0	Bacteria	Firmicutes	Clostridia	Clostridiales	Clostridiales_unclassified	Clostridiales_unclassified
Otu01902	0	1	1	3	1	9	8	0	0	2	0	0	2	1	2	2	1	1	4	0	0	1	2	0	1	0	0	0	3	0	1	3	1	6	0	0	2	1	1	0	0	Bacteria	Bacteria_unclassified	Bacteria_unclassified	Bacteria_unclassified	Bacteria_unclassified	Bacteria_unclassified
Otu01903	0	0	0	0	0	0	0	0	0	0	60	0	0	0	0	0	0	0	0	0	0	0	0	0	0	0	0	0	0	0	0	0	0	0	0	0	0	0	0	0	0	Bacteria	Elusimicrobia	Endomicrobia	Endomicrobiales	Endomicrobiaceae	Candidatus_Endomicrobium
Otu01904	0	0	0	0	0	0	0	0	0	0	0	0	0	0	0	0	0	0	0	0	0	0	0	0	0	0	0	0	0	0	0	0	0	0	60	0	0	0	0	0	0	Bacteria	Proteobacteria	Gammaproteobacteria	Betaproteobacteriales	Betaproteobacteriales_unclassified	Betaproteobacteriales_unclassified
Otu01905	0	0	0	0	0	0	0	0	0	0	0	0	0	0	0	0	0	0	0	0	0	0	0	0	0	0	0	0	0	0	0	0	0	60	0	0	0	0	0	0	0	Bacteria	Firmicutes	Clostridia	Clostridiales	Ruminococcaceae	Ruminococcaceae_unclassified
Otu01906	0	0	0	0	0	0	0	0	0	0	0	0	0	3	0	7	0	3	0	6	0	0	0	0	0	0	0	0	2	0	0	0	0	0	2	0	16	0	10	0	10	Bacteria	Proteobacteria	Alphaproteobacteria	Sphingomonadales	Sphingomonadaceae	Sphingomonadaceae_unclassified
Otu01907	0	0	0	0	0	0	0	0	0	0	0	0	0	0	0	8	0	49	0	0	0	0	0	0	0	0	0	0	0	0	2	0	0	0	0	0	0	0	0	0	0	Bacteria	Actinobacteria	Actinobacteria	Propionibacteriales	Nocardioidaceae	Nocardioides
Otu01908	0	0	1	4	1	3	1	0	13	2	10	1	0	0	0	0	0	0	0	0	0	3	0	0	1	7	0	7	0	3	0	0	0	2	0	0	0	0	0	0	0	Bacteria	Firmicutes	Clostridia	Clostridiales	Clostridiales_unclassified	Clostridiales_unclassified
Otu01909	0	2	8	4	0	2	9	2	3	3	0	0	0	0	1	0	0	0	0	0	1	0	0	3	0	0	0	1	2	2	0	0	1	4	0	2	0	9	0	0	0	Bacteria	Bacteria_unclassified	Bacteria_unclassified	Bacteria_unclassified	Bacteria_unclassified	Bacteria_unclassified
Otu01910	0	0	0	0	0	0	36	0	0	0	0	0	0	0	0	3	0	0	0	0	0	0	20	0	0	0	0	0	0	0	0	0	0	0	0	0	0	0	0	0	0	Bacteria	Firmicutes	Clostridia	Clostridiales	Lachnospiraceae	Lachnospiraceae_unclassified
Otu01911	0	0	0	0	0	0	0	0	0	0	0	0	0	0	0	0	0	0	0	0	59	0	0	0	0	0	0	0	0	0	0	0	0	0	0	0	0	0	0	0	0	Bacteria	Spirochaetes	Spirochaetia	Spirochaetales	Spirochaetaceae	Termite_Treponema_cluster
Otu01912	0	3	5	3	0	5	3	1	6	0	10	0	0	0	0	0	0	0	0	0	0	2	0	9	1	4	0	3	0	1	0	0	0	0	0	0	0	1	0	2	0	Bacteria	Firmicutes	Clostridia	Clostridiales	Clostridiales_unclassified	Clostridiales_unclassified
Otu01913	0	0	0	0	0	0	0	0	0	0	0	0	0	6	0	4	0	0	0	7	0	0	0	0	0	0	0	0	0	0	0	0	1	0	17	0	9	0	0	0	15	Bacteria	Actinobacteria	Actinobacteria	Propionibacteriales	Nocardioidaceae	Nocardioides
Otu01914	0	0	0	0	0	0	0	0	0	0	2	0	0	12	0	8	0	0	0	0	0	0	0	0	4	0	0	0	0	0	1	0	4	0	8	0	11	0	3	0	6	unknown
Otu01915	0	0	0	0	0	0	0	0	0	0	0	0	0	0	0	0	0	0	0	0	0	0	0	0	0	0	0	0	59	0	0	0	0	0	0	0	0	0	0	0	0	unknown
Otu01916	0	0	0	0	0	0	0	0	0	0	1	0	0	1	0	0	0	0	0	0	0	0	0	0	0	0	0	0	0	0	0	0	33	0	0	0	0	0	5	0	18	Bacteria	Planctomycetes	Planctomycetacia	Gemmatales	Gemmataceae	Gemmataceae_unclassified
Otu01917	0	0	0	0	0	0	0	0	0	0	0	0	0	12	0	0	0	0	0	1	0	0	0	0	0	0	0	0	0	0	0	0	6	0	5	0	7	0	14	0	13	Bacteria	Acidobacteria	Acidobacteriia	Solibacterales	Solibacteraceae_	100)
Otu01918	0	8	0	11	2	8	9	0	1	4	0	8	0	0	0	0	0	0	0	0	4	0	0	0	0	0	0	2	0	1	0	0	0	0	0	0	0	0	0	0	0	Bacteria	Bacteria_unclassified	Bacteria_unclassified	Bacteria_unclassified	Bacteria_unclassified	Bacteria_unclassified
Otu01919	0	1	1	2	0	6	6	1	1	3	1	6	3	0	3	0	1	0	2	0	1	5	0	0	0	0	1	2	0	0	1	1	0	0	0	3	0	6	0	1	0	Bacteria	Firmicutes	Clostridia	Clostridiales	Clostridiales_unclassified	Clostridiales_unclassified
Otu01920	0	3	3	2	2	4	0	1	13	6	0	1	0	0	0	0	0	0	0	0	0	1	0	2	0	0	0	9	0	8	2	0	0	0	0	0	0	0	0	0	0	Bacteria	Bacteria_unclassified	Bacteria_unclassified	Bacteria_unclassified	Bacteria_unclassified	Bacteria_unclassified
Otu01921	0	0	0	0	0	0	0	1	0	0	1	0	0	0	0	1	0	1	0	3	0	0	11	0	21	0	1	1	5	0	4	0	1	0	2	0	1	0	2	0	1	Bacteria	Firmicutes	Bacilli	Bacillales	Bacillales_unclassified	Bacillales_unclassified
Otu01922	0	0	0	0	0	0	0	0	0	0	45	0	0	0	0	0	0	0	0	0	0	0	0	1	4	1	1	0	0	0	3	0	1	0	0	0	0	0	0	0	1	Bacteria	Actinobacteria	Actinobacteria	Propionibacteriales	Nocardioidaceae	Nocardioides
Otu01923	0	0	0	0	0	0	0	0	0	0	0	0	0	4	0	2	0	6	0	0	0	0	1	3	6	0	0	3	1	0	2	0	6	0	2	0	12	0	7	0	2	Bacteria	Actinobacteria	Actinobacteria	Propionibacteriales	Nocardioidaceae	Nocardioides
Otu01924	0	3	0	2	1	0	2	4	1	1	22	0	0	0	0	0	0	0	0	0	0	2	0	2	0	0	1	3	1	2	1	1	2	0	0	2	0	0	3	1	0	Bacteria	Elusimicrobia	Elusimicrobia	Elusimicrobiales	Elusimicrobiaceae	Elusimicrobium
Otu01925	0	0	0	0	0	0	0	0	0	0	0	0	0	18	0	5	0	4	0	2	0	0	0	0	0	0	0	0	0	0	0	0	0	0	3	0	20	0	0	0	5	Bacteria	Actinobacteria	Acidimicrobiia	Microtrichales	Ilumatobacteraceae	uncultured
Otu01926	0	3	7	12	0	3	3	19	2	4	0	0	0	0	0	0	0	0	0	0	0	0	0	1	0	0	0	0	0	3	0	0	0	0	0	0	0	0	0	0	0	Bacteria	Bacteria_unclassified	Bacteria_unclassified	Bacteria_unclassified	Bacteria_unclassified	Bacteria_unclassified
Otu01927	0	3	4	0	2	6	5	3	3	1	15	3	1	0	1	0	0	0	0	0	0	0	0	2	0	0	0	0	0	0	0	0	0	0	0	3	0	4	0	1	0	Bacteria	Firmicutes	Clostridia	Clostridiales	Ruminococcaceae	Ruminococcaceae_unclassified
Otu01928	0	0	0	0	0	0	24	4	0	0	0	0	0	0	0	0	0	0	0	0	0	0	0	0	0	0	0	29	0	0	0	0	0	0	0	0	0	0	0	0	0	Bacteria	Firmicutes	Clostridia	Clostridiales	Clostridiales_unclassified	Clostridiales_unclassified
Otu01929	0	5	3	7	0	4	0	0	2	1	0	20	0	0	0	0	0	0	0	0	0	0	1	4	0	0	0	0	0	1	1	0	0	0	1	0	0	1	0	6	0	Bacteria	Bacteria_unclassified	Bacteria_unclassified	Bacteria_unclassified	Bacteria_unclassified	Bacteria_unclassified
Otu01930	0	0	0	0	0	0	0	0	0	0	0	0	0	0	0	0	0	30	0	4	0	0	1	0	0	0	1	0	0	0	0	0	2	0	8	0	8	0	0	0	3	Bacteria	Actinobacteria	Actinobacteria	Micrococcales	Microbacteriaceae	Microbacteriaceae_unclassified
Otu01931	0	1	1	1	3	0	4	0	6	4	0	1	0	1	0	0	0	0	0	0	0	5	0	0	0	0	0	8	0	3	0	4	0	0	1	5	0	4	0	5	0	Bacteria	Bacteria_unclassified	Bacteria_unclassified	Bacteria_unclassified	Bacteria_unclassified	Bacteria_unclassified
Otu01932	0	0	0	0	0	0	0	0	0	0	1	0	0	0	0	0	0	1	0	0	0	0	0	0	43	0	0	0	2	0	3	0	6	0	0	0	0	0	0	0	1	Bacteria	Proteobacteria	Alphaproteobacteria	Rhodobacterales	Rhodobacteraceae	Paracoccus
Otu01933	0	5	4	3	1	2	0	3	4	2	3	0	0	0	0	0	0	0	0	0	1	5	0	2	0	4	0	7	0	6	0	1	0	0	0	0	0	2	0	2	0	Bacteria	Firmicutes	Clostridia	Clostridiales	Ruminococcaceae	Ruminococcaceae_unclassified
Otu01934	0	0	0	0	0	0	0	0	0	0	2	0	0	0	0	0	0	0	0	0	0	0	0	0	2	0	0	0	7	0	46	0	0	0	0	0	0	0	0	0	0	Bacteria	Proteobacteria	Gammaproteobacteria	Xanthomonadales	Xanthomonadaceae	Xanthomonadaceae_unclassified
Otu01935	0	0	0	7	0	9	0	1	0	0	5	7	0	0	0	0	0	0	0	0	0	0	0	1	0	2	0	5	0	3	0	5	0	2	0	3	0	3	0	4	0	Bacteria	Spirochaetes	Spirochaetia	Spirochaetales	Spirochaetaceae	Treponema
Otu01936	0	6	1	0	3	14	9	1	1	4	5	2	0	0	0	0	0	0	0	0	0	0	0	0	0	0	0	1	0	0	0	1	0	0	0	3	0	4	0	1	0	Bacteria	Bacteroidetes	Bacteroidia	Bacteroidales	Dysgonomonadaceae	Dysgonomonadaceae_unclassified
Otu01937	0	0	0	56	0	0	0	0	0	0	0	0	0	0	0	0	0	0	0	0	0	0	0	0	0	0	0	0	0	0	0	0	0	0	0	0	0	0	0	0	0	Bacteria	Elusimicrobia	Endomicrobia	Endomicrobiales	Endomicrobiaceae	Candidatus_Endomicrobium
Otu01938	0	11	0	8	3	0	0	6	13	0	1	0	0	0	0	0	0	0	0	0	0	4	0	0	0	0	0	5	0	0	0	0	0	0	0	0	0	5	0	0	0	Bacteria	Bacteria_unclassified	Bacteria_unclassified	Bacteria_unclassified	Bacteria_unclassified	Bacteria_unclassified
Otu01939	0	0	0	0	0	0	0	0	0	0	0	0	0	9	0	0	0	0	0	0	0	0	0	0	0	0	0	0	0	0	1	0	22	0	8	0	0	0	0	0	16	Bacteria	Gemmatimonadetes	Gemmatimonadetes	Gemmatimonadales	Gemmatimonadaceae	Gemmatimonas
Otu01940	0	1	2	6	0	8	14	1	2	0	4	3	0	0	0	0	0	0	0	0	13	1	0	0	0	0	0	1	0	0	0	0	0	0	0	0	0	0	0	0	0	Bacteria	Firmicutes	Clostridia	Clostridiales	Ruminococcaceae	Ruminococcaceae_unclassified
Otu01941	0	27	0	0	0	8	0	0	21	0	0	0	0	0	0	0	0	0	0	0	0	0	0	0	0	0	0	0	0	0	0	0	0	0	0	0	0	0	0	0	0	Bacteria	Firmicutes	Clostridia	Clostridiales	Clostridiales_unclassified	Clostridiales_unclassified
Otu01942	0	1	7	10	1	3	5	4	1	5	2	2	0	0	0	0	0	0	0	0	10	0	0	0	0	0	0	0	0	0	0	1	0	0	0	0	0	3	0	1	0	Bacteria	Elusimicrobia	Endomicrobia	Endomicrobiales	Endomicrobiaceae	Candidatus_Endomicrobium
Otu01943	0	1	7	0	0	3	0	9	1	0	0	1	2	0	1	0	0	0	1	0	1	0	0	2	0	4	0	6	0	1	0	4	0	0	0	5	0	7	0	0	0	Bacteria	Firmicutes	Clostridia	Clostridiales	Lachnospiraceae	Tyzzerella_3
Otu01944	0	0	0	0	0	0	0	0	0	0	0	0	0	4	0	2	0	1	0	3	0	0	0	0	0	0	0	0	0	0	0	0	10	0	3	0	13	0	14	0	6	unknown
Otu01945	0	0	7	2	0	0	0	12	2	0	0	0	0	0	0	0	0	0	0	0	0	3	0	4	2	0	0	9	0	10	0	0	0	0	0	0	0	5	0	0	0	Bacteria	Bacteria_unclassified	Bacteria_unclassified	Bacteria_unclassified	Bacteria_unclassified	Bacteria_unclassified
Otu01946	0	4	3	0	0	1	3	5	4	0	3	0	0	0	1	0	0	0	0	0	0	8	0	2	0	4	0	3	0	4	0	0	0	3	1	2	0	3	0	2	0	Archaea	Euryarchaeota	Methanobacteria	Methanobacteriales	Methanobacteriaceae	Methanobrevibacter
Otu01947	0	4	1	10	1	3	10	8	6	1	7	2	0	0	0	0	0	0	0	0	3	0	0	0	0	0	0	0	0	0	0	0	0	0	0	0	0	0	0	0	0	Bacteria	Firmicutes	Clostridia	Clostridiales	Ruminococcaceae	Ruminococcaceae_unclassified
Otu01948	0	0	0	0	0	0	0	0	0	0	0	0	0	19	0	0	0	0	0	13	0	0	0	0	0	0	0	0	0	0	0	0	0	0	14	0	3	0	7	0	0	Bacteria	Proteobacteria	Alphaproteobacteria	Rhizobiales	Rhizobiales_unclassified	Rhizobiales_unclassified
Otu01949	0	0	0	0	0	0	0	0	0	0	1	0	0	5	0	4	0	0	0	0	0	0	0	0	0	0	0	0	0	0	0	0	7	0	8	0	10	0	4	0	17	Bacteria	Proteobacteria	Alphaproteobacteria	Rhizobiales	Rhizobiales_unclassified	Rhizobiales_unclassified
Otu01950	0	0	0	0	0	0	0	0	0	0	0	0	0	0	0	0	0	0	0	0	0	0	0	0	23	0	0	0	32	0	0	0	0	0	0	0	0	0	0	0	0	unknown
Otu01951	0	0	0	0	0	0	0	0	0	0	0	0	0	5	0	5	0	4	0	4	0	0	0	0	0	0	0	0	0	0	0	0	3	0	6	0	18	0	3	0	7	Bacteria	Proteobacteria	Alphaproteobacteria	Rhizobiales	Beijerinckiaceae	Beijerinckiaceae_unclassified
Otu01952	0	0	0	0	0	0	0	0	0	0	0	0	0	0	0	0	0	0	0	0	0	0	0	0	0	0	0	0	0	0	0	0	6	0	14	0	18	0	0	0	17	Bacteria	Proteobacteria	Alphaproteobacteria	Sphingomonadales	Sphingomonadaceae	Sphingomonadaceae_unclassified
Otu01953	0	3	3	3	3	4	9	3	7	1	3	8	0	0	0	0	0	0	0	0	1	4	0	1	0	1	0	1	0	0	0	0	0	0	0	0	0	0	0	0	0	Bacteria	Firmicutes	Clostridia	Clostridiales	Ruminococcaceae	Ruminococcaceae_unclassified
Otu01954	0	4	4	7	1	1	2	0	1	0	2	0	0	0	0	0	0	0	0	0	1	13	0	3	0	2	0	5	0	3	0	1	0	0	0	3	0	1	0	1	0	Bacteria	Firmicutes	Clostridia	Clostridiales	Clostridiales_unclassified	Clostridiales_unclassified
Otu01955	0	0	0	13	0	0	0	6	28	0	2	0	0	0	0	0	0	0	0	0	0	3	0	0	0	2	0	0	0	1	0	0	0	0	0	0	0	0	0	0	0	Bacteria	Firmicutes	Clostridia	Clostridiales	Ruminococcaceae	Ruminiclostridium_6
Otu01956	0	0	0	4	0	5	2	3	2	0	2	0	2	0	0	0	2	0	1	0	0	4	0	2	0	0	0	4	0	9	0	3	0	0	0	2	0	3	0	5	0	Bacteria	Firmicutes	Clostridia	Clostridia_unclassified	Clostridia_unclassified	Clostridia_unclassified
Otu01957	0	0	0	0	0	0	0	0	0	0	0	0	0	55	0	0	0	0	0	0	0	0	0	0	0	0	0	0	0	0	0	0	0	0	0	0	0	0	0	0	0	Bacteria	Proteobacteria	Alphaproteobacteria	Alphaproteobacteria_unclassified	Alphaproteobacteria_unclassified	Alphaproteobacteria_unclassified
Otu01958	0	0	0	0	0	0	0	0	0	0	0	0	0	0	0	0	0	0	0	0	0	0	0	0	0	0	0	0	0	0	0	0	0	55	0	0	0	0	0	0	0	Bacteria	Firmicutes	Clostridia	Clostridiales	Ruminococcaceae	Ruminococcaceae_unclassified
Otu01959	0	0	0	0	0	1	0	0	0	0	53	0	0	0	0	0	0	0	0	0	0	0	0	0	0	0	0	1	0	0	0	0	0	0	0	0	0	0	0	0	0	Bacteria	Actinobacteria	Actinobacteria	Propionibacteriales	Nocardioidaceae	Nocardioides
Otu01960	0	0	0	0	0	0	0	0	0	0	0	0	0	0	0	0	0	3	0	0	0	0	2	3	21	0	6	1	1	0	6	0	4	0	6	0	1	0	0	0	1	Bacteria	Actinobacteria	Actinobacteria	Propionibacteriales	Nocardioidaceae	Nocardioides
Otu01961	0	10	14	0	0	9	2	4	6	7	3	0	0	0	0	0	0	0	0	0	0	0	0	0	0	0	0	0	0	0	0	0	0	0	0	0	0	0	0	0	0	Bacteria	Firmicutes	Clostridia	Clostridiales	Clostridiales_unclassified	Clostridiales_unclassified
Otu01962	0	5	1	4	3	9	5	5	12	4	3	1	0	0	0	0	0	0	0	0	3	0	0	0	0	0	0	0	0	0	0	0	0	0	0	0	0	0	0	0	0	Bacteria	Firmicutes	Clostridia	Clostridiales	Lachnospiraceae	Lachnospiraceae_unclassified
Otu01963	0	10	5	0	0	3	1	0	15	4	5	0	0	0	0	0	0	0	0	0	0	0	0	0	0	0	0	8	0	4	0	0	0	0	0	0	0	0	0	0	0	Bacteria	Bacteria_unclassified	Bacteria_unclassified	Bacteria_unclassified	Bacteria_unclassified	Bacteria_unclassified
Otu01964	0	3	2	9	2	8	10	1	3	6	3	0	0	0	1	0	0	0	0	0	0	0	0	0	1	0	0	2	0	4	0	0	0	0	0	0	0	0	0	0	0	Bacteria	Proteobacteria	Proteobacteria_unclassified	Proteobacteria_unclassified	Proteobacteria_unclassified	Proteobacteria_unclassified
Otu01965	0	0	0	0	0	0	0	6	0	0	0	0	0	0	4	0	0	0	0	0	0	0	0	8	0	0	0	6	0	10	0	20	0	0	0	0	0	0	0	0	0	Bacteria	Bacteroidetes	Bacteroidia	Bacteroidales	Prolixibacteraceae	uncultured
Otu01966	0	0	0	0	0	0	0	0	0	0	0	0	0	0	0	0	0	3	0	0	0	0	0	0	0	0	0	0	0	0	0	0	0	0	0	0	8	0	43	0	0	Bacteria	Actinobacteria	Actinobacteria	Pseudonocardiales	Pseudonocardiaceae	Pseudonocardia
Otu01967	0	0	0	0	0	0	0	0	0	0	0	0	0	0	0	0	0	0	0	0	0	0	1	0	13	0	0	0	40	0	0	0	0	0	0	0	0	0	0	0	0	unknown
Otu01968	0	0	0	0	0	0	0	0	0	0	2	0	0	2	0	1	0	3	0	0	0	0	1	0	8	1	10	0	7	0	11	0	2	0	5	0	1	0	0	0	0	Bacteria	Actinobacteria	Actinobacteria	Micrococcales	Microbacteriaceae	Microbacteriaceae_unclassified
Otu01969	0	3	3	6	0	6	6	6	1	2	0	0	0	0	0	0	0	0	0	0	4	5	0	4	0	1	0	0	0	3	0	1	0	0	0	0	0	2	0	1	0	Bacteria	Bacteria_unclassified	Bacteria_unclassified	Bacteria_unclassified	Bacteria_unclassified	Bacteria_unclassified
Otu01970	0	0	5	9	6	7	17	0	3	7	0	0	0	0	0	0	0	0	0	0	0	0	0	0	0	0	0	0	0	0	0	0	0	0	0	0	0	0	0	0	0	Bacteria	Firmicutes	Clostridia	Clostridiales	Lachnospiraceae	Lachnospiraceae_unclassified
Otu01971	0	1	2	15	0	6	1	0	0	3	3	0	0	0	0	0	0	0	0	0	0	16	0	1	1	0	0	0	0	2	0	0	0	2	0	0	0	0	0	1	0	Bacteria	Firmicutes	Clostridia	Clostridiales	Ruminococcaceae	Ruminococcaceae_UCG-014
Otu01972	0	0	0	13	0	21	0	0	20	0	0	0	0	0	0	0	0	0	0	0	0	0	0	0	0	0	0	0	0	0	0	0	0	0	0	0	0	0	0	0	0	Bacteria	Spirochaetes	Spirochaetia	Spirochaetales	Spirochaetaceae	Treponema
Otu01973	0	0	6	11	0	0	0	6	16	0	0	0	0	0	0	0	0	0	0	0	0	0	0	0	0	0	0	0	0	0	0	0	0	0	0	14	0	0	0	0	0	Bacteria	Bacteria_unclassified	Bacteria_unclassified	Bacteria_unclassified	Bacteria_unclassified	Bacteria_unclassified
Otu01974	0	0	0	0	0	0	0	0	0	0	0	0	0	11	0	4	0	12	0	5	0	0	0	0	0	0	0	0	0	0	0	0	2	0	1	0	0	0	11	0	7	Bacteria	Acidobacteria	Subgroup_6	Unknown_Order	Unknown_Family	Vicinamibacter
Otu01975	0	2	1	4	0	4	6	0	2	0	2	0	0	0	1	0	0	0	0	0	1	3	0	1	0	6	0	10	0	2	0	1	0	2	0	0	0	0	0	5	0	Bacteria	Firmicutes	Clostridia	Clostridiales	Lachnospiraceae	Lachnospiraceae_unclassified
Otu01976	0	5	3	4	0	5	7	4	3	9	0	3	0	0	0	0	0	0	0	0	3	1	0	0	0	1	0	2	0	0	0	1	0	0	0	2	0	0	0	0	0	Bacteria	Bacteria_unclassified	Bacteria_unclassified	Bacteria_unclassified	Bacteria_unclassified	Bacteria_unclassified
[truncated: 25,184 more rows]
