# Supplementary material for: Experimental Warming Reduces Survival, Cold Tolerance, and Gut Prokaryotic Diversity of the Eastern Subterranean Termite, Reticulitermes flavipes (Kollar)
Source: Front Microbiol. 2021 May 17;12:632715. doi: 10.3389/fmicb.2021.632715 (PMC8166220; doi:10.3389/fmicb.2021.632715)
Supplement: Supplementary Table 2 — Differentially abundant OTUs based on MaAsLin2 analysis. [file Table_2.XLSX]

## Sheet: Maaslin-output-Gut
Feature	Treatment	Coefficient	N	N not 0	P-value	Q-value	Phylum	Class	Order	Family	Genus
Otu00279	High_guts	0.0974117	26	4	3.01171e-25	4.1661e-21	Euryarchaeota	Methanobacteria	Methanobacteriales	Methanobacteriaceae	Methanobrevibacter
Otu00101	High_guts	0.179424	26	8	8.54116e-21	5.9075e-17	Firmicutes	Firmicutes_unclassified	Firmicutes_unclassified	Firmicutes_unclassified	Firmicutes_unclassified
Otu00005	High_guts	0.411237	26	25	3.99561e-19	1.84237e-15	Bacteroidetes	Bacteroidia	Bacteroidales	Dysgonomonadaceae	Dysgonomonas
Otu00022	Medium_guts	0.149592	26	10	6.00127e-16	2.07539e-12	Elusimicrobia	Endomicrobia	Endomicrobiales	Endomicrobiaceae	Candidatus_Endomicrobium
Otu00022	Low_guts	0.143088	26	10	1.52188e-15	4.21044e-12	Elusimicrobia	Endomicrobia	Endomicrobiales	Endomicrobiaceae	Candidatus_Endomicrobium
Otu00210	High_guts	0.104221	26	22	5.61986e-15	1.29566e-11	Bacteria_unclassified	Bacteria_unclassified	Bacteria_unclassified	Bacteria_unclassified	Bacteria_unclassified
Otu00085	High_guts	0.189237	26	10	3.99215e-14	7.88906e-11	Bacteria_unclassified	Bacteria_unclassified	Bacteria_unclassified	Bacteria_unclassified	Bacteria_unclassified
Otu00020	High_guts	0.229223	26	26	6.9995e-14	1.2103e-10	Bacteroidetes	Bacteroidia	Bacteroidales	Dysgonomonadaceae	Dysgonomonadaceae_unclassified
Otu01676	High_guts	0.0116636	26	5	6.84767e-13	1.05249e-09	Actinobacteria	Actinobacteria	Propionibacteriales	Nocardioidaceae	Marmoricola
Otu00456	Low_guts	0.0348213	26	9	9.78828e-13	1.2725e-09	Euryarchaeota	Methanobacteria	Methanobacteriales	Methanobacteriaceae	Methanobrevibacter
Otu00956	High_guts	0.0234518	26	19	1.01189e-12	1.2725e-09	Bacteroidetes	Bacteroidia	Bacteroidales	Bacteroidales_unclassified	Bacteroidales_unclassified
Otu00470	High_guts	0.0334943	26	26	1.41858e-12	1.63526e-09	Firmicutes	Firmicutes_unclassified	Firmicutes_unclassified	Firmicutes_unclassified	Firmicutes_unclassified
Otu01389	Low_guts	0.00931316	26	9	1.79448e-12	1.90947e-09	Firmicutes	Clostridia	Clostridiales	Clostridiales_unclassified	Clostridiales_unclassified
Otu00071	High_guts	0.1031	26	25	2.65337e-12	2.44694e-09	Proteobacteria	Deltaproteobacteria	Desulfovibrionales	Desulfovibrionaceae	Desulfovibrio
Otu00312	High_guts	-0.0304034	26	22	2.61153e-12	2.44694e-09	Bacteroidetes	Bacteroidia	Bacteroidia_unclassified	Bacteroidia_unclassified	Bacteroidia_unclassified
Otu00018	Low_guts	0.167569	26	22	5.46049e-12	4.72093e-09	Firmicutes	Clostridia	Clostridiales	Lachnospiraceae	Lachnospiraceae_unclassified
Otu00072	Low_guts	0.0972256	26	15	5.96109e-12	4.85057e-09	Proteobacteria	Deltaproteobacteria	Desulfovibrionales	Desulfovibrionaceae	Desulfovibrio
Otu00935	Low_guts	0.0183276	26	8	6.46072e-12	4.96506e-09	Bacteria_unclassified	Bacteria_unclassified	Bacteria_unclassified	Bacteria_unclassified	Bacteria_unclassified
Otu00099	High_guts	-0.0603635	26	24	1.22668e-11	8.93087e-09	Bacteroidetes	Bacteroidia	Bacteroidales	Dysgonomonadaceae	Candidatus_Symbiothrix
Otu00119	Low_guts	0.0117499	26	8	1.32996e-11	9.19865e-09	Proteobacteria	Alphaproteobacteria	Sphingomonadales	Sphingomonadaceae	Sphingobium
Otu00390	Medium_guts	0.0311112	26	20	1.40165e-11	9.23287e-09	Spirochaetes	Spirochaetia	Spirochaetales	Spirochaetaceae	Spirochaetaceae_unclassified
Otu00114	High_guts	0.0732393	26	26	1.63804e-11	1.02996e-08	Firmicutes	Clostridia	Clostridiales	Family_XIII	uncultured
Otu00013	Low_guts	0.0475527	26	14	1.85615e-11	1.11635e-08	Proteobacteria	Gammaproteobacteria	Pseudomonadales	Moraxellaceae	Acinetobacter
Otu00400	Medium_guts	-0.0318686	26	16	2.38098e-11	1.37234e-08	Firmicutes	Clostridia	Clostridiales	Clostridiales_unclassified	Clostridiales_unclassified
Otu00431	High_guts	-0.0258467	26	22	3.54813e-11	1.96325e-08	Elusimicrobia	Endomicrobia	Endomicrobiales	Endomicrobiaceae	Candidatus_Endomicrobium
Otu00610	Medium_guts	0.033612	26	12	4.19984e-11	2.23448e-08	Bacteria_unclassified	Bacteria_unclassified	Bacteria_unclassified	Bacteria_unclassified	Bacteria_unclassified
Otu00187	Low_guts	0.0560238	26	16	6.02979e-11	3.03708e-08	Actinobacteria	Coriobacteriia	Coriobacteriales	Atopobiaceae	Olsenella
Otu01511	High_guts	0.015259	26	7	6.1475e-11	3.03708e-08	Bacteria_unclassified	Bacteria_unclassified	Bacteria_unclassified	Bacteria_unclassified	Bacteria_unclassified
Otu00150	High_guts	-0.0293603	26	26	8.5218e-11	4.0649e-08	Proteobacteria	Proteobacteria_unclassified	Proteobacteria_unclassified	Proteobacteria_unclassified	Proteobacteria_unclassified
Otu00190	Low_guts	0.058216	26	18	9.90761e-11	4.32129e-08	Firmicutes	Clostridia	Clostridiales	Lachnospiraceae	Lachnospiraceae_unclassified
Otu00655	Medium_guts	0.0180192	26	21	1.0601e-10	4.32129e-08	Proteobacteria	Proteobacteria_unclassified	Proteobacteria_unclassified	Proteobacteria_unclassified	Proteobacteria_unclassified
Otu00818	Low_guts	0.015771	26	20	9.5984e-11	4.32129e-08	Bacteria_unclassified	Bacteria_unclassified	Bacteria_unclassified	Bacteria_unclassified	Bacteria_unclassified
Otu00637	High_guts	-0.0172139	26	22	1.0479e-10	4.32129e-08	Firmicutes	Clostridia	Clostridiales	Clostridiales_unclassified	Clostridiales_unclassified
Otu00312	Low_guts	-0.023157	26	22	1.06213e-10	4.32129e-08	Bacteroidetes	Bacteroidia	Bacteroidia_unclassified	Bacteroidia_unclassified	Bacteroidia_unclassified
Otu00400	High_guts	-0.0318686	26	16	1.12719e-10	4.45496e-08	Firmicutes	Clostridia	Clostridiales	Clostridiales_unclassified	Clostridiales_unclassified
Otu00400	Low_guts	-0.0289451	26	16	1.49521e-10	5.74533e-08	Firmicutes	Clostridia	Clostridiales	Clostridiales_unclassified	Clostridiales_unclassified
Otu00566	Low_guts	0.0129729	26	7	1.77339e-10	6.45562e-08	Actinobacteria	Actinobacteria	Propionibacteriales	Nocardioidaceae	Nocardioides
Otu00418	High_guts	-0.0283753	26	22	1.7342e-10	6.45562e-08	Firmicutes	Clostridia	Clostridiales	Family_XIII	Family_XIII_unclassified
Otu00787	High_guts	-0.0120535	26	22	2.3473e-10	8.32568e-08	Bacteria_unclassified	Bacteria_unclassified	Bacteria_unclassified	Bacteria_unclassified	Bacteria_unclassified
Otu00410	Medium_guts	0.0418963	26	14	3.25471e-10	1.12556e-07	Bacteria_unclassified	Bacteria_unclassified	Bacteria_unclassified	Bacteria_unclassified	Bacteria_unclassified
Otu00407	Medium_guts	0.0385088	26	9	4.59443e-10	1.55011e-07	Bacteroidetes	Bacteroidia	Bacteroidales	Rikenellaceae	BCf9-17_termite_group
Otu00155	Low_guts	0.00748119	26	6	4.81616e-10	1.58624e-07	Proteobacteria	Gammaproteobacteria	Betaproteobacteriales	Burkholderiaceae	Bordetella
Otu00339	Medium_guts	0.051849	26	8	5.81425e-10	1.84441e-07	Spirochaetes	Spirochaetia	Spirochaetales	Spirochaetaceae	Treponema
Otu01297	High_guts	0.00931571	26	6	5.86669e-10	1.84441e-07	Planctomycetes	Planctomycetacia	Isosphaerales	Isosphaeraceae	Isosphaeraceae_unclassified
Otu00340	High_guts	-0.0297522	26	22	6.782e-10	2.08479e-07	Bacteroidetes	Bacteroidia	Bacteroidales	Bacteroidales_unclassified	Bacteroidales_unclassified
Otu00371	Low_guts	-0.0328362	26	12	8.11039e-10	2.38704e-07	Proteobacteria	Gammaproteobacteria	Betaproteobacteriales	Rhodocyclaceae	Rhodocyclaceae_unclassified
Otu00371	Medium_guts	-0.0328362	26	12	8.11039e-10	2.38704e-07	Proteobacteria	Gammaproteobacteria	Betaproteobacteriales	Rhodocyclaceae	Rhodocyclaceae_unclassified
Otu00338	High_guts	0.0809264	26	8	1.00821e-09	2.90554e-07	Firmicutes	Erysipelotrichia	Erysipelotrichales	Erysipelotrichaceae	Erysipelatoclostridium
Otu00033	Low_guts	0.050882	26	26	1.08794e-09	3.07132e-07	Firmicutes	Clostridia	Clostridiales	Ruminococcaceae	Ruminococcaceae_unclassified
Otu00286	Medium_guts	0.0194779	26	14	1.11058e-09	3.07254e-07	Proteobacteria	Gammaproteobacteria	Betaproteobacteriales	Betaproteobacteriales_unclassified	Betaproteobacteriales_unclassified
Otu00103	High_guts	-0.0602688	26	22	1.21269e-09	3.28924e-07	Bacteria_unclassified	Bacteria_unclassified	Bacteria_unclassified	Bacteria_unclassified	Bacteria_unclassified
Otu01004	Medium_guts	-0.0130132	26	14	1.2554e-09	3.33961e-07	Firmicutes	Clostridia	Clostridiales	Lachnospiraceae	Lachnospiraceae_unclassified
Otu00066	High_guts	-0.0755057	26	24	1.39357e-09	3.63722e-07	Spirochaetes	Spirochaetia	Spirochaetales	Spirochaetaceae	Treponema_2
Otu00410	High_guts	0.0418667	26	14	1.46797e-09	3.76046e-07	Bacteria_unclassified	Bacteria_unclassified	Bacteria_unclassified	Bacteria_unclassified	Bacteria_unclassified
Otu00594	Medium_guts	0.0312404	26	13	1.54461e-09	3.88484e-07	Spirochaetes	Spirochaetia	Spirochaetales	Spirochaetaceae	Spirochaetaceae_unclassified
Otu00433	Low_guts	0.0208008	26	26	2.00627e-09	4.85034e-07	Firmicutes	Clostridia	Clostridiales	Peptococcaceae	Peptococcaceae_unclassified
Otu00469	Low_guts	0.0185599	26	21	2.03369e-09	4.85034e-07	Firmicutes	Clostridia	Clostridiales	Clostridiales_unclassified	Clostridiales_unclassified
Otu00562	High_guts	-0.0229164	26	19	1.96903e-09	4.85034e-07	Bacteria_unclassified	Bacteria_unclassified	Bacteria_unclassified	Bacteria_unclassified	Bacteria_unclassified
Otu00390	Low_guts	0.0237881	26	20	2.15901e-09	5.06196e-07	Spirochaetes	Spirochaetia	Spirochaetales	Spirochaetaceae	Spirochaetaceae_unclassified
Otu00501	High_guts	-0.0184021	26	22	2.2011e-09	5.07464e-07	Firmicutes	Clostridia	Clostridiales	Ruminococcaceae	Ruminococcaceae_unclassified
Otu00910	Medium_guts	-0.0147588	26	13	2.64696e-09	6.00251e-07	Bacteroidetes	Bacteroidia	Bacteroidales	Bacteroidales_unclassified	Bacteroidales_unclassified
Otu01437	High_guts	-0.00827941	26	15	2.89841e-09	6.46673e-07	Firmicutes	Clostridia	Clostridiales	Ruminococcaceae	Ruminococcaceae_NK4A214_group
Otu01437	Medium_guts	-0.00761586	26	15	3.01894e-09	6.5398e-07	Firmicutes	Clostridia	Clostridiales	Ruminococcaceae	Ruminococcaceae_NK4A214_group
Otu00418	Medium_guts	-0.0223674	26	22	3.07299e-09	6.5398e-07	Firmicutes	Clostridia	Clostridiales	Family_XIII	Family_XIII_unclassified
Otu00217	High_guts	-0.0296519	26	25	3.07005e-09	6.5398e-07	Bacteroidetes	Bacteroidia	Bacteroidia_unclassified	Bacteroidia_unclassified	Bacteroidia_unclassified
Otu00746	Low_guts	0.017926	26	14	3.37481e-09	7.00152e-07	Firmicutes	Clostridia	Clostridiales	Clostridiales_unclassified	Clostridiales_unclassified
Otu00246	Low_guts	0.0042209	26	6	3.39233e-09	7.00152e-07	Bacteroidetes	Bacteroidia	Flavobacteriales	Weeksellaceae	Chryseobacterium
Otu00514	High_guts	-0.0219204	26	22	3.44179e-09	7.00152e-07	Spirochaetes	Spirochaetia	Spirochaetales	Spirochaetaceae	Treponema
Otu00371	High_guts	-0.0328362	26	12	3.52281e-09	7.06248e-07	Proteobacteria	Gammaproteobacteria	Betaproteobacteriales	Rhodocyclaceae	Rhodocyclaceae_unclassified
Otu00344	High_guts	-0.0241132	26	25	3.65485e-09	7.12078e-07	Spirochaetes	Spirochaetia	Spirochaetales	Spirochaetaceae	Spirochaetaceae_unclassified
Otu00029	High_guts	-0.0646293	26	26	3.62954e-09	7.12078e-07	Proteobacteria	Gammaproteobacteria	Betaproteobacteriales	Betaproteobacteriales_unclassified	Betaproteobacteriales_unclassified
Otu00562	Low_guts	-0.0202631	26	19	4.15792e-09	7.78852e-07	Bacteria_unclassified	Bacteria_unclassified	Bacteria_unclassified	Bacteria_unclassified	Bacteria_unclassified
Otu00413	High_guts	-0.0223636	26	22	4.08003e-09	7.78852e-07	Bacteroidetes	Bacteroidia	Bacteroidales	Rikenellaceae	BCf9-17_termite_group
Otu00409	High_guts	-0.0244644	26	23	4.16649e-09	7.78852e-07	Proteobacteria	Deltaproteobacteria	Desulfovibrionales	Desulfovibrionaceae	Desulfovibrio
Otu00910	Low_guts	-0.0143227	26	13	4.51655e-09	8.33032e-07	Bacteroidetes	Bacteroidia	Bacteroidales	Bacteroidales_unclassified	Bacteroidales_unclassified
Otu01004	Low_guts	-0.0120694	26	14	4.84544e-09	8.7048e-07	Firmicutes	Clostridia	Clostridiales	Lachnospiraceae	Lachnospiraceae_unclassified
Otu00153	High_guts	-0.0374411	26	26	4.81003e-09	8.7048e-07	Spirochaetes	Spirochaetia	Spirochaetales	Spirochaetaceae	Spirochaetaceae_unclassified
Otu01004	High_guts	-0.0130132	26	14	5.38454e-09	9.4284e-07	Firmicutes	Clostridia	Clostridiales	Lachnospiraceae	Lachnospiraceae_unclassified
Otu00562	Medium_guts	-0.0199785	26	19	5.34111e-09	9.4284e-07	Bacteria_unclassified	Bacteria_unclassified	Bacteria_unclassified	Bacteria_unclassified	Bacteria_unclassified
Otu00579	Low_guts	-0.0226387	26	12	5.75395e-09	9.82646e-07	Firmicutes	Clostridia	Clostridiales	Ruminococcaceae	Ruminococcaceae_unclassified
Otu00579	Medium_guts	-0.0226387	26	12	5.75395e-09	9.82646e-07	Firmicutes	Clostridia	Clostridiales	Ruminococcaceae	Ruminococcaceae_unclassified
Otu00437	High_guts	-0.023763	26	22	5.99105e-09	1.01066e-06	Firmicutes	Clostridia	Clostridiales	Clostridiales_unclassified	Clostridiales_unclassified
Otu00422	High_guts	-0.0172515	26	22	6.0934e-09	1.01554e-06	Bacteria_unclassified	Bacteria_unclassified	Bacteria_unclassified	Bacteria_unclassified	Bacteria_unclassified
Otu00052	Low_guts	0.0760144	26	25	6.29765e-09	1.03709e-06	Firmicutes	Bacilli	Lactobacillales	Lactobacillales_unclassified	Lactobacillales_unclassified
Otu00331	Low_guts	0.0245497	26	25	7.24268e-09	1.17868e-06	Actinobacteria	Coriobacteriia	Coriobacteriales	Coriobacteriales_unclassified	Coriobacteriales_unclassified
Otu00118	Low_guts	0.0521789	26	23	8.82504e-09	1.4195e-06	Firmicutes	Clostridia	Clostridiales	Clostridiales_unclassified	Clostridiales_unclassified
Otu00504	Low_guts	0.0289325	26	10	9.08084e-09	1.44385e-06	Proteobacteria	Proteobacteria_unclassified	Proteobacteria_unclassified	Proteobacteria_unclassified	Proteobacteria_unclassified
Otu00002	Medium_guts	0.21431	26	26	9.18858e-09	1.44438e-06	Planctomycetes	vadinHA49	vadinHA49_or	vadinHA49_fa	vadinHA49_ge
Otu01437	Low_guts	-0.00714501	26	15	9.31221e-09	1.44737e-06	Firmicutes	Clostridia	Clostridiales	Ruminococcaceae	Ruminococcaceae_NK4A214_group
Otu00135	High_guts	-0.0534985	26	21	9.78206e-09	1.5035e-06	Spirochaetes	Spirochaetia	Spirochaetales	Spirochaetaceae	Treponema_2
Otu00317	High_guts	-0.024561	26	21	9.97532e-09	1.51636e-06	Firmicutes	Clostridia	Clostridiales	Lachnospiraceae	Tyzzerella_3
Otu00096	Low_guts	0.037978	26	26	1.10055e-08	1.6508e-06	Actinobacteria	Actinobacteria_unclassified	Actinobacteria_unclassified	Actinobacteria_unclassified	Actinobacteria_unclassified
Otu00910	High_guts	-0.0147588	26	13	1.10984e-08	1.6508e-06	Bacteroidetes	Bacteroidia	Bacteroidales	Bacteroidales_unclassified	Bacteroidales_unclassified
Otu00818	Medium_guts	0.0121309	26	20	1.13956e-08	1.67698e-06	Bacteria_unclassified	Bacteria_unclassified	Bacteria_unclassified	Bacteria_unclassified	Bacteria_unclassified
Otu01121	Low_guts	-0.0120984	26	13	1.4349e-08	2.08936e-06	Spirochaetes	Spirochaetia	Spirochaetales	Spirochaetaceae	Treponema
Otu00405	Medium_guts	0.0292649	26	24	1.61654e-08	2.32934e-06	Spirochaetes	Spirochaetia	Spirochaetales	Spirochaetaceae	Treponema
Otu00395	High_guts	-0.0263566	26	23	1.70026e-08	2.42472e-06	Proteobacteria	Proteobacteria_unclassified	Proteobacteria_unclassified	Proteobacteria_unclassified	Proteobacteria_unclassified
Otu00028	Low_guts	0.0796963	26	26	1.84945e-08	2.61056e-06	Proteobacteria	Deltaproteobacteria	Desulfovibrionales	Desulfovibrionaceae	Desulfovibrio
Otu00312	Medium_guts	-0.0173688	26	22	1.92906e-08	2.65513e-06	Bacteroidetes	Bacteroidia	Bacteroidia_unclassified	Bacteroidia_unclassified	Bacteroidia_unclassified
Otu00428	High_guts	-0.02243	26	22	1.93861e-08	2.65513e-06	Spirochaetes	Spirochaetia	Spirochaetales	Spirochaetaceae	Treponema_2
Otu00111	High_guts	-0.0428926	26	26	1.91688e-08	2.65513e-06	Firmicutes	Clostridia	Clostridiales	Peptococcaceae	Peptococcaceae_unclassified
Otu00759	High_guts	-0.0150139	26	22	2.06978e-08	2.80699e-06	Firmicutes	Clostridia	Clostridiales	Clostridiales_unclassified	Clostridiales_unclassified
Otu00360	Medium_guts	-0.0275562	26	15	2.14977e-08	2.88716e-06	Firmicutes	Firmicutes_unclassified	Firmicutes_unclassified	Firmicutes_unclassified	Firmicutes_unclassified
Otu00505	Medium_guts	-0.0228179	26	20	2.21143e-08	2.94142e-06	Firmicutes	Clostridia	Clostridiales	Clostridiales_unclassified	Clostridiales_unclassified
Otu00387	High_guts	-0.0162028	26	22	2.36152e-08	3.08179e-06	Bacteria_unclassified	Bacteria_unclassified	Bacteria_unclassified	Bacteria_unclassified	Bacteria_unclassified
Otu00579	High_guts	-0.0226387	26	12	2.35251e-08	3.08179e-06	Firmicutes	Clostridia	Clostridiales	Ruminococcaceae	Ruminococcaceae_unclassified
Otu00193	High_guts	-0.0320243	26	26	2.62825e-08	3.39781e-06	Firmicutes	Clostridia	Clostridiales	Ruminococcaceae	Ruminococcaceae_unclassified
Otu00387	Low_guts	0.0148119	26	22	2.72817e-08	3.46227e-06	Bacteria_unclassified	Bacteria_unclassified	Bacteria_unclassified	Bacteria_unclassified	Bacteria_unclassified
Otu00004	High_guts	-0.20755	26	23	2.72455e-08	3.46227e-06	Spirochaetes	Spirochaetia	Spirochaetales	Spirochaetaceae	Treponema_2
Otu00502	High_guts	-0.0175341	26	22	2.76433e-08	3.47627e-06	Bacteria_unclassified	Bacteria_unclassified	Bacteria_unclassified	Bacteria_unclassified	Bacteria_unclassified
Otu00045	High_guts	0.0772206	26	24	2.80256e-08	3.49259e-06	Proteobacteria	Gammaproteobacteria	Enterobacteriales	Enterobacteriaceae	Enterobacteriaceae_unclassified
Otu00584	High_guts	-0.0215334	26	22	3.19336e-08	3.94408e-06	Spirochaetes	Spirochaetia	Spirochaetales	Spirochaetaceae	Treponema
Otu00025	High_guts	-0.123076	26	22	3.4306e-08	4.1996e-06	Spirochaetes	Spirochaetia	Spirochaetales	Spirochaetaceae	Treponema
Otu01785	Low_guts	-0.00582972	26	12	3.75171e-08	4.47392e-06	Firmicutes	Clostridia	Clostridiales	Ruminococcaceae	Ruminococcaceae_unclassified
Otu01785	Medium_guts	-0.00582972	26	12	3.75171e-08	4.47392e-06	Firmicutes	Clostridia	Clostridiales	Ruminococcaceae	Ruminococcaceae_unclassified
Otu01121	Medium_guts	-0.0114348	26	13	3.7505e-08	4.47392e-06	Spirochaetes	Spirochaetia	Spirochaetales	Spirochaetaceae	Treponema
Otu00713	Low_guts	0.0128486	26	26	3.87671e-08	4.58346e-06	Bacteria_unclassified	Bacteria_unclassified	Bacteria_unclassified	Bacteria_unclassified	Bacteria_unclassified
Otu00773	Medium_guts	0.0187108	26	16	3.97052e-08	4.6546e-06	Firmicutes	Clostridia	Clostridiales	Lachnospiraceae	Lachnospiraceae_unclassified
Otu00674	High_guts	-0.0171269	26	22	4.16761e-08	4.80421e-06	Spirochaetes	Spirochaetia	Spirochaetales	Spirochaetaceae	Treponema
Otu00438	High_guts	-0.0250897	26	22	4.15663e-08	4.80421e-06	Firmicutes	Clostridia	Clostridiales	Ruminococcaceae	Ruminococcaceae_unclassified
Otu00226	High_guts	-0.0364059	26	22	4.34148e-08	4.96328e-06	Spirochaetes	Spirochaetia	Spirochaetales	Spirochaetaceae	Treponema
Otu00106	Low_guts	0.00985208	26	13	4.50865e-08	5.11215e-06	Firmicutes	Clostridia	Clostridiales	Ruminococcaceae	Ruminococcaceae_unclassified
Otu01131	Medium_guts	-0.008876	26	16	5.05357e-08	5.63758e-06	Bacteria_unclassified	Bacteria_unclassified	Bacteria_unclassified	Bacteria_unclassified	Bacteria_unclassified
Otu00047	High_guts	-0.0477677	26	26	5.04388e-08	5.63758e-06	Bacteroidetes	Bacteroidia	Bacteroidales	Bacteroidales_unclassified	Bacteroidales_unclassified
Otu00016	High_guts	-0.139538	26	22	5.13883e-08	5.68683e-06	Spirochaetes	Spirochaetia	Spirochaetales	Spirochaetaceae	Treponema_2
Otu00287	Low_guts	0.0407174	26	9	5.21811e-08	5.72874e-06	Firmicutes	Clostridia	Clostridiales	Clostridiales_unclassified	Clostridiales_unclassified
Otu00505	Low_guts	-0.0216219	26	20	5.47838e-08	5.96712e-06	Firmicutes	Clostridia	Clostridiales	Clostridiales_unclassified	Clostridiales_unclassified
Otu01121	High_guts	-0.0120984	26	13	5.68239e-08	6.14098e-06	Spirochaetes	Spirochaetia	Spirochaetales	Spirochaetaceae	Treponema
Otu00187	Medium_guts	0.038227	26	16	5.75989e-08	6.17648e-06	Actinobacteria	Coriobacteriia	Coriobacteriales	Atopobiaceae	Olsenella
Otu00313	High_guts	0.0192136	26	6	5.87242e-08	6.24871e-06	Actinobacteria	Actinobacteria	Streptomycetales	Streptomycetaceae	Kitasatospora
Otu00750	High_guts	-0.0159969	26	22	6.481e-08	6.84363e-06	Spirochaetes	Spirochaetia	Spirochaetales	Spirochaetaceae	Treponema
Otu00713	High_guts	0.0134851	26	26	6.70983e-08	6.95855e-06	Bacteria_unclassified	Bacteria_unclassified	Bacteria_unclassified	Bacteria_unclassified	Bacteria_unclassified
Otu02053	High_guts	0.00552143	26	12	6.71311e-08	6.95855e-06	Firmicutes	Clostridia	Clostridiales	Ruminococcaceae	Ruminococcaceae_unclassified
Otu00360	Low_guts	-0.0257446	26	15	6.74074e-08	6.95855e-06	Firmicutes	Firmicutes_unclassified	Firmicutes_unclassified	Firmicutes_unclassified	Firmicutes_unclassified
Otu00730	High_guts	-0.0159131	26	22	7.06038e-08	7.23453e-06	Firmicutes	Clostridia	Clostridiales	Ruminococcaceae	Ruminococcaceae_unclassified
Otu00934	High_guts	-0.0133779	26	20	7.59472e-08	7.72483e-06	Bacteria_unclassified	Bacteria_unclassified	Bacteria_unclassified	Bacteria_unclassified	Bacteria_unclassified
Otu01204	High_guts	-0.00988433	26	19	7.81681e-08	7.8355e-06	Spirochaetes	Spirochaetia	Spirochaetales	Spirochaetaceae	Treponema
Otu00169	High_guts	-0.0479197	26	23	7.7923e-08	7.8355e-06	Spirochaetes	Spirochaetia	Spirochaetales	Spirochaetaceae	Treponema
Otu00746	Medium_guts	0.0149031	26	14	8.02921e-08	7.99051e-06	Firmicutes	Clostridia	Clostridiales	Clostridiales_unclassified	Clostridiales_unclassified
Otu00656	Low_guts	-0.0111779	26	23	8.29664e-08	8.19767e-06	Euryarchaeota	Thermoplasmata	Methanomassiliicoccales	Methanomethylophilaceae	uncultured
Otu00360	High_guts	-0.0275562	26	15	8.38722e-08	8.2284e-06	Firmicutes	Firmicutes_unclassified	Firmicutes_unclassified	Firmicutes_unclassified	Firmicutes_unclassified
Otu01332	High_guts	-0.00801522	26	21	8.58532e-08	8.36343e-06	Bacteria_unclassified	Bacteria_unclassified	Bacteria_unclassified	Bacteria_unclassified	Bacteria_unclassified
Otu00078	High_guts	0.083984	26	12	8.81172e-08	8.52396e-06	Firmicutes	Bacilli	Lactobacillales	Streptococcaceae	Lactococcus
Otu01259	Low_guts	-0.0100751	26	12	8.9753e-08	8.56244e-06	Firmicutes	Clostridia	Clostridiales	Clostridiales_unclassified	Clostridiales_unclassified
Otu01259	Medium_guts	-0.0100751	26	12	8.9753e-08	8.56244e-06	Firmicutes	Clostridia	Clostridiales	Clostridiales_unclassified	Clostridiales_unclassified
Otu00673	High_guts	-0.0169453	26	22	9.47342e-08	8.91468e-06	Firmicutes	Clostridia	Clostridiales	Ruminococcaceae	Ruminococcaceae_unclassified
Otu00487	High_guts	-0.019322	26	23	9.45544e-08	8.91468e-06	Firmicutes	Clostridia	Clostridiales	Christensenellaceae	Christensenellaceae_R-7_group
Otu00774	Low_guts	-0.0169473	26	11	9.70799e-08	9.0128e-06	Bacteria_unclassified	Bacteria_unclassified	Bacteria_unclassified	Bacteria_unclassified	Bacteria_unclassified
Otu00774	Medium_guts	-0.0169473	26	11	9.70799e-08	9.0128e-06	Bacteria_unclassified	Bacteria_unclassified	Bacteria_unclassified	Bacteria_unclassified	Bacteria_unclassified
Otu00593	High_guts	-0.0189474	26	22	1.0572e-07	9.74951e-06	Spirochaetes	Spirochaetia	Spirochaetales	Spirochaetaceae	Treponema
Otu01074	High_guts	-0.00768057	26	22	1.07189e-07	9.81949e-06	Proteobacteria	Alphaproteobacteria	Rhodospirillales	Rhodospirillales_unclassified	Rhodospirillales_unclassified
Otu00213	High_guts	-0.0399826	26	25	1.08617e-07	9.88489e-06	Bacteria_unclassified	Bacteria_unclassified	Bacteria_unclassified	Bacteria_unclassified	Bacteria_unclassified
Otu00738	Medium_guts	-0.0152679	26	21	1.10716e-07	1.001e-05	Firmicutes	Clostridia	Clostridiales	Clostridiales_unclassified	Clostridiales_unclassified
Otu00738	High_guts	-0.0163698	26	21	1.33604e-07	1.2001e-05	Firmicutes	Clostridia	Clostridiales	Clostridiales_unclassified	Clostridiales_unclassified
Otu00358	High_guts	-0.029386	26	22	1.40246e-07	1.24361e-05	Spirochaetes	Spirochaetia	Spirochaetales	Spirochaetaceae	Spirochaetaceae_unclassified
Otu00023	High_guts	-0.119379	26	23	1.40141e-07	1.24361e-05	Spirochaetes	Spirochaetia	Spirochaetales	Spirochaetaceae	Treponema
Otu01785	High_guts	-0.00582972	26	12	1.43269e-07	1.26232e-05	Firmicutes	Clostridia	Clostridiales	Ruminococcaceae	Ruminococcaceae_unclassified
Otu00193	Medium_guts	-0.02661	26	26	1.47083e-07	1.28772e-05	Firmicutes	Clostridia	Clostridiales	Ruminococcaceae	Ruminococcaceae_unclassified
Otu00028	Medium_guts	0.0700579	26	26	1.5777e-07	1.3726e-05	Proteobacteria	Deltaproteobacteria	Desulfovibrionales	Desulfovibrionaceae	Desulfovibrio
Otu00188	High_guts	-0.0428684	26	19	1.59447e-07	1.37852e-05	Bacteroidetes	Bacteroidia	Bacteroidales	Dysgonomonadaceae	Candidatus_Symbiothrix
Otu00984	Low_guts	0.013843	26	9	1.66785e-07	1.42416e-05	Bacteria_unclassified	Bacteria_unclassified	Bacteria_unclassified	Bacteria_unclassified	Bacteria_unclassified
Otu01204	Medium_guts	-0.00869985	26	19	1.66264e-07	1.42416e-05	Spirochaetes	Spirochaetia	Spirochaetales	Spirochaetaceae	Treponema
Otu00268	High_guts	-0.0381638	26	22	1.69662e-07	1.43983e-05	Proteobacteria	Proteobacteria_unclassified	Proteobacteria_unclassified	Proteobacteria_unclassified	Proteobacteria_unclassified
Otu00033	High_guts	-0.0411196	26	26	1.71871e-07	1.44969e-05	Firmicutes	Clostridia	Clostridiales	Ruminococcaceae	Ruminococcaceae_unclassified
Otu00148	High_guts	-0.0460016	26	26	1.86295e-07	1.55242e-05	Bacteria_unclassified	Bacteria_unclassified	Bacteria_unclassified	Bacteria_unclassified	Bacteria_unclassified
Otu00173	Medium_guts	-0.0535672	26	17	1.85626e-07	1.55242e-05	Firmicutes	Clostridia	Clostridiales	Ruminococcaceae	Ruminococcaceae_unclassified
Otu01131	High_guts	-0.008876	26	16	1.90704e-07	1.57965e-05	Bacteria_unclassified	Bacteria_unclassified	Bacteria_unclassified	Bacteria_unclassified	Bacteria_unclassified
Otu00287	Medium_guts	0.037492	26	9	2.0068e-07	1.65238e-05	Firmicutes	Clostridia	Clostridiales	Clostridiales_unclassified	Clostridiales_unclassified
Otu00048	High_guts	-0.0663205	26	25	2.05753e-07	1.68413e-05	Proteobacteria	Gammaproteobacteria	Betaproteobacteriales	Rhodocyclaceae	uncultured
Otu01211	Medium_guts	-0.00971296	26	16	2.16816e-07	1.76424e-05	Firmicutes	Clostridia	Clostridiales	Ruminococcaceae	Ruminococcaceae_unclassified
Otu00655	Low_guts	0.0116483	26	21	2.24792e-07	1.81845e-05	Proteobacteria	Proteobacteria_unclassified	Proteobacteria_unclassified	Proteobacteria_unclassified	Proteobacteria_unclassified
Otu00511	High_guts	0.0500707	26	6	2.30432e-07	1.85323e-05	Firmicutes	Bacilli	Lactobacillales	Streptococcaceae	Lactococcus
Otu00072	Medium_guts	0.0539848	26	15	2.35718e-07	1.88479e-05	Proteobacteria	Deltaproteobacteria	Desulfovibrionales	Desulfovibrionaceae	Desulfovibrio
Otu00181	Low_guts	-0.0520301	26	13	2.39496e-07	1.90399e-05	Firmicutes	Clostridia	Clostridiales	Clostridiales_unclassified	Clostridiales_unclassified
Otu00369	High_guts	-0.0275556	26	22	2.43834e-07	1.9274e-05	Firmicutes	Clostridia	Clostridiales	Ruminococcaceae	Ruminococcaceae_unclassified
Otu00594	High_guts	0.0251695	26	13	2.45507e-07	1.9296e-05	Spirochaetes	Spirochaetia	Spirochaetales	Spirochaetaceae	Spirochaetaceae_unclassified
Otu00456	Medium_guts	0.0175759	26	9	2.52166e-07	1.97074e-05	Euryarchaeota	Methanobacteria	Methanobacteriales	Methanobacteriaceae	Methanobrevibacter
Otu00585	High_guts	0.0323419	26	22	2.57655e-07	2.00232e-05	Actinobacteria	Actinobacteria	Actinobacteria_unclassified	Actinobacteria_unclassified	Actinobacteria_unclassified
Otu00283	High_guts	-0.0362561	26	24	2.61735e-07	2.02267e-05	Spirochaetes	Spirochaetia	Spirochaetales	Spirochaetaceae	Treponema_2
Otu01279	Medium_guts	-0.00938445	26	14	2.66815e-07	2.05047e-05	Firmicutes	Clostridia	Clostridiales	Ruminococcaceae	Ruminococcaceae_unclassified
Otu00346	Medium_guts	0.028494	26	25	2.74552e-07	2.07534e-05	Planctomycetes	Planctomycetacia	Pirellulales	Pirellulaceae	Termite_planctomycete_cluster
Otu00113	High_guts	-0.0473759	26	25	2.7331e-07	2.07534e-05	Bacteroidetes	Bacteroidia	Bacteroidales	Dysgonomonadaceae	Candidatus_Symbiothrix
Otu00006	Medium_guts	-0.150432	26	20	2.73619e-07	2.07534e-05	Bacteroidetes	Bacteroidia	Bacteroidales	Bacteroidales_unclassified	Bacteroidales_unclassified
Otu00281	High_guts	-0.0268995	26	24	2.79392e-07	2.10045e-05	Firmicutes	Clostridia	Clostridiales	Lachnospiraceae	Tyzzerella_3
Otu00342	High_guts	-0.03024	26	22	2.94025e-07	2.19851e-05	Firmicutes	Clostridia	Clostridiales	Syntrophomonadaceae	Syntrophomonadaceae_unclassified
Otu02053	Low_guts	0.00462962	26	12	3.10616e-07	2.31008e-05	Firmicutes	Clostridia	Clostridiales	Ruminococcaceae	Ruminococcaceae_unclassified
Otu00137	High_guts	-0.0527872	26	23	3.13636e-07	2.32007e-05	Spirochaetes	Spirochaetia	Spirochaetales	Spirochaetaceae	Treponema
Otu00331	Medium_guts	0.0195114	26	25	3.31616e-07	2.41434e-05	Actinobacteria	Coriobacteriia	Coriobacteriales	Coriobacteriales_unclassified	Coriobacteriales_unclassified
Otu01259	High_guts	-0.0100751	26	12	3.30739e-07	2.41434e-05	Firmicutes	Clostridia	Clostridiales	Clostridiales_unclassified	Clostridiales_unclassified
Otu00278	High_guts	-0.0284378	26	22	3.30634e-07	2.41434e-05	Spirochaetes	Spirochaetia	Spirochaetales	Spirochaetaceae	Treponema
Otu00001	Low_guts	0.0542964	26	25	3.42242e-07	2.47866e-05	Proteobacteria	Gammaproteobacteria	Enterobacteriales	Enterobacteriaceae	Enterobacter
Otu00774	High_guts	-0.0169473	26	11	3.56547e-07	2.56881e-05	Bacteria_unclassified	Bacteria_unclassified	Bacteria_unclassified	Bacteria_unclassified	Bacteria_unclassified
Otu00403	High_guts	-0.0284621	26	22	3.64377e-07	2.61162e-05	Proteobacteria	Proteobacteria_unclassified	Proteobacteria_unclassified	Proteobacteria_unclassified	Proteobacteria_unclassified
Otu00150	Low_guts	0.0166437	26	26	4.12582e-07	2.93341e-05	Proteobacteria	Proteobacteria_unclassified	Proteobacteria_unclassified	Proteobacteria_unclassified	Proteobacteria_unclassified
Otu00059	Low_guts	-0.0716992	26	14	4.13515e-07	2.93341e-05	Firmicutes	Bacilli	Lactobacillales	Streptococcaceae	Lactococcus
Otu00370	Medium_guts	-0.0322076	26	14	4.33583e-07	3.06008e-05	Bacteria_unclassified	Bacteria_unclassified	Bacteria_unclassified	Bacteria_unclassified	Bacteria_unclassified
Otu01769	Low_guts	0.00745579	26	8	4.5415e-07	3.1765e-05	Firmicutes	Clostridia	Clostridiales	Lachnospiraceae	Lachnospiraceae_unclassified
Otu00483	High_guts	-0.0141637	26	26	4.54671e-07	3.1765e-05	Proteobacteria	Proteobacteria_unclassified	Proteobacteria_unclassified	Proteobacteria_unclassified	Proteobacteria_unclassified
Otu00682	High_guts	-0.0151392	26	22	5.07337e-07	3.52663e-05	Spirochaetes	Spirochaetia	Spirochaetales	Spirochaetaceae	Treponema
Otu00343	Low_guts	0.0176979	26	26	5.44975e-07	3.732e-05	Actinobacteria	Coriobacteriia	Coriobacteriales	Atopobiaceae	Atopobiaceae_unclassified
Otu00598	High_guts	0.0168525	26	26	5.40652e-07	3.732e-05	Spirochaetes	Spirochaetia	Spirochaetales	Spirochaetaceae	Treponema
Otu00711	High_guts	0.00411419	26	8	5.4497e-07	3.732e-05	Proteobacteria	Alphaproteobacteria	Sphingomonadales	Sphingomonadaceae	Sphingomonas
Otu00173	High_guts	-0.0542307	26	17	5.48529e-07	3.73783e-05	Firmicutes	Clostridia	Clostridiales	Ruminococcaceae	Ruminococcaceae_unclassified
Otu00089	High_guts	-0.0660224	26	22	5.56337e-07	3.77246e-05	Bacteroidetes	Bacteroidia	Bacteroidales	Rikenellaceae	BCf9-17_termite_group
Otu00320	High_guts	-0.0225974	26	26	5.64026e-07	3.80594e-05	Spirochaetes	Spirochaetia	Spirochaetales	Spirochaetaceae	Treponema
Otu00389	Low_guts	0.0285289	26	16	5.71614e-07	3.83842e-05	Actinobacteria	Coriobacteriia	Coriobacteriales	Coriobacteriales_unclassified	Coriobacteriales_unclassified
Otu00505	High_guts	-0.0202295	26	20	5.84651e-07	3.907e-05	Firmicutes	Clostridia	Clostridiales	Clostridiales_unclassified	Clostridiales_unclassified
Otu00128	High_guts	-0.0544888	26	23	5.89677e-07	3.92163e-05	Spirochaetes	Spirochaetia	Spirochaetales	Spirochaetaceae	Treponema
Otu00544	Medium_guts	-0.0227221	26	12	6.00405e-07	3.95496e-05	Firmicutes	Clostridia	Clostridiales	Ruminococcaceae	Ruminococcaceae_unclassified
Otu00544	Low_guts	-0.0227221	26	12	6.00405e-07	3.95496e-05	Firmicutes	Clostridia	Clostridiales	Ruminococcaceae	Ruminococcaceae_unclassified
Otu00104	High_guts	0.0670455	26	25	6.15101e-07	4.03255e-05	Firmicutes	Clostridia	Clostridiales	Family_XIII	Family_XIII_unclassified
Otu00173	Low_guts	-0.0496103	26	17	6.183e-07	4.03441e-05	Firmicutes	Clostridia	Clostridiales	Ruminococcaceae	Ruminococcaceae_unclassified
Otu00046	High_guts	-0.0772372	26	23	6.4335e-07	4.17815e-05	Firmicutes	Clostridia	Clostridiales	Lachnospiraceae	Lachnospiraceae_unclassified
Otu01238	Low_guts	-0.00986466	26	11	6.53236e-07	4.20289e-05	Bacteria_unclassified	Bacteria_unclassified	Bacteria_unclassified	Bacteria_unclassified	Bacteria_unclassified
Otu01238	Medium_guts	-0.00986466	26	11	6.53236e-07	4.20289e-05	Bacteria_unclassified	Bacteria_unclassified	Bacteria_unclassified	Bacteria_unclassified	Bacteria_unclassified
Otu02089	Medium_guts	0.0078987	26	7	6.56741e-07	4.20588e-05	Spirochaetes	Spirochaetia	Spirochaetales	Spirochaetaceae	Treponema
Otu02153	High_guts	0.00940071	26	3	7.04398e-07	4.4834e-05	Spirochaetes	Spirochaetia	Spirochaetales	Spirochaetaceae	Treponema
Otu00829	High_guts	-0.0127389	26	22	7.06558e-07	4.4834e-05	Spirochaetes	Spirochaetia	Spirochaetales	Spirochaetaceae	Treponema
Otu01201	Low_guts	0.00922791	26	17	7.16779e-07	4.52749e-05	Firmicutes	Clostridia	Clostridiales	Ruminococcaceae	Ruminococcaceae_ge
Otu00541	Low_guts	0.0271283	26	9	7.61522e-07	4.78824e-05	Proteobacteria	Proteobacteria_unclassified	Proteobacteria_unclassified	Proteobacteria_unclassified	Proteobacteria_unclassified
Otu00807	Low_guts	0.0160026	26	18	7.66276e-07	4.78887e-05	Firmicutes	Clostridia	Clostridiales	Ruminococcaceae	Ruminococcaceae_unclassified
Otu01211	High_guts	-0.00971296	26	16	7.68545e-07	4.78887e-05	Firmicutes	Clostridia	Clostridiales	Ruminococcaceae	Ruminococcaceae_unclassified
Otu00078	Low_guts	0.0674202	26	12	7.86029e-07	4.87585e-05	Firmicutes	Bacilli	Lactobacillales	Streptococcaceae	Lactococcus
Otu00504	Medium_guts	0.0219997	26	10	8.01791e-07	4.9076e-05	Proteobacteria	Proteobacteria_unclassified	Proteobacteria_unclassified	Proteobacteria_unclassified	Proteobacteria_unclassified
Otu01097	Medium_guts	-0.0116495	26	15	8.00518e-07	4.9076e-05	Spirochaetes	Spirochaetia	Spirochaetales	Spirochaetaceae	Treponema
Otu00115	High_guts	-0.0650461	26	22	7.99009e-07	4.9076e-05	Spirochaetes	Spirochaetia	Spirochaetales	Spirochaetaceae	Treponema
Otu00677	Medium_guts	-0.0195821	26	13	8.14038e-07	4.96061e-05	Firmicutes	Clostridia	Clostridiales	Ruminococcaceae	Ruminococcaceae_unclassified
Otu01093	Medium_guts	0.00436817	26	9	8.20407e-07	4.9775e-05	Proteobacteria	Gammaproteobacteria	Xanthomonadales	Rhodanobacteraceae	Rhodanobacter
Otu00814	Medium_guts	0.0156806	26	13	8.2774e-07	5.00006e-05	Elusimicrobia	Endomicrobia	Endomicrobiales	Endomicrobiaceae	Candidatus_Endomicrobium
Otu01026	Low_guts	-0.0117494	26	12	8.36806e-07	5.01106e-05	Bacteria_unclassified	Bacteria_unclassified	Bacteria_unclassified	Bacteria_unclassified	Bacteria_unclassified
Otu01026	Medium_guts	-0.0117494	26	12	8.36806e-07	5.01106e-05	Bacteria_unclassified	Bacteria_unclassified	Bacteria_unclassified	Bacteria_unclassified	Bacteria_unclassified
Otu00181	High_guts	-0.0520301	26	13	8.45076e-07	5.03877e-05	Firmicutes	Clostridia	Clostridiales	Clostridiales_unclassified	Clostridiales_unclassified
Otu00253	High_guts	-0.0411865	26	21	8.50799e-07	5.05112e-05	Firmicutes	Clostridia	Clostridiales	Ruminococcaceae	Ruminococcaceae_unclassified
Otu00329	High_guts	-0.0301282	26	22	8.62286e-07	5.09744e-05	Firmicutes	Clostridia	Clostridiales	Clostridiales_unclassified	Clostridiales_unclassified
Otu01525	Medium_guts	-0.00747028	26	13	8.80524e-07	5.1831e-05	Firmicutes	Clostridia	Clostridiales	Lachnospiraceae	Tyzzerella_3
Otu00012	Low_guts	0.118455	26	26	9.06189e-07	5.28916e-05	Proteobacteria	Gammaproteobacteria	Betaproteobacteriales	Betaproteobacteriales_unclassified	Betaproteobacteriales_unclassified
Otu00758	High_guts	-0.0135885	26	22	9.0324e-07	5.28916e-05	Firmicutes	Clostridia	Clostridiales	Ruminococcaceae	Ruminococcaceae_NK4A214_group
Otu01149	High_guts	0.0154839	26	17	9.38628e-07	5.41002e-05	Spirochaetes	Spirochaetia	Spirochaetales	Spirochaetaceae	Treponema
Otu01279	High_guts	-0.00938445	26	14	9.3678e-07	5.41002e-05	Firmicutes	Clostridia	Clostridiales	Ruminococcaceae	Ruminococcaceae_unclassified
Otu00736	High_guts	-0.0126788	26	22	9.3842e-07	5.41002e-05	Bacteria_unclassified	Bacteria_unclassified	Bacteria_unclassified	Bacteria_unclassified	Bacteria_unclassified
Otu01777	Low_guts	-0.00502915	26	12	9.91873e-07	5.66966e-05	Firmicutes	Clostridia	Clostridiales	Ruminococcaceae	Ruminococcaceae_unclassified
Otu01777	Medium_guts	-0.00502915	26	12	9.91873e-07	5.66966e-05	Firmicutes	Clostridia	Clostridiales	Ruminococcaceae	Ruminococcaceae_unclassified
Otu01092	Medium_guts	-0.0116693	26	13	1.01527e-06	5.77954e-05	Firmicutes	Clostridia	Clostridiales	Ruminococcaceae	Ruminococcaceae_UCG-010
Otu01501	High_guts	-0.00778159	26	16	1.03996e-06	5.89583e-05	Firmicutes	Clostridia	Clostridiales	Clostridiales_unclassified	Clostridiales_unclassified
Otu00378	Low_guts	0.0141135	26	25	1.04815e-06	5.918e-05	Firmicutes	Clostridia	Clostridiales	Ruminococcaceae	Ruminococcaceae_unclassified
Otu00458	Low_guts	-0.0141252	26	26	1.06158e-06	5.96947e-05	Spirochaetes	Spirochaetia	Spirochaetales	Spirochaetaceae	Treponema
Otu01695	Low_guts	-0.00625205	26	12	1.07088e-06	5.97316e-05	Bacteria_unclassified	Bacteria_unclassified	Bacteria_unclassified	Bacteria_unclassified	Bacteria_unclassified
Otu01695	Medium_guts	-0.00625205	26	12	1.07088e-06	5.97316e-05	Bacteria_unclassified	Bacteria_unclassified	Bacteria_unclassified	Bacteria_unclassified	Bacteria_unclassified
Otu00057	High_guts	-0.0704111	26	22	1.07769e-06	5.98701e-05	Bacteria_unclassified	Bacteria_unclassified	Bacteria_unclassified	Bacteria_unclassified	Bacteria_unclassified
Otu01097	High_guts	-0.0123506	26	15	1.12911e-06	6.24756e-05	Spirochaetes	Spirochaetia	Spirochaetales	Spirochaetaceae	Treponema
Otu00496	Medium_guts	0.0113564	26	14	1.13796e-06	6.27149e-05	Proteobacteria	Gammaproteobacteria	Betaproteobacteriales	Burkholderiaceae	Burkholderia-Caballeronia-Paraburkholderia
Otu00208	High_guts	-0.0411637	26	20	1.18509e-06	6.5053e-05	Firmicutes	Bacilli	Lactobacillales	Streptococcaceae	Lactococcus
Otu00418	Low_guts	-0.015556	26	22	1.21895e-06	6.66378e-05	Firmicutes	Clostridia	Clostridiales	Family_XIII	Family_XIII_unclassified
Otu00181	Medium_guts	-0.0468028	26	13	1.2236e-06	6.66378e-05	Firmicutes	Clostridia	Clostridiales	Clostridiales_unclassified	Clostridiales_unclassified
Otu00848	Low_guts	0.0139209	26	17	1.24349e-06	6.74558e-05	Firmicutes	Clostridia	Clostridiales	Clostridiales_unclassified	Clostridiales_unclassified
Otu00934	Medium_guts	-0.0103144	26	20	1.25957e-06	6.80396e-05	Bacteria_unclassified	Bacteria_unclassified	Bacteria_unclassified	Bacteria_unclassified	Bacteria_unclassified
Otu01097	Low_guts	-0.0113009	26	15	1.26409e-06	6.80396e-05	Spirochaetes	Spirochaetia	Spirochaetales	Spirochaetaceae	Treponema
Otu01325	Low_guts	-0.00926371	26	11	1.29116e-06	6.84313e-05	Bacteria_unclassified	Bacteria_unclassified	Bacteria_unclassified	Bacteria_unclassified	Bacteria_unclassified
Otu01325	Medium_guts	-0.00926371	26	11	1.29116e-06	6.84313e-05	Bacteria_unclassified	Bacteria_unclassified	Bacteria_unclassified	Bacteria_unclassified	Bacteria_unclassified
Otu00934	Low_guts	-0.0102982	26	20	1.28941e-06	6.84313e-05	Bacteria_unclassified	Bacteria_unclassified	Bacteria_unclassified	Bacteria_unclassified	Bacteria_unclassified
Otu00264	High_guts	-0.0397846	26	20	1.27652e-06	6.84313e-05	Spirochaetes	Spirochaetia	Spirochaetales	Spirochaetaceae	Treponema
Otu00665	Low_guts	-0.0190538	26	11	1.30278e-06	6.85224e-05	Firmicutes	Clostridia	Clostridiales	Ruminococcaceae	Ruminococcaceae_unclassified
Otu00665	Medium_guts	-0.0190538	26	11	1.30278e-06	6.85224e-05	Firmicutes	Clostridia	Clostridiales	Ruminococcaceae	Ruminococcaceae_unclassified
Otu01127	High_guts	-0.00940004	26	15	1.31957e-06	6.91423e-05	Firmicutes	Clostridia	Clostridiales	Ruminococcaceae	Ruminococcaceae_unclassified
Otu00132	Low_guts	0.0346834	26	26	1.33558e-06	6.97172e-05	Proteobacteria	Gammaproteobacteria	Betaproteobacteriales	Neisseriaceae	Neisseriaceae_unclassified
Otu00811	High_guts	-0.0154956	26	21	1.34238e-06	6.98091e-05	Bacteria_unclassified	Bacteria_unclassified	Bacteria_unclassified	Bacteria_unclassified	Bacteria_unclassified
Otu00737	Low_guts	0.0133031	26	24	1.38265e-06	7.16335e-05	Firmicutes	Clostridia	Clostridiales	Syntrophomonadaceae	Syntrophomonas
Otu00059	High_guts	-0.0716992	26	14	1.42205e-06	7.34003e-05	Firmicutes	Bacilli	Lactobacillales	Streptococcaceae	Lactococcus
Otu01479	Low_guts	-0.00610053	26	11	1.44025e-06	7.37888e-05	Bacteroidetes	Bacteroidia	Bacteroidales	Rikenellaceae	Alistipes
Otu01479	Medium_guts	-0.00610053	26	11	1.44025e-06	7.37888e-05	Bacteroidetes	Bacteroidia	Bacteroidales	Rikenellaceae	Alistipes
Otu00008	High_guts	-0.114388	26	22	1.47031e-06	7.50507e-05	Euryarchaeota	Methanobacteria	Methanobacteriales	Methanobacteriaceae	Methanobrevibacter
Otu00370	High_guts	-0.0322076	26	14	1.48766e-06	7.56573e-05	Bacteria_unclassified	Bacteria_unclassified	Bacteria_unclassified	Bacteria_unclassified	Bacteria_unclassified
Otu01692	Medium_guts	-0.00662416	26	14	1.58591e-06	8.03588e-05	Firmicutes	Clostridia	Clostridiales	Ruminococcaceae	Ruminococcaceae_unclassified
Otu01233	Low_guts	-0.00982586	26	12	1.6149e-06	8.12323e-05	Firmicutes	Clostridia	Clostridiales	Ruminococcaceae	Ruminococcaceae_NK4A214_group
Otu01233	Medium_guts	-0.00982586	26	12	1.6149e-06	8.12323e-05	Firmicutes	Clostridia	Clostridiales	Ruminococcaceae	Ruminococcaceae_NK4A214_group
Otu00777	Medium_guts	-0.0157995	26	17	1.73655e-06	8.6721e-05	Firmicutes	Clostridia	Clostridiales	Ruminococcaceae	Ruminococcaceae_unclassified
Otu00017	High_guts	-0.130621	26	21	1.73193e-06	8.6721e-05	Bacteria_unclassified	Bacteria_unclassified	Bacteria_unclassified	Bacteria_unclassified	Bacteria_unclassified
Otu00677	Low_guts	-0.0185972	26	13	1.75885e-06	8.75186e-05	Firmicutes	Clostridia	Clostridiales	Ruminococcaceae	Ruminococcaceae_unclassified
Otu00233	High_guts	-0.0294172	26	26	1.81695e-06	9.00855e-05	Bacteria_unclassified	Bacteria_unclassified	Bacteria_unclassified	Bacteria_unclassified	Bacteria_unclassified
Otu01005	High_guts	-0.0121338	26	20	1.83523e-06	9.06667e-05	Bacteria_unclassified	Bacteria_unclassified	Bacteria_unclassified	Bacteria_unclassified	Bacteria_unclassified
Otu01055	Low_guts	0.00799228	26	21	1.87697e-06	9.13476e-05	Firmicutes	Clostridia	Clostridiales	Ruminococcaceae	Ruminococcaceae_unclassified
Otu01476	High_guts	-0.00769482	26	17	1.87004e-06	9.13476e-05	Bacteria_unclassified	Bacteria_unclassified	Bacteria_unclassified	Bacteria_unclassified	Bacteria_unclassified
Otu00616	High_guts	-0.0163908	26	22	1.87759e-06	9.13476e-05	Firmicutes	Clostridia	Clostridiales	Clostridiales_unclassified	Clostridiales_unclassified
Otu00202	High_guts	-0.0217061	26	26	1.85617e-06	9.13476e-05	Firmicutes	Clostridia	Clostridiales	Clostridiales_unclassified	Clostridiales_unclassified
Otu00436	High_guts	-0.0260034	26	21	1.88203e-06	9.13476e-05	Spirochaetes	Leptospirae	Leptospirales	Leptospiraceae	RBG-16-49-21
Otu00831	High_guts	-0.0122174	26	21	1.90358e-06	9.20709e-05	Firmicutes	Clostridia	Clostridiales	Clostridiales_unclassified	Clostridiales_unclassified
Otu00438	Medium_guts	-0.0181124	26	22	1.94796e-06	9.38888e-05	Firmicutes	Clostridia	Clostridiales	Ruminococcaceae	Ruminococcaceae_unclassified
Otu02088	Low_guts	-0.00353841	26	11	2.00041e-06	9.54194e-05	Actinobacteria	Actinobacteria	Micrococcales	Micrococcales_unclassified	Micrococcales_unclassified
Otu02088	Medium_guts	-0.00353841	26	11	2.00041e-06	9.54194e-05	Actinobacteria	Actinobacteria	Micrococcales	Micrococcales_unclassified	Micrococcales_unclassified
Otu01127	Low_guts	-0.00842703	26	15	1.99381e-06	9.54194e-05	Firmicutes	Clostridia	Clostridiales	Ruminococcaceae	Ruminococcaceae_unclassified
Otu00666	Low_guts	-0.0203404	26	13	2.03451e-06	9.60527e-05	Spirochaetes	Spirochaetia	Spirochaetales	Spirochaetaceae	Treponema
Otu00666	Medium_guts	-0.0203404	26	13	2.03451e-06	9.60527e-05	Spirochaetes	Spirochaetia	Spirochaetales	Spirochaetaceae	Treponema
Otu00544	High_guts	-0.0227221	26	12	2.02742e-06	9.60527e-05	Firmicutes	Clostridia	Clostridiales	Ruminococcaceae	Ruminococcaceae_unclassified
Otu00099	Low_guts	-0.0278259	26	24	2.04532e-06	9.62342e-05	Bacteroidetes	Bacteroidia	Bacteroidales	Dysgonomonadaceae	Candidatus_Symbiothrix
Otu01079	High_guts	-0.00866125	26	22	2.08346e-06	9.70966e-05	Bacteria_unclassified	Bacteria_unclassified	Bacteria_unclassified	Bacteria_unclassified	Bacteria_unclassified
Otu00126	High_guts	-0.0467726	26	22	2.0847e-06	9.70966e-05	Spirochaetes	Spirochaetia	Spirochaetales	Spirochaetaceae	Treponema
Otu00127	High_guts	-0.047417	26	24	2.07302e-06	9.70966e-05	Spirochaetes	Spirochaetia	Spirochaetales	Spirochaetaceae	Treponema
Otu00563	High_guts	-0.0207157	26	20	2.15412e-06	9.99929e-05	Bacteria_unclassified	Bacteria_unclassified	Bacteria_unclassified	Bacteria_unclassified	Bacteria_unclassified
Otu01664	Medium_guts	0.00919751	26	15	2.16944e-06	0.000100367	Firmicutes	Bacilli	Bacillales	Bacillales_unclassified	Bacillales_unclassified
Otu01238	High_guts	-0.00986466	26	11	2.19656e-06	0.000101284	Bacteria_unclassified	Bacteria_unclassified	Bacteria_unclassified	Bacteria_unclassified	Bacteria_unclassified
Otu00638	High_guts	-0.0125742	26	21	2.27598e-06	0.000104597	Firmicutes	Clostridia	Clostridiales	Ruminococcaceae	Ruminococcaceae_ge
Otu01630	Low_guts	-0.00622657	26	11	2.36529e-06	0.000107715	Firmicutes	Clostridia	Clostridiales	Ruminococcaceae	Ruminococcaceae_unclassified
Otu01630	Medium_guts	-0.00622657	26	11	2.36529e-06	0.000107715	Firmicutes	Clostridia	Clostridiales	Ruminococcaceae	Ruminococcaceae_unclassified
Otu01078	High_guts	-0.0101984	26	19	2.36719e-06	0.000107715	Firmicutes	Clostridia	Clostridiales	Ruminococcaceae	Ruminococcaceae_unclassified
Otu00584	Low_guts	-0.0150704	26	22	2.43492e-06	0.000110148	Spirochaetes	Spirochaetia	Spirochaetales	Spirochaetaceae	Treponema
Otu00271	Medium_guts	-0.0400658	26	13	2.4366e-06	0.000110148	Firmicutes	Clostridia	Clostridiales	Ruminococcaceae	Ruminococcaceae_unclassified
Otu00034	High_guts	0.0723584	26	25	2.48275e-06	0.000111869	Bacteroidetes	Bacteroidia	Bacteroidales	Dysgonomonadaceae	Dysgonomonas
Otu00378	High_guts	-0.0144255	26	25	2.51447e-06	0.000112931	Firmicutes	Clostridia	Clostridiales	Ruminococcaceae	Ruminococcaceae_unclassified
Otu00370	Low_guts	-0.0286402	26	14	2.52295e-06	0.000112945	Bacteria_unclassified	Bacteria_unclassified	Bacteria_unclassified	Bacteria_unclassified	Bacteria_unclassified
Otu01317	Low_guts	-0.00927591	26	14	2.62954e-06	0.000117337	Proteobacteria	Proteobacteria_unclassified	Proteobacteria_unclassified	Proteobacteria_unclassified	Proteobacteria_unclassified
Otu00063	High_guts	-0.0787338	26	20	2.68224e-06	0.000119304	Spirochaetes	Spirochaetia	Spirochaetales	Spirochaetaceae	Treponema
Otu01279	Low_guts	-0.00804976	26	14	2.71392e-06	0.000119942	Firmicutes	Clostridia	Clostridiales	Ruminococcaceae	Ruminococcaceae_unclassified
Otu00677	High_guts	-0.0195821	26	13	2.70702e-06	0.000119942	Firmicutes	Clostridia	Clostridiales	Ruminococcaceae	Ruminococcaceae_unclassified
Otu00820	High_guts	0.00986672	26	26	2.7493e-06	0.000121118	Spirochaetes	Spirochaetia	Spirochaetales	Spirochaetaceae	Treponema
Otu01026	High_guts	-0.0117494	26	12	2.77882e-06	0.00012203	Bacteria_unclassified	Bacteria_unclassified	Bacteria_unclassified	Bacteria_unclassified	Bacteria_unclassified
Otu01284	High_guts	-0.0094419	26	15	2.7973e-06	0.000122453	Firmicutes	Clostridia	Clostridiales	Clostridiales_unclassified	Clostridiales_unclassified
Otu00704	High_guts	-0.0157896	26	23	2.81409e-06	0.00012259	Firmicutes	Clostridia	Clostridiales	Ruminococcaceae	Ruminococcaceae_ge
Otu00794	Low_guts	-0.0165529	26	14	2.81815e-06	0.00012259	Bacteroidetes	Bacteroidia	Bacteroidales	Bacteroidales_unclassified	Bacteroidales_unclassified
Otu00283	Low_guts	-0.0285458	26	24	2.84229e-06	0.000123252	Spirochaetes	Spirochaetia	Spirochaetales	Spirochaetaceae	Treponema_2
Otu01525	High_guts	-0.00747028	26	13	2.91639e-06	0.00012607	Firmicutes	Clostridia	Clostridiales	Lachnospiraceae	Tyzzerella_3
Otu00271	Low_guts	-0.0395581	26	13	2.928e-06	0.000126178	Firmicutes	Clostridia	Clostridiales	Ruminococcaceae	Ruminococcaceae_unclassified
Otu00299	High_guts	-0.0283427	26	25	2.95087e-06	0.000126768	Firmicutes	Clostridia	Clostridiales	Ruminococcaceae	Ruminococcaceae_unclassified
Otu00179	Low_guts	0.00670373	26	5	3.01777e-06	0.000129241	Proteobacteria	Alphaproteobacteria	Sphingomonadales	Sphingomonadaceae	Sphingobium
Otu00805	Low_guts	-0.0140271	26	23	3.05348e-06	0.000130367	Spirochaetes	Spirochaetia	Spirochaetales	Spirochaetaceae	Treponema
Otu01501	Low_guts	-0.00665751	26	16	3.1123e-06	0.000132469	Firmicutes	Clostridia	Clostridiales	Clostridiales_unclassified	Clostridiales_unclassified
Otu00236	Low_guts	0.0185551	26	26	3.14189e-06	0.000133318	Actinobacteria	Coriobacteriia	Coriobacteriales	Atopobiaceae	Olsenella
Otu01092	Low_guts	-0.0108015	26	13	3.15364e-06	0.000133408	Firmicutes	Clostridia	Clostridiales	Ruminococcaceae	Ruminococcaceae_UCG-010
Otu00027	Low_guts	0.00864316	26	14	3.17753e-06	0.000134008	Proteobacteria	Gammaproteobacteria	Xanthomonadales	Xanthomonadaceae	Xanthomonadaceae_unclassified
Otu00164	High_guts	-0.0484698	26	21	3.18962e-06	0.000134109	Bacteroidetes	Bacteroidia	Bacteroidales	Marinifilaceae	Odoribacter
Otu00830	Medium_guts	-0.0126786	26	15	3.22358e-06	0.000135036	Firmicutes	Clostridia	Clostridiales	Lachnospiraceae	Lachnospiraceae_unclassified
Otu00540	High_guts	-0.0188666	26	22	3.23118e-06	0.000135036	Proteobacteria	Proteobacteria_unclassified	Proteobacteria_unclassified	Proteobacteria_unclassified	Proteobacteria_unclassified
Otu01777	High_guts	-0.00502915	26	12	3.26508e-06	0.000135508	Firmicutes	Clostridia	Clostridiales	Ruminococcaceae	Ruminococcaceae_unclassified
Otu01216	Medium_guts	-0.0102019	26	11	3.28167e-06	0.000135508	Spirochaetes	Spirochaetia	Spirochaetales	Spirochaetaceae	Treponema
Otu01216	Low_guts	-0.0102019	26	11	3.28167e-06	0.000135508	Spirochaetes	Spirochaetia	Spirochaetales	Spirochaetaceae	Treponema
Otu00902	Medium_guts	-0.0136211	26	17	3.27904e-06	0.000135508	Bacteroidetes	Bacteroidia	Bacteroidales	Dysgonomonadaceae	uncultured
Otu01092	High_guts	-0.0116693	26	13	3.33808e-06	0.000137427	Firmicutes	Clostridia	Clostridiales	Ruminococcaceae	Ruminococcaceae_UCG-010
Otu00333	High_guts	0.0478269	26	11	3.3832e-06	0.000138872	Spirochaetes	Spirochaetia	Spirochaetales	Spirochaetaceae	Treponema
Otu00728	Medium_guts	-0.0181698	26	16	3.42217e-06	0.000140056	Firmicutes	Clostridia	Clostridiales	Ruminococcaceae	Ruminococcaceae_unclassified
Otu00581	High_guts	-0.0180975	26	22	3.46761e-06	0.000141081	Elusimicrobia	Endomicrobia	Endomicrobiales	Endomicrobiaceae	Candidatus_Endomicrobium
Otu00111	Medium_guts	-0.0284275	26	26	3.45885e-06	0.000141081	Firmicutes	Clostridia	Clostridiales	Peptococcaceae	Peptococcaceae_unclassified
Otu01695	High_guts	-0.00625205	26	12	3.51114e-06	0.000141602	Bacteria_unclassified	Bacteria_unclassified	Bacteria_unclassified	Bacteria_unclassified	Bacteria_unclassified
Otu00394	Low_guts	-0.0283949	26	17	3.49193e-06	0.000141602	Verrucomicrobia	Verrucomicrobiae	Chthoniobacterales	Chthoniobacterales_unclassified	Chthoniobacterales_unclassified
Otu00394	High_guts	-0.0307923	26	17	3.5021e-06	0.000141602	Verrucomicrobia	Verrucomicrobiae	Chthoniobacterales	Chthoniobacterales_unclassified	Chthoniobacterales_unclassified
Otu01099	High_guts	-0.0116626	26	19	3.56669e-06	0.000143424	Bacteria_unclassified	Bacteria_unclassified	Bacteria_unclassified	Bacteria_unclassified	Bacteria_unclassified
Otu00777	High_guts	-0.0162883	26	17	3.61709e-06	0.00014503	Firmicutes	Clostridia	Clostridiales	Ruminococcaceae	Ruminococcaceae_unclassified
Otu00645	High_guts	-0.0187002	26	21	3.80804e-06	0.000152245	Elusimicrobia	Endomicrobia	Endomicrobiales	Endomicrobiaceae	Candidatus_Endomicrobium
Otu00719	Low_guts	-0.0106136	26	25	3.84764e-06	0.000153385	Spirochaetes	Spirochaetia	Spirochaetales	Spirochaetaceae	Treponema
Otu00434	Medium_guts	0.0223543	26	23	3.88575e-06	0.000154459	Firmicutes	Clostridia	Clostridiales	Clostridiales_unclassified	Clostridiales_unclassified
Otu01127	Medium_guts	-0.00803535	26	15	3.95109e-06	0.000156606	Firmicutes	Clostridia	Clostridiales	Ruminococcaceae	Ruminococcaceae_unclassified
Otu01525	Low_guts	-0.0067338	26	13	4.01941e-06	0.000158858	Firmicutes	Clostridia	Clostridiales	Lachnospiraceae	Tyzzerella_3
Otu00745	High_guts	-0.0114573	26	22	4.04418e-06	0.000159382	Spirochaetes	Spirochaetia	Spirochaetales	Spirochaetaceae	Spirochaetaceae_unclassified
Otu00407	Low_guts	0.0222059	26	9	4.06394e-06	0.000159706	Bacteroidetes	Bacteroidia	Bacteroidales	Rikenellaceae	BCf9-17_termite_group
Otu00018	High_guts	0.0830374	26	22	4.12287e-06	0.000161563	Firmicutes	Clostridia	Clostridiales	Lachnospiraceae	Lachnospiraceae_unclassified
Otu00006	High_guts	0.136077	26	20	4.14567e-06	0.000161997	Bacteroidetes	Bacteroidia	Bacteroidales	Bacteroidales_unclassified	Bacteroidales_unclassified
Otu01325	High_guts	-0.00926371	26	11	4.19199e-06	0.000163346	Bacteria_unclassified	Bacteria_unclassified	Bacteria_unclassified	Bacteria_unclassified	Bacteria_unclassified
Otu00665	High_guts	-0.0190538	26	11	4.22773e-06	0.000164276	Firmicutes	Clostridia	Clostridiales	Ruminococcaceae	Ruminococcaceae_unclassified
Otu00169	Low_guts	-0.0340318	26	23	4.23992e-06	0.000164288	Spirochaetes	Spirochaetia	Spirochaetales	Spirochaetaceae	Treponema
Otu01020	High_guts	-0.0101386	26	17	4.27344e-06	0.000165124	Bacteria_unclassified	Bacteria_unclassified	Bacteria_unclassified	Bacteria_unclassified	Bacteria_unclassified
Otu00097	High_guts	-0.0621402	26	21	4.34325e-06	0.000167354	Bacteria_unclassified	Bacteria_unclassified	Bacteria_unclassified	Bacteria_unclassified	Bacteria_unclassified
Otu00477	High_guts	-0.0205318	26	21	4.37683e-06	0.00016818	Firmicutes	Clostridia	Clostridiales	Ruminococcaceae	Ruminococcaceae_unclassified
Otu00902	Low_guts	-0.0133373	26	17	4.41821e-06	0.000168832	Bacteroidetes	Bacteroidia	Bacteroidales	Dysgonomonadaceae	uncultured
Otu00430	High_guts	-0.0248111	26	20	4.41745e-06	0.000168832	Spirochaetes	Spirochaetia	Spirochaetales	Spirochaetaceae	Treponema
Otu00066	Low_guts	-0.0423757	26	24	4.44565e-06	0.000169412	Spirochaetes	Spirochaetia	Spirochaetales	Spirochaetaceae	Treponema_2
Otu00344	Medium_guts	-0.0142689	26	25	4.48889e-06	0.00017059	Spirochaetes	Spirochaetia	Spirochaetales	Spirochaetaceae	Spirochaetaceae_unclassified
Otu00188	Medium_guts	-0.0316609	26	19	4.53568e-06	0.000171896	Bacteroidetes	Bacteroidia	Bacteroidales	Dysgonomonadaceae	Candidatus_Symbiothrix
Otu00362	High_guts	-0.0273272	26	20	4.6029e-06	0.000173967	Firmicutes	Bacilli	Lactobacillales	Lactobacillales_unclassified	Lactobacillales_unclassified
Otu01479	High_guts	-0.00610053	26	11	4.64896e-06	0.000175229	Bacteroidetes	Bacteroidia	Bacteroidales	Rikenellaceae	Alistipes
Otu00362	Low_guts	-0.0251621	26	20	4.6865e-06	0.000176164	Firmicutes	Bacilli	Lactobacillales	Lactobacillales_unclassified	Lactobacillales_unclassified
Otu01162	High_guts	-0.00937976	26	20	4.70655e-06	0.000176438	Proteobacteria	Proteobacteria_unclassified	Proteobacteria_unclassified	Proteobacteria_unclassified	Proteobacteria_unclassified
Otu00422	Low_guts	0.0104567	26	22	4.80612e-06	0.000179684	Bacteria_unclassified	Bacteria_unclassified	Bacteria_unclassified	Bacteria_unclassified	Bacteria_unclassified
Otu00550	High_guts	-0.014708	26	22	4.84637e-06	0.000180215	Tenericutes	Mollicutes	Mycoplasmatales	Mycoplasmataceae	Mycoplasma
Otu00337	High_guts	-0.0188622	26	25	4.84022e-06	0.000180215	Bacteria_unclassified	Bacteria_unclassified	Bacteria_unclassified	Bacteria_unclassified	Bacteria_unclassified
Otu00139	High_guts	-0.0567838	26	21	4.90622e-06	0.000181951	Elusimicrobia	Endomicrobia	Endomicrobiales	Endomicrobiaceae	Candidatus_Endomicrobium
Otu00742	Low_guts	-0.0173922	26	15	4.95948e-06	0.000183435	Firmicutes	Firmicutes_unclassified	Firmicutes_unclassified	Firmicutes_unclassified	Firmicutes_unclassified
Otu00199	High_guts	-0.0460754	26	22	5.00527e-06	0.000184634	Proteobacteria	Gammaproteobacteria	Betaproteobacteriales	Betaproteobacteriales_unclassified	Betaproteobacteriales_unclassified
Otu01169	Medium_guts	-0.0103505	26	14	5.07882e-06	0.000186849	Firmicutes	Clostridia	Clostridiales	Ruminococcaceae	Ruminococcaceae_unclassified
Otu01692	High_guts	-0.00662416	26	14	5.09277e-06	0.000186866	Firmicutes	Clostridia	Clostridiales	Ruminococcaceae	Ruminococcaceae_unclassified
Otu01233	High_guts	-0.00982586	26	12	5.18079e-06	0.000189592	Firmicutes	Clostridia	Clostridiales	Ruminococcaceae	Ruminococcaceae_NK4A214_group
Otu00073	High_guts	-0.067109	26	21	5.19933e-06	0.000189769	Elusimicrobia	Endomicrobia	Endomicrobiales	Endomicrobiaceae	Candidatus_Endomicrobium
Otu01324	Low_guts	0.00769042	26	18	5.26112e-06	0.000191016	Firmicutes	Clostridia	Clostridiales	Ruminococcaceae	Ruminococcaceae_UCG-010
Otu01513	Medium_guts	-0.00719675	26	12	5.25914e-06	0.000191016	Firmicutes	Clostridia	Clostridiales	Ruminococcaceae	Ruminococcaceae_unclassified
Otu01393	Low_guts	0.00884505	26	12	5.37342e-06	0.000194582	Firmicutes	Clostridia	Clostridiales	Ruminococcaceae	Ruminococcaceae_UCG-014
Otu01284	Low_guts	-0.00830749	26	15	5.4183e-06	0.000195695	Firmicutes	Clostridia	Clostridiales	Clostridiales_unclassified	Clostridiales_unclassified
Otu00656	Medium_guts	-0.00848398	26	23	5.50027e-06	0.000198139	Euryarchaeota	Thermoplasmata	Methanomassiliicoccales	Methanomethylophilaceae	uncultured
Otu00442	Medium_guts	0.0185284	26	22	5.59737e-06	0.000201113	Bacteroidetes	Bacteroidia	Bacteroidales	Dysgonomonadaceae	Dysgonomonas
Otu00470	Low_guts	0.0128887	26	26	5.63516e-06	0.000201946	Firmicutes	Firmicutes_unclassified	Firmicutes_unclassified	Firmicutes_unclassified	Firmicutes_unclassified
Otu00124	Low_guts	0.0344759	26	22	6.05638e-06	0.00021648	Euryarchaeota	Methanobacteria	Methanobacteriales	Methanobacteriaceae	Methanobrevibacter
Otu00421	Medium_guts	-0.0268023	26	19	6.13522e-06	0.000218733	Verrucomicrobia	Verrucomicrobiae	Chthoniobacterales	Terrimicrobiaceae	FukuN18_freshwater_group
Otu00939	Low_guts	0.0117836	26	20	6.17554e-06	0.000219605	Firmicutes	Clostridia	Clostridiales	Clostridiales_unclassified	Clostridiales_unclassified
Otu00098	Medium_guts	0.0386602	26	26	6.28514e-06	0.000222929	Bacteroidetes	Bacteroidia	Bacteroidales	Dysgonomonadaceae	Candidatus_Symbiothrix
Otu02088	High_guts	-0.00353841	26	11	6.34326e-06	0.000223843	Actinobacteria	Actinobacteria	Micrococcales	Micrococcales_unclassified	Micrococcales_unclassified
Otu00182	Medium_guts	-0.0521306	26	15	6.34257e-06	0.000223843	Spirochaetes	Spirochaetia	Spirochaetales	Spirochaetaceae	Treponema
Otu00399	High_guts	-0.0267502	26	22	6.38415e-06	0.000224712	Bacteria_unclassified	Bacteria_unclassified	Bacteria_unclassified	Bacteria_unclassified	Bacteria_unclassified
Otu00844	High_guts	-0.0137385	26	19	6.53463e-06	0.000228844	Firmicutes	Clostridia	Clostridiales	Clostridiales_unclassified	Clostridiales_unclassified
Otu00115	Low_guts	-0.0518756	26	22	6.53013e-06	0.000228844	Spirochaetes	Spirochaetia	Spirochaetales	Spirochaetaceae	Treponema
Otu00878	Low_guts	-0.00562795	26	26	6.90572e-06	0.000241229	Spirochaetes	Spirochaetia	Spirochaetales	Spirochaetaceae	Treponema
Otu00920	Medium_guts	-0.0115308	26	23	6.97895e-06	0.000243173	Firmicutes	Clostridia	Clostridiales	Lachnospiraceae	Tyzzerella_3
Otu00868	High_guts	-0.00842375	26	25	7.12405e-06	0.000246693	Bacteria_unclassified	Bacteria_unclassified	Bacteria_unclassified	Bacteria_unclassified	Bacteria_unclassified
Otu00669	Low_guts	-0.0193806	26	11	7.15129e-06	0.000246693	Elusimicrobia	Endomicrobia	Endomicrobiales	Endomicrobiaceae	Candidatus_Endomicrobium
Otu00669	Medium_guts	-0.0193806	26	11	7.15129e-06	0.000246693	Elusimicrobia	Endomicrobia	Endomicrobiales	Endomicrobiaceae	Candidatus_Endomicrobium
Otu00002	High_guts	-0.152077	26	26	7.11822e-06	0.000246693	Planctomycetes	vadinHA49	vadinHA49_or	vadinHA49_fa	vadinHA49_ge
Otu01164	Medium_guts	-0.00993141	26	15	7.26248e-06	0.000249793	Firmicutes	Clostridia	Clostridiales	Ruminococcaceae	Ruminococcaceae_unclassified
Otu00712	High_guts	-0.0142251	26	22	7.27728e-06	0.000249793	Spirochaetes	Spirochaetia	Spirochaetales	Spirochaetaceae	Treponema
Otu00773	Low_guts	0.0133072	26	16	7.3164e-06	0.000250514	Firmicutes	Clostridia	Clostridiales	Lachnospiraceae	Lachnospiraceae_unclassified
Otu00285	Low_guts	0.0271037	26	23	7.40854e-06	0.00025242	Firmicutes	Bacilli	Lactobacillales	Leuconostocaceae	Leuconostoc
Otu00394	Medium_guts	-0.0269083	26	17	7.39566e-06	0.00025242	Verrucomicrobia	Verrucomicrobiae	Chthoniobacterales	Chthoniobacterales_unclassified	Chthoniobacterales_unclassified
Otu01630	High_guts	-0.00622657	26	11	7.43122e-06	0.00025257	Firmicutes	Clostridia	Clostridiales	Ruminococcaceae	Ruminococcaceae_unclassified
Otu00330	Medium_guts	0.0372805	26	12	7.49884e-06	0.000254244	Bacteria_unclassified	Bacteria_unclassified	Bacteria_unclassified	Bacteria_unclassified	Bacteria_unclassified
Otu00072	High_guts	0.0463377	26	15	7.53762e-06	0.000254934	Proteobacteria	Deltaproteobacteria	Desulfovibrionales	Desulfovibrionaceae	Desulfovibrio
Otu00754	Low_guts	0.0119008	26	23	7.64131e-06	0.000256602	Firmicutes	Clostridia	Clostridiales	Ruminococcaceae	Ruminococcaceae_UCG-014
Otu00729	High_guts	-0.0135701	26	21	7.61348e-06	0.000256602	Bacteria_unclassified	Bacteria_unclassified	Bacteria_unclassified	Bacteria_unclassified	Bacteria_unclassified
Otu00271	High_guts	-0.0400658	26	13	7.64259e-06	0.000256602	Firmicutes	Clostridia	Clostridiales	Ruminococcaceae	Ruminococcaceae_unclassified
Otu00106	High_guts	0.00763175	26	13	7.66613e-06	0.000256769	Firmicutes	Clostridia	Clostridiales	Ruminococcaceae	Ruminococcaceae_unclassified
Otu00574	High_guts	-0.0139995	26	24	7.85774e-06	0.000262551	Spirochaetes	Spirochaetia	Spirochaetales	Spirochaetaceae	Treponema
Otu00317	Medium_guts	-0.014759	26	21	7.99212e-06	0.000266398	Firmicutes	Clostridia	Clostridiales	Lachnospiraceae	Tyzzerella_3
Otu00289	High_guts	-0.033565	26	21	8.04561e-06	0.000267536	Elusimicrobia	Endomicrobia	Endomicrobiales	Endomicrobiaceae	Candidatus_Endomicrobium
Otu01389	Medium_guts	0.00383053	26	9	8.10927e-06	0.000269006	Firmicutes	Clostridia	Clostridiales	Clostridiales_unclassified	Clostridiales_unclassified
Otu00794	Medium_guts	-0.0153385	26	14	8.18475e-06	0.00027086	Bacteroidetes	Bacteroidia	Bacteroidales	Bacteroidales_unclassified	Bacteroidales_unclassified
Otu00032	High_guts	-0.0418743	26	26	8.25705e-06	0.000272601	Bacteroidetes	Bacteroidia	Bacteroidales	Bacteroidales_unclassified	Bacteroidales_unclassified
Otu00519	High_guts	-0.0198998	26	21	8.29597e-06	0.000273234	Spirochaetes	Spirochaetia	Spirochaetales	Spirochaetaceae	Treponema
Otu00019	High_guts	-0.122655	26	25	8.38496e-06	0.000275509	Spirochaetes	Spirochaetia	Spirochaetales	Spirochaetaceae	Treponema
Otu01311	Low_guts	-0.0087411	26	15	8.43002e-06	0.000276333	Firmicutes	Clostridia	Clostridiales	Ruminococcaceae	Ruminococcaceae_unclassified
Otu01274	Low_guts	-0.00788578	26	18	8.48831e-06	0.000277586	Spirochaetes	Spirochaetia	Spirochaetales	Spirochaetaceae	Treponema
Otu01164	High_guts	-0.0106325	26	15	8.67571e-06	0.000283045	Firmicutes	Clostridia	Clostridiales	Ruminococcaceae	Ruminococcaceae_unclassified
Otu00751	High_guts	0.0153084	26	25	8.87884e-06	0.000288991	Spirochaetes	Spirochaetia	Spirochaetales	Spirochaetaceae	Treponema
Otu00775	High_guts	0.0141903	26	26	9.0951e-06	0.000294643	Bacteroidetes	Bacteroidia	Bacteroidia_unclassified	Bacteroidia_unclassified	Bacteroidia_unclassified
Otu01311	High_guts	-0.00942912	26	15	9.08197e-06	0.000294643	Firmicutes	Clostridia	Clostridiales	Ruminococcaceae	Ruminococcaceae_unclassified
Otu00251	Low_guts	-0.0392511	26	15	9.37909e-06	0.000303133	Spirochaetes	Spirochaetia	Spirochaetales	Spirochaetaceae	Treponema
Otu00425	Medium_guts	-0.0240442	26	13	9.4338e-06	0.000304191	Firmicutes	Clostridia	Clostridiales	Ruminococcaceae	Ruminococcaceae_unclassified
Otu01284	Medium_guts	-0.00795815	26	15	9.75908e-06	0.000313947	Firmicutes	Clostridia	Clostridiales	Clostridiales_unclassified	Clostridiales_unclassified
Otu00140	High_guts	-0.0451555	26	22	9.79528e-06	0.000314381	Bacteroidetes	Bacteroidia	Bacteroidales	Dysgonomonadaceae	Dysgonomonadaceae_unclassified
Otu00367	High_guts	-0.0168868	26	25	9.9654e-06	0.0003191	Bacteria_unclassified	Bacteria_unclassified	Bacteria_unclassified	Bacteria_unclassified	Bacteria_unclassified
Otu01216	High_guts	-0.0102019	26	11	1.01217e-05	0.000323357	Spirochaetes	Spirochaetia	Spirochaetales	Spirochaetaceae	Treponema
Otu00482	Low_guts	0.00403174	26	12	1.03348e-05	0.000329405	Elusimicrobia	Elusimicrobia	Elusimicrobiales	Elusimicrobiaceae	Elusimicrobium
Otu00297	High_guts	0.0404187	26	26	1.04156e-05	0.000331216	Bacteroidetes	Bacteroidia	Bacteroidia_unclassified	Bacteroidia_unclassified	Bacteroidia_unclassified
Otu00617	Low_guts	0.0151822	26	22	1.05733e-05	0.000332411	Firmicutes	Clostridia	Clostridiales	Clostridiales_unclassified	Clostridiales_unclassified
Otu01431	Low_guts	-0.00638975	26	16	1.05123e-05	0.000332411	Firmicutes	Clostridia	Clostridiales	Ruminococcaceae	Ruminococcaceae_unclassified
Otu01576	Medium_guts	-0.00747181	26	12	1.0564e-05	0.000332411	Firmicutes	Clostridia	Clostridiales	Clostridiales_unclassified	Clostridiales_unclassified
Otu01576	Low_guts	-0.00747181	26	12	1.0564e-05	0.000332411	Firmicutes	Clostridia	Clostridiales	Clostridiales_unclassified	Clostridiales_unclassified
Otu00728	High_guts	-0.0181698	26	16	1.05298e-05	0.000332411	Firmicutes	Clostridia	Clostridiales	Ruminococcaceae	Ruminococcaceae_unclassified
Otu00037	Low_guts	0.039021	26	26	1.06992e-05	0.000334089	Synergistetes	Synergistia	Synergistales	Synergistaceae	Fretibacterium
Otu00589	Medium_guts	-0.0201194	26	12	1.06937e-05	0.000334089	Firmicutes	Clostridia	Clostridiales	Ruminococcaceae	Ruminococcaceae_unclassified
Otu00589	Low_guts	-0.0201194	26	12	1.06937e-05	0.000334089	Firmicutes	Clostridia	Clostridiales	Ruminococcaceae	Ruminococcaceae_unclassified
Otu00743	Low_guts	0.0125366	26	19	1.07795e-05	0.000335841	Bacteria_unclassified	Bacteria_unclassified	Bacteria_unclassified	Bacteria_unclassified	Bacteria_unclassified
Otu01154	Medium_guts	0.0108885	26	12	1.08697e-05	0.00033789	Firmicutes	Clostridia	Clostridiales	Ruminococcaceae	Ruminiclostridium_1
Otu00982	Medium_guts	-0.00841967	26	23	1.12987e-05	0.000350439	Firmicutes	Clostridia	Clostridiales	Ruminococcaceae	Ruminococcaceae_unclassified
Otu00759	Medium_guts	-0.00916906	26	22	1.13764e-05	0.000351272	Firmicutes	Clostridia	Clostridiales	Clostridiales_unclassified	Clostridiales_unclassified
Otu01024	Medium_guts	-0.0122097	26	13	1.1363e-05	0.000351272	Spirochaetes	Spirochaetia	Spirochaetales	Spirochaetaceae	Spirochaetaceae_unclassified
Otu00291	Medium_guts	0.0373987	26	25	1.14656e-05	0.000353238	Bacteria_unclassified	Bacteria_unclassified	Bacteria_unclassified	Bacteria_unclassified	Bacteria_unclassified
Otu00884	Low_guts	0.011337	26	19	1.17913e-05	0.000362466	Firmicutes	Clostridia	Clostridiales	Clostridiales_unclassified	Clostridiales_unclassified
Otu00208	Medium_guts	-0.0322521	26	20	1.18403e-05	0.000363165	Firmicutes	Bacilli	Lactobacillales	Streptococcaceae	Lactococcus
Otu01476	Medium_guts	-0.00621448	26	17	1.19244e-05	0.000364838	Bacteria_unclassified	Bacteria_unclassified	Bacteria_unclassified	Bacteria_unclassified	Bacteria_unclassified
Otu00108	High_guts	-0.0314444	26	26	1.19476e-05	0.000364838	Firmicutes	Clostridia	Clostridiales	Ruminococcaceae	Ruminococcaceae_UCG-010
Otu00080	Low_guts	0.0320475	26	26	1.20948e-05	0.000368518	Bacteroidetes	Bacteroidia	Bacteroidales	Bacteroidales_unclassified	Bacteroidales_unclassified
Otu01406	Medium_guts	-0.00859149	26	12	1.2208e-05	0.000370335	Firmicutes	Clostridia	Clostridiales	Ruminococcaceae	Ruminococcaceae_ge
Otu01406	Low_guts	-0.00859149	26	12	1.2208e-05	0.000370335	Firmicutes	Clostridia	Clostridiales	Ruminococcaceae	Ruminococcaceae_ge
Otu00379	High_guts	-0.0296882	26	18	1.22571e-05	0.000371011	Firmicutes	Clostridia	Clostridiales	Clostridiales_unclassified	Clostridiales_unclassified
Otu00374	High_guts	-0.0115731	26	26	1.22942e-05	0.000371323	Spirochaetes	Spirochaetia	Spirochaetales	Spirochaetaceae	Spirochaetaceae_unclassified
Otu01078	Medium_guts	-0.00834799	26	19	1.2366e-05	0.000371868	Firmicutes	Clostridia	Clostridiales	Ruminococcaceae	Ruminococcaceae_unclassified
Otu00431	Low_guts	-0.0110639	26	22	1.23541e-05	0.000371868	Elusimicrobia	Endomicrobia	Endomicrobiales	Endomicrobiaceae	Candidatus_Endomicrobium
Otu00425	Low_guts	-0.0235577	26	13	1.24063e-05	0.00037227	Firmicutes	Clostridia	Clostridiales	Ruminococcaceae	Ruminococcaceae_unclassified
Otu00784	High_guts	-0.0125222	26	22	1.26013e-05	0.000377302	Proteobacteria	Proteobacteria_unclassified	Proteobacteria_unclassified	Proteobacteria_unclassified	Proteobacteria_unclassified
Otu00451	High_guts	-0.0247867	26	22	1.26598e-05	0.000378237	Firmicutes	Clostridia	Clostridiales	Clostridiales_unclassified	Clostridiales_unclassified
Otu00891	Medium_guts	-0.0125118	26	21	1.27404e-05	0.000379823	Actinobacteria	Actinobacteria	Micrococcales	Micrococcales_unclassified	Micrococcales_unclassified
Otu00811	Medium_guts	-0.0121729	26	21	1.27789e-05	0.000380153	Bacteria_unclassified	Bacteria_unclassified	Bacteria_unclassified	Bacteria_unclassified	Bacteria_unclassified
Otu00462	Medium_guts	-0.0259011	26	13	1.28238e-05	0.000380669	Firmicutes	Clostridia	Clostridiales	Clostridiales_unclassified	Clostridiales_unclassified
Otu00500	Medium_guts	-0.0226053	26	16	1.29571e-05	0.000383803	Bacteria_unclassified	Bacteria_unclassified	Bacteria_unclassified	Bacteria_unclassified	Bacteria_unclassified
Otu00109	High_guts	-0.0585758	26	24	1.30451e-05	0.000385582	Bacteria_unclassified	Bacteria_unclassified	Bacteria_unclassified	Bacteria_unclassified	Bacteria_unclassified
Otu00283	Medium_guts	-0.0255252	26	24	1.33142e-05	0.000392698	Spirochaetes	Spirochaetia	Spirochaetales	Spirochaetaceae	Treponema_2
Otu01661	Low_guts	-0.00663607	26	11	1.36594e-05	0.000401169	Firmicutes	Clostridia	Clostridiales	Ruminococcaceae	Ruminococcaceae_NK4A214_group
Otu01661	Medium_guts	-0.00663607	26	11	1.36594e-05	0.000401169	Firmicutes	Clostridia	Clostridiales	Ruminococcaceae	Ruminococcaceae_NK4A214_group
Otu00436	Medium_guts	-0.0207905	26	21	1.37079e-05	0.000401741	Spirochaetes	Leptospirae	Leptospirales	Leptospiraceae	RBG-16-49-21
Otu00492	Low_guts	0.00536456	26	9	1.38086e-05	0.000403837	Proteobacteria	Alphaproteobacteria	Acetobacterales	Acetobacteraceae	Acetobacteraceae_unclassified
Otu00878	High_guts	-0.00579664	26	26	1.38641e-05	0.000404604	Spirochaetes	Spirochaetia	Spirochaetales	Spirochaetaceae	Treponema
Otu00310	Medium_guts	-0.0340328	26	12	1.42309e-05	0.000414435	Bacteroidetes	Bacteroidia	Bacteroidales	Rikenellaceae	BCf9-17_termite_group
Otu01483	Medium_guts	-0.00598612	26	11	1.434e-05	0.000415859	Bacteroidetes	Bacteroidia	Bacteroidales	Dysgonomonadaceae	uncultured
Otu01483	Low_guts	-0.00598612	26	11	1.434e-05	0.000415859	Bacteroidetes	Bacteroidia	Bacteroidales	Dysgonomonadaceae	uncultured
Otu00213	Medium_guts	-0.0264827	26	25	1.44629e-05	0.000418547	Bacteria_unclassified	Bacteria_unclassified	Bacteria_unclassified	Bacteria_unclassified	Bacteria_unclassified
Otu01513	Low_guts	-0.00667598	26	12	1.45573e-05	0.000420398	Firmicutes	Clostridia	Clostridiales	Ruminococcaceae	Ruminococcaceae_unclassified
Otu00606	Low_guts	0.0154842	26	26	1.46172e-05	0.000421249	Spirochaetes	Leptospirae	Leptospirales	Leptospiraceae	RBG-16-49-21
Otu00830	Low_guts	-0.0113475	26	15	1.47712e-05	0.000424801	Firmicutes	Clostridia	Clostridiales	Lachnospiraceae	Lachnospiraceae_unclassified
Otu00742	High_guts	-0.0173922	26	15	1.49341e-05	0.000428597	Firmicutes	Firmicutes_unclassified	Firmicutes_unclassified	Firmicutes_unclassified	Firmicutes_unclassified
Otu01047	Medium_guts	0.0103386	26	22	1.51013e-05	0.000430714	Elusimicrobia	Elusimicrobia	Elusimicrobiales	Elusimicrobiaceae	Elusimicrobium
Otu01717	Low_guts	-0.00635708	26	11	1.50717e-05	0.000430714	Firmicutes	Clostridia	Clostridiales	Clostridiales_unclassified	Clostridiales_unclassified
Otu01717	Medium_guts	-0.00635708	26	11	1.50717e-05	0.000430714	Firmicutes	Clostridia	Clostridiales	Clostridiales_unclassified	Clostridiales_unclassified
Otu01169	High_guts	-0.0103505	26	14	1.5272e-05	0.000434686	Firmicutes	Clostridia	Clostridiales	Ruminococcaceae	Ruminococcaceae_unclassified
Otu01020	Medium_guts	-0.00850895	26	17	1.53519e-05	0.000436062	Bacteria_unclassified	Bacteria_unclassified	Bacteria_unclassified	Bacteria_unclassified	Bacteria_unclassified
Otu00482	High_guts	0.00424361	26	12	1.54026e-05	0.000436606	Elusimicrobia	Elusimicrobia	Elusimicrobiales	Elusimicrobiaceae	Elusimicrobium
Otu00264	Low_guts	-0.0307033	26	20	1.54503e-05	0.000437063	Spirochaetes	Spirochaetia	Spirochaetales	Spirochaetaceae	Treponema
Otu00638	Low_guts	0.0100879	26	21	1.55594e-05	0.000439252	Firmicutes	Clostridia	Clostridiales	Ruminococcaceae	Ruminococcaceae_ge
Otu01513	High_guts	-0.00719675	26	12	1.57816e-05	0.000443712	Firmicutes	Clostridia	Clostridiales	Ruminococcaceae	Ruminococcaceae_unclassified
Otu00813	High_guts	-0.011154	26	22	1.57681e-05	0.000443712	Firmicutes	Clostridia	Clostridiales	Ruminococcaceae	Ruminococcaceae_NK4A214_group
Otu00771	Low_guts	0.0108234	26	19	1.60355e-05	0.000449937	Firmicutes	Clostridia	Clostridiales	Clostridiales_unclassified	Clostridiales_unclassified
Otu01087	Medium_guts	-0.010667	26	15	1.63593e-05	0.000458094	Firmicutes	Clostridia	Clostridia_unclassified	Clostridia_unclassified	Clostridia_unclassified
Otu00462	Low_guts	-0.0254146	26	13	1.64622e-05	0.000460043	Firmicutes	Clostridia	Clostridiales	Clostridiales_unclassified	Clostridiales_unclassified
Otu00777	Low_guts	-0.0134307	26	17	1.65816e-05	0.000462447	Firmicutes	Clostridia	Clostridiales	Ruminococcaceae	Ruminococcaceae_unclassified
Otu00199	Medium_guts	-0.0388714	26	22	1.66203e-05	0.000462591	Proteobacteria	Gammaproteobacteria	Betaproteobacteriales	Betaproteobacteriales_unclassified	Betaproteobacteriales_unclassified
Otu00796	High_guts	-0.0144664	26	21	1.6669e-05	0.000463018	Spirochaetes	Spirochaetia	Spirochaetales	Spirochaetaceae	Treponema
Otu01024	Low_guts	-0.0118414	26	13	1.70263e-05	0.000471994	Spirochaetes	Spirochaetia	Spirochaetales	Spirochaetaceae	Spirochaetaceae_unclassified
Otu00805	Medium_guts	-0.0123644	26	23	1.71626e-05	0.000474819	Spirochaetes	Spirochaetia	Spirochaetales	Spirochaetaceae	Treponema
Otu01692	Low_guts	-0.00557446	26	14	1.7453e-05	0.000481892	Firmicutes	Clostridia	Clostridiales	Ruminococcaceae	Ruminococcaceae_unclassified
Otu01099	Low_guts	-0.00956542	26	19	1.75464e-05	0.000483504	Bacteria_unclassified	Bacteria_unclassified	Bacteria_unclassified	Bacteria_unclassified	Bacteria_unclassified
Otu01118	High_guts	-0.00720195	26	21	1.78036e-05	0.000489618	Firmicutes	Clostridia	Clostridiales	Family_XIII	uncultured
Otu01017	Medium_guts	0.0172256	26	8	1.79449e-05	0.000492523	Bacteria_unclassified	Bacteria_unclassified	Bacteria_unclassified	Bacteria_unclassified	Bacteria_unclassified
Otu00274	Low_guts	-0.0312225	26	26	1.80101e-05	0.000493333	Spirochaetes	Spirochaetia	Spirochaetales	Spirochaetaceae	Treponema
Otu00258	High_guts	-0.0374504	26	23	1.85491e-05	0.000506636	Spirochaetes	Spirochaetia	Spirochaetales	Spirochaetaceae	Treponema_2
Otu00197	High_guts	-0.0412084	26	23	1.8569e-05	0.000506636	Bacteria_unclassified	Bacteria_unclassified	Bacteria_unclassified	Bacteria_unclassified	Bacteria_unclassified
Otu01005	Low_guts	-0.00945785	26	20	1.86958e-05	0.000509092	Bacteria_unclassified	Bacteria_unclassified	Bacteria_unclassified	Bacteria_unclassified	Bacteria_unclassified
Otu00096	Medium_guts	0.0233304	26	26	1.89321e-05	0.00051246	Actinobacteria	Actinobacteria_unclassified	Actinobacteria_unclassified	Actinobacteria_unclassified	Actinobacteria_unclassified
Otu01164	Low_guts	-0.00924396	26	15	1.88997e-05	0.00051246	Firmicutes	Clostridia	Clostridiales	Ruminococcaceae	Ruminococcaceae_unclassified
Otu00274	Medium_guts	-0.0310982	26	26	1.89677e-05	0.00051246	Spirochaetes	Spirochaetia	Spirochaetales	Spirochaetaceae	Treponema
Otu00079	High_guts	-0.0511322	26	26	1.8939e-05	0.00051246	Spirochaetes	Spirochaetia	Spirochaetales	Spirochaetaceae	Treponema_2
Otu01027	Low_guts	0.00543523	26	24	1.95629e-05	0.000527512	Bacteria_unclassified	Bacteria_unclassified	Bacteria_unclassified	Bacteria_unclassified	Bacteria_unclassified
Otu02030	High_guts	0.00842956	26	4	1.97197e-05	0.000530704	Bacteria_unclassified	Bacteria_unclassified	Bacteria_unclassified	Bacteria_unclassified	Bacteria_unclassified
Otu01147	High_guts	-0.00763734	26	23	2.00028e-05	0.00053728	Bacteroidetes	Bacteroidia	Bacteroidia_unclassified	Bacteroidia_unclassified	Bacteroidia_unclassified
Otu00421	High_guts	-0.026593	26	19	2.01914e-05	0.000541295	Verrucomicrobia	Verrucomicrobiae	Chthoniobacterales	Terrimicrobiaceae	FukuN18_freshwater_group
Otu00816	High_guts	-0.0140072	26	20	2.03327e-05	0.000544027	Proteobacteria	Proteobacteria_unclassified	Proteobacteria_unclassified	Proteobacteria_unclassified	Proteobacteria_unclassified
Otu01378	Low_guts	-0.00772715	26	13	2.03897e-05	0.0005445	Firmicutes	Clostridia	Clostridiales	Lachnospiraceae	Tyzzerella_3
Otu00767	High_guts	-0.015252	26	21	2.04366e-05	0.000544701	Firmicutes	Clostridia	Clostridiales	Clostridiales_unclassified	Clostridiales_unclassified
Otu01499	Medium_guts	-0.00698327	26	14	2.05056e-05	0.000545489	Firmicutes	Clostridia	Clostridia_unclassified	Clostridia_unclassified	Clostridia_unclassified
Otu00603	High_guts	-0.0176666	26	22	2.08355e-05	0.000553199	Bacteria_unclassified	Bacteria_unclassified	Bacteria_unclassified	Bacteria_unclassified	Bacteria_unclassified
Otu00415	High_guts	-0.022167	26	24	2.099e-05	0.000556234	Firmicutes	Firmicutes_unclassified	Firmicutes_unclassified	Firmicutes_unclassified	Firmicutes_unclassified
Otu00669	High_guts	-0.0193806	26	11	2.10669e-05	0.000557206	Elusimicrobia	Endomicrobia	Endomicrobiales	Endomicrobiaceae	Candidatus_Endomicrobium
Otu01942	Low_guts	-0.00547636	26	15	2.13489e-05	0.000563588	Elusimicrobia	Endomicrobia	Endomicrobiales	Endomicrobiaceae	Candidatus_Endomicrobium
Otu00005	Low_guts	0.0694954	26	25	2.14634e-05	0.000565531	Bacteroidetes	Bacteroidia	Bacteroidales	Dysgonomonadaceae	Dysgonomonas
Otu01476	Low_guts	-0.00593293	26	17	2.18745e-05	0.000575266	Bacteria_unclassified	Bacteria_unclassified	Bacteria_unclassified	Bacteria_unclassified	Bacteria_unclassified
Otu00052	Medium_guts	0.0446775	26	25	2.21731e-05	0.00058091	Firmicutes	Bacilli	Lactobacillales	Lactobacillales_unclassified	Lactobacillales_unclassified
Otu01049	Medium_guts	0.0108742	26	10	2.21378e-05	0.00058091	Firmicutes	Clostridia	Clostridiales	Ruminococcaceae	Ruminiclostridium_6
Otu00240	High_guts	-0.0129493	26	26	2.22967e-05	0.000583043	Spirochaetes	Spirochaetia	Spirochaetales	Spirochaetaceae	Spirochaetaceae_unclassified
Otu01020	Low_guts	-0.00826548	26	17	2.23766e-05	0.000584028	Bacteria_unclassified	Bacteria_unclassified	Bacteria_unclassified	Bacteria_unclassified	Bacteria_unclassified
Otu00593	Low_guts	-0.0121085	26	22	2.25443e-05	0.000587297	Spirochaetes	Spirochaetia	Spirochaetales	Spirochaetaceae	Treponema
Otu00065	Low_guts	0.0386394	26	26	2.29211e-05	0.00059508	Actinobacteria	Coriobacteriia	Coriobacteriales	Coriobacteriales_unclassified	Coriobacteriales_unclassified
Otu01276	Low_guts	-0.00906667	26	11	2.29721e-05	0.00059508	Firmicutes	Clostridia	Clostridiales	Clostridiales_unclassified	Clostridiales_unclassified
Otu01276	Medium_guts	-0.00906667	26	11	2.29721e-05	0.00059508	Firmicutes	Clostridia	Clostridiales	Clostridiales_unclassified	Clostridiales_unclassified
Otu00891	Low_guts	-0.0119496	26	21	2.32011e-05	0.000599888	Actinobacteria	Actinobacteria	Micrococcales	Micrococcales_unclassified	Micrococcales_unclassified
Otu00389	Medium_guts	0.0219382	26	16	2.33203e-05	0.000601845	Actinobacteria	Coriobacteriia	Coriobacteriales	Coriobacteriales_unclassified	Coriobacteriales_unclassified
Otu00278	Medium_guts	0.0194296	26	22	2.38469e-05	0.000614291	Spirochaetes	Spirochaetia	Spirochaetales	Spirochaetaceae	Treponema
Otu00081	Low_guts	0.0233862	26	26	2.41435e-05	0.00062065	Synergistetes	Synergistia	Synergistales	Synergistaceae	Fretibacterium
Otu01687	Medium_guts	-0.00564905	26	13	2.41835e-05	0.00062065	Firmicutes	Clostridia	Clostridiales	Ruminococcaceae	Ruminococcaceae_unclassified
Otu00554	High_guts	-0.0171227	26	22	2.50783e-05	0.000642422	Bacteroidetes	Bacteroidia	Bacteroidia_unclassified	Bacteroidia_unclassified	Bacteroidia_unclassified
Otu01311	Medium_guts	-0.00804034	26	15	2.5318e-05	0.000644979	Firmicutes	Clostridia	Clostridiales	Ruminococcaceae	Ruminococcaceae_unclassified
Otu00791	Low_guts	-0.0157361	26	12	2.52888e-05	0.000644979	Firmicutes	Clostridia	Clostridiales	Lachnospiraceae	Tyzzerella_3
Otu00791	Medium_guts	-0.0157361	26	12	2.52888e-05	0.000644979	Firmicutes	Clostridia	Clostridiales	Lachnospiraceae	Tyzzerella_3
Otu00150	Medium_guts	-0.0124362	26	26	2.57145e-05	0.000653877	Proteobacteria	Proteobacteria_unclassified	Proteobacteria_unclassified	Proteobacteria_unclassified	Proteobacteria_unclassified
Otu00584	Medium_guts	-0.0126639	26	22	2.59407e-05	0.000658417	Spirochaetes	Spirochaetia	Spirochaetales	Spirochaetaceae	Treponema
Otu00749	High_guts	-0.0166858	26	20	2.60425e-05	0.00065979	Bacteria_unclassified	Bacteria_unclassified	Bacteria_unclassified	Bacteria_unclassified	Bacteria_unclassified
Otu00251	High_guts	-0.0392511	26	15	2.71729e-05	0.000687172	Spirochaetes	Spirochaetia	Spirochaetales	Spirochaetaceae	Treponema
Otu00425	High_guts	-0.0240442	26	13	2.73216e-05	0.000688422	Firmicutes	Clostridia	Clostridiales	Ruminococcaceae	Ruminococcaceae_unclassified
Otu00237	High_guts	-0.0397082	26	21	2.73219e-05	0.000688422	Actinobacteria	Actinobacteria	Micrococcales	Microbacteriaceae	Microbacteriaceae_unclassified
Otu00507	Low_guts	-0.0155802	26	24	2.7975e-05	0.000703596	Spirochaetes	Spirochaetia	Spirochaetales	Spirochaetaceae	Treponema
Otu00700	High_guts	-0.0120008	26	22	2.80919e-05	0.000705255	Bacteroidetes	Bacteroidia	Bacteroidales	Rikenellaceae	BCf9-17_termite_group
Otu01378	High_guts	-0.00816321	26	13	2.85473e-05	0.000715388	Firmicutes	Clostridia	Clostridiales	Lachnospiraceae	Tyzzerella_3
Otu00956	Medium_guts	0.00784945	26	19	2.86204e-05	0.000715925	Bacteroidetes	Bacteroidia	Bacteroidales	Bacteroidales_unclassified	Bacteroidales_unclassified
Otu01631	High_guts	-0.00656357	26	18	2.91797e-05	0.000728597	Firmicutes	Clostridia	Clostridiales	Ruminococcaceae	Ruminococcaceae_ge
Otu00335	Low_guts	0.0320345	26	10	2.93459e-05	0.000728802	Bacteroidetes	Bacteroidia	Bacteroidales	Dysgonomonadaceae	Candidatus_Symbiothrix
Otu01593	Medium_guts	-0.0060344	26	16	2.9346e-05	0.000728802	Firmicutes	Clostridia	Clostridiales	Clostridiales_unclassified	Clostridiales_unclassified
Otu00507	Medium_guts	-0.015525	26	24	2.92558e-05	0.000728802	Spirochaetes	Spirochaetia	Spirochaetales	Spirochaetaceae	Treponema
Otu01431	High_guts	-0.00638975	26	16	3.02399e-05	0.000749657	Firmicutes	Clostridia	Clostridiales	Ruminococcaceae	Ruminococcaceae_unclassified
Otu00041	Low_guts	0.00944393	26	10	3.03979e-05	0.000750883	Proteobacteria	Gammaproteobacteria	Betaproteobacteriales	Rhodocyclaceae	Azospira
Otu01576	High_guts	-0.00747181	26	12	3.03792e-05	0.000750883	Firmicutes	Clostridia	Clostridiales	Clostridiales_unclassified	Clostridiales_unclassified
Otu00434	Low_guts	0.0191485	26	23	3.07583e-05	0.000751419	Firmicutes	Clostridia	Clostridiales	Clostridiales_unclassified	Clostridiales_unclassified
Otu00385	Low_guts	0.0108168	26	26	3.08542e-05	0.000751419	Actinobacteria	Coriobacteriia	Coriobacteriales	Coriobacteriales_unclassified	Coriobacteriales_unclassified
Otu00458	Medium_guts	-0.0110711	26	26	3.06967e-05	0.000751419	Spirochaetes	Spirochaetia	Spirochaetales	Spirochaetaceae	Treponema
Otu00997	Low_guts	-0.0120233	26	10	3.07061e-05	0.000751419	Actinobacteria	Coriobacteriia	Coriobacteriales	Coriobacteriales_unclassified	Coriobacteriales_unclassified
Otu00997	Medium_guts	-0.0120233	26	10	3.07061e-05	0.000751419	Actinobacteria	Coriobacteriia	Coriobacteriales	Coriobacteriales_unclassified	Coriobacteriales_unclassified
Otu00794	High_guts	-0.0150458	26	14	3.05252e-05	0.000751419	Bacteroidetes	Bacteroidia	Bacteroidales	Bacteroidales_unclassified	Bacteroidales_unclassified
Otu00589	High_guts	-0.0201194	26	12	3.07287e-05	0.000751419	Firmicutes	Clostridia	Clostridiales	Ruminococcaceae	Ruminococcaceae_unclassified
Otu00182	High_guts	-0.0501569	26	15	3.08057e-05	0.000751419	Spirochaetes	Spirochaetia	Spirochaetales	Spirochaetaceae	Treponema
Otu01378	Medium_guts	-0.00747197	26	13	3.12638e-05	0.000760056	Firmicutes	Clostridia	Clostridiales	Lachnospiraceae	Tyzzerella_3
Otu00453	High_guts	-0.020097	26	24	3.18151e-05	0.000772102	Spirochaetes	Spirochaetia	Spirochaetales	Spirochaetaceae	Treponema
Otu00639	Medium_guts	0.0249765	26	6	3.19184e-05	0.000773252	Bacteroidetes	Bacteroidia	Bacteroidales	Bacteroidales_unclassified	Bacteroidales_unclassified
Otu01156	Medium_guts	-0.00980917	26	16	3.21881e-05	0.000778423	Spirochaetes	Spirochaetia	Spirochaetales	Spirochaetaceae	Treponema
Otu00403	Medium_guts	-0.0191023	26	22	3.23238e-05	0.000780341	Proteobacteria	Proteobacteria_unclassified	Proteobacteria_unclassified	Proteobacteria_unclassified	Proteobacteria_unclassified
Otu01024	High_guts	-0.0122097	26	13	3.25275e-05	0.000783889	Spirochaetes	Spirochaetia	Spirochaetales	Spirochaetaceae	Spirochaetaceae_unclassified
Otu00458	High_guts	-0.0119234	26	26	3.35478e-05	0.000807073	Spirochaetes	Spirochaetia	Spirochaetales	Spirochaetaceae	Treponema
Otu00241	High_guts	-0.0274323	26	23	3.36429e-05	0.000807955	Bacteroidetes	Bacteroidia	Bacteroidales	Tannerellaceae	Tannerellaceae_unclassified
Otu00148	Medium_guts	-0.0294386	26	26	3.45068e-05	0.000827266	Bacteria_unclassified	Bacteria_unclassified	Bacteria_unclassified	Bacteria_unclassified	Bacteria_unclassified
Otu01406	High_guts	-0.00859149	26	12	3.47879e-05	0.000832562	Firmicutes	Clostridia	Clostridiales	Ruminococcaceae	Ruminococcaceae_ge
Otu00770	Low_guts	0.00993377	26	25	3.54442e-05	0.000846805	Elusimicrobia	Endomicrobia	Endomicrobiales	Endomicrobiaceae	Candidatus_Endomicrobium
Otu00375	High_guts	-0.018287	26	26	3.60485e-05	0.000859758	Spirochaetes	Spirochaetia	Spirochaetales	Spirochaetaceae	Treponema
Otu00159	High_guts	-0.0429466	26	25	3.62896e-05	0.000864016	Firmicutes	Clostridia	Clostridiales	Family_XIII	Family_XIII_unclassified
Otu00382	High_guts	-0.0242358	26	21	3.63639e-05	0.0008643	Firmicutes	Clostridia	Clostridiales	Lachnospiraceae	Lachnospiraceae_unclassified
Otu00462	High_guts	-0.0259011	26	13	3.64286e-05	0.000864352	Firmicutes	Clostridia	Clostridiales	Clostridiales_unclassified	Clostridiales_unclassified
Otu00583	Medium_guts	-0.0209135	26	13	3.6657e-05	0.000865319	Proteobacteria	Proteobacteria_unclassified	Proteobacteria_unclassified	Proteobacteria_unclassified	Proteobacteria_unclassified
Otu00583	Low_guts	-0.0209135	26	13	3.6657e-05	0.000865319	Proteobacteria	Proteobacteria_unclassified	Proteobacteria_unclassified	Proteobacteria_unclassified	Proteobacteria_unclassified
Otu00025	Low_guts	-0.0707195	26	22	3.66335e-05	0.000865319	Spirochaetes	Spirochaetia	Spirochaetales	Spirochaetaceae	Treponema
Otu00500	High_guts	-0.0226053	26	16	3.67831e-05	0.000866816	Bacteria_unclassified	Bacteria_unclassified	Bacteria_unclassified	Bacteria_unclassified	Bacteria_unclassified
Otu01162	Medium_guts	-0.00740043	26	20	3.68972e-05	0.000868025	Proteobacteria	Proteobacteria_unclassified	Proteobacteria_unclassified	Proteobacteria_unclassified	Proteobacteria_unclassified
Otu00247	Medium_guts	-0.0174655	26	26	3.69847e-05	0.000868606	Spirochaetes	Spirochaetia	Spirochaetales	Spirochaetaceae	Treponema
Otu01661	High_guts	-0.00663607	26	11	3.86461e-05	0.000904554	Firmicutes	Clostridia	Clostridiales	Ruminococcaceae	Ruminococcaceae_NK4A214_group
Otu00301	Low_guts	-0.0348908	26	11	3.86293e-05	0.000904554	Proteobacteria	Proteobacteria_unclassified	Proteobacteria_unclassified	Proteobacteria_unclassified	Proteobacteria_unclassified
Otu00950	High_guts	-0.0105236	26	20	3.89701e-05	0.000910597	Spirochaetes	Spirochaetia	Spirochaetales	Spirochaetaceae	Treponema
Otu00310	High_guts	-0.0340328	26	12	4.01574e-05	0.000936758	Bacteroidetes	Bacteroidia	Bacteroidales	Rikenellaceae	BCf9-17_termite_group
Otu01483	High_guts	-0.00598612	26	11	4.04452e-05	0.000941884	Bacteroidetes	Bacteroidia	Bacteroidales	Dysgonomonadaceae	uncultured
Otu00464	Medium_guts	0.020917	26	21	4.13454e-05	0.000961229	Actinobacteria	Actinobacteria	Micrococcales	Micrococcales_unclassified	Micrococcales_unclassified
Otu00170	High_guts	-0.0467241	26	19	4.18787e-05	0.000971994	Bacteria_unclassified	Bacteria_unclassified	Bacteria_unclassified	Bacteria_unclassified	Bacteria_unclassified
Otu01717	High_guts	-0.00635708	26	11	4.23731e-05	0.000981822	Firmicutes	Clostridia	Clostridiales	Clostridiales_unclassified	Clostridiales_unclassified
Otu00044	Low_guts	0.115421	26	5	4.24536e-05	0.000982041	Elusimicrobia	Endomicrobia	Endomicrobiales	Endomicrobiaceae	Candidatus_Endomicrobium
Otu00488	High_guts	0.00261474	26	10	4.28095e-05	0.000988621	Elusimicrobia	Elusimicrobia	Elusimicrobiales	Elusimicrobiaceae	Elusimicrobium
Otu00387	Medium_guts	0.00898741	26	22	4.31417e-05	0.000992907	Bacteria_unclassified	Bacteria_unclassified	Bacteria_unclassified	Bacteria_unclassified	Bacteria_unclassified
Otu01501	Medium_guts	-0.00546292	26	16	4.32104e-05	0.000992907	Firmicutes	Clostridia	Clostridiales	Clostridiales_unclassified	Clostridiales_unclassified
Otu01169	Low_guts	-0.00879305	26	14	4.31902e-05	0.000992907	Firmicutes	Clostridia	Clostridiales	Ruminococcaceae	Ruminococcaceae_unclassified
Otu01317	Medium_guts	-0.00751356	26	14	4.38578e-05	0.00100611	Proteobacteria	Proteobacteria_unclassified	Proteobacteria_unclassified	Proteobacteria_unclassified	Proteobacteria_unclassified
Otu00496	High_guts	0.00941882	26	14	4.41842e-05	0.00101192	Proteobacteria	Gammaproteobacteria	Betaproteobacteriales	Burkholderiaceae	Burkholderia-Caballeronia-Paraburkholderia
Otu00124	High_guts	-0.0320877	26	22	4.4615e-05	0.0010201	Euryarchaeota	Methanobacteria	Methanobacteriales	Methanobacteriaceae	Methanobrevibacter
Otu00320	Medium_guts	-0.015179	26	26	4.53306e-05	0.00103475	Spirochaetes	Spirochaetia	Spirochaetales	Spirochaetaceae	Treponema
Otu01682	Medium_guts	-0.00620436	26	12	4.54901e-05	0.00103668	Bacteria_unclassified	Bacteria_unclassified	Bacteria_unclassified	Bacteria_unclassified	Bacteria_unclassified
Otu01087	High_guts	-0.010667	26	15	4.57496e-05	0.00103917	Firmicutes	Clostridia	Clostridia_unclassified	Clostridia_unclassified	Clostridia_unclassified
Otu00403	Low_guts	-0.018574	26	22	4.57381e-05	0.00103917	Proteobacteria	Proteobacteria_unclassified	Proteobacteria_unclassified	Proteobacteria_unclassified	Proteobacteria_unclassified
Otu00893	High_guts	0.00800957	26	25	4.59421e-05	0.00104183	Spirochaetes	Spirochaetia	Spirochaetales	Spirochaetaceae	Treponema
Otu00739	High_guts	0.0117307	26	26	4.61827e-05	0.00104557	Proteobacteria	Proteobacteria_unclassified	Proteobacteria_unclassified	Proteobacteria_unclassified	Proteobacteria_unclassified
Otu00375	Low_guts	-0.0165216	26	26	4.62756e-05	0.00104597	Spirochaetes	Spirochaetia	Spirochaetales	Spirochaetaceae	Treponema
Otu00823	High_guts	-0.0104641	26	24	4.64255e-05	0.00104764	Bacteria_unclassified	Bacteria_unclassified	Bacteria_unclassified	Bacteria_unclassified	Bacteria_unclassified
Otu00135	Low_guts	-0.0279492	26	21	4.79987e-05	0.00108138	Spirochaetes	Spirochaetia	Spirochaetales	Spirochaetaceae	Treponema_2
Otu00922	High_guts	-0.00987023	26	23	4.84115e-05	0.0010889	Bacteria_unclassified	Bacteria_unclassified	Bacteria_unclassified	Bacteria_unclassified	Bacteria_unclassified
Otu00213	Low_guts	-0.0240664	26	25	4.86453e-05	0.00109239	Bacteria_unclassified	Bacteria_unclassified	Bacteria_unclassified	Bacteria_unclassified	Bacteria_unclassified
Otu01315	High_guts	-0.00840661	26	16	4.95326e-05	0.00110917	Bacteria_unclassified	Bacteria_unclassified	Bacteria_unclassified	Bacteria_unclassified	Bacteria_unclassified
Otu00379	Low_guts	-0.0245276	26	18	4.95532e-05	0.00110917	Firmicutes	Clostridia	Clostridiales	Clostridiales_unclassified	Clostridiales_unclassified
Otu00738	Low_guts	-0.00995791	26	21	4.99591e-05	0.00111467	Firmicutes	Clostridia	Clostridiales	Clostridiales_unclassified	Clostridiales_unclassified
Otu00507	High_guts	-0.0161269	26	24	4.99599e-05	0.00111467	Spirochaetes	Spirochaetia	Spirochaetales	Spirochaetaceae	Treponema
Otu00225	High_guts	-0.0171486	26	26	5.01404e-05	0.0011169	Spirochaetes	Spirochaetia	Spirochaetales	Spirochaetaceae	Treponema
Otu01783	Low_guts	-0.00633394	26	12	5.03479e-05	0.00111792	Firmicutes	Clostridia	Clostridiales	Ruminococcaceae	Ruminococcaceae_unclassified
Otu01783	Medium_guts	-0.00633394	26	12	5.03479e-05	0.00111792	Firmicutes	Clostridia	Clostridiales	Ruminococcaceae	Ruminococcaceae_unclassified
Otu00265	Medium_guts	0.0113985	26	26	5.08663e-05	0.00112762	Firmicutes	Clostridia	Clostridiales	Family_XIII	Family_XIII_unclassified
Otu00132	Medium_guts	0.0264626	26	26	5.17358e-05	0.00114506	Proteobacteria	Gammaproteobacteria	Betaproteobacteriales	Neisseriaceae	Neisseriaceae_unclassified
Otu01277	High_guts	-0.00881166	26	19	5.25525e-05	0.00116128	Bacteria_unclassified	Bacteria_unclassified	Bacteria_unclassified	Bacteria_unclassified	Bacteria_unclassified
Otu00814	Low_guts	0.0115635	26	13	5.31127e-05	0.00117168	Elusimicrobia	Endomicrobia	Endomicrobiales	Endomicrobiaceae	Candidatus_Endomicrobium
Otu00452	High_guts	-0.0200737	26	21	5.31926e-05	0.00117168	Firmicutes	Clostridia	Clostridiales	Ruminococcaceae	Ruminococcaceae_unclassified
Otu00464	Low_guts	0.0204862	26	21	5.33005e-05	0.00117219	Actinobacteria	Actinobacteria	Micrococcales	Micrococcales_unclassified	Micrococcales_unclassified
Otu00929	High_guts	-0.0100824	26	21	5.38312e-05	0.00118198	Firmicutes	Firmicutes_unclassified	Firmicutes_unclassified	Firmicutes_unclassified	Firmicutes_unclassified
Otu00459	Low_guts	0.017395	26	25	5.39551e-05	0.00118282	Bacteroidetes	Bacteroidia	Bacteroidia_unclassified	Bacteroidia_unclassified	Bacteroidia_unclassified
Otu01597	Low_guts	-0.00696438	26	13	5.63621e-05	0.00123363	Spirochaetes	Spirochaetia	Spirochaetales	Spirochaetaceae	Treponema
Otu01499	High_guts	-0.00698327	26	14	5.6502e-05	0.00123474	Firmicutes	Clostridia	Clostridia_unclassified	Clostridia_unclassified	Clostridia_unclassified
Otu01243	Medium_guts	-0.00951933	26	12	5.65938e-05	0.0012348	Proteobacteria	Alphaproteobacteria	Alphaproteobacteria_unclassified	Alphaproteobacteria_unclassified	Alphaproteobacteria_unclassified
Otu00484	High_guts	-0.0212698	26	22	5.70732e-05	0.0012433	Firmicutes	Clostridia	Clostridiales	Family_XIII	Family_XIII_unclassified
Otu00129	Low_guts	-0.0591771	26	10	5.74935e-05	0.00124852	Actinobacteria	Coriobacteriia	Coriobacteriales	Atopobiaceae	Atopobiaceae_unclassified
Otu00129	Medium_guts	-0.0591771	26	10	5.74935e-05	0.00124852	Actinobacteria	Coriobacteriia	Coriobacteriales	Atopobiaceae	Atopobiaceae_unclassified
Otu01942	High_guts	-0.00547636	26	15	5.8669e-05	0.00127205	Elusimicrobia	Endomicrobia	Endomicrobiales	Endomicrobiaceae	Candidatus_Endomicrobium
Otu00368	High_guts	-0.0279305	26	21	5.91407e-05	0.00128027	Firmicutes	Firmicutes_unclassified	Firmicutes_unclassified	Firmicutes_unclassified	Firmicutes_unclassified
Otu01617	Medium_guts	-0.00659583	26	13	5.97092e-05	0.00129056	Firmicutes	Clostridia	Clostridiales	Clostridiales_unclassified	Clostridiales_unclassified
Otu01144	Medium_guts	-0.00849021	26	20	6.06611e-05	0.00130909	Bacteria_unclassified	Bacteria_unclassified	Bacteria_unclassified	Bacteria_unclassified	Bacteria_unclassified
Otu00631	High_guts	-0.012906	26	22	6.10513e-05	0.00131546	Firmicutes	Clostridia	Clostridiales	Clostridiales_unclassified	Clostridiales_unclassified
Otu00217	Low_guts	-0.0142082	26	25	6.16635e-05	0.00132658	Bacteroidetes	Bacteroidia	Bacteroidia_unclassified	Bacteroidia_unclassified	Bacteroidia_unclassified
Otu00395	Low_guts	-0.0139096	26	23	6.24844e-05	0.00134215	Proteobacteria	Proteobacteria_unclassified	Proteobacteria_unclassified	Proteobacteria_unclassified	Proteobacteria_unclassified
Otu01276	High_guts	-0.00906667	26	11	6.28224e-05	0.00134732	Firmicutes	Clostridia	Clostridiales	Clostridiales_unclassified	Clostridiales_unclassified
Otu00600	Low_guts	0.015513	26	19	6.29297e-05	0.00134753	Firmicutes	Clostridia	Clostridiales	Clostridiales_unclassified	Clostridiales_unclassified
Otu00001	Medium_guts	0.0372403	26	25	6.37802e-05	0.00136363	Proteobacteria	Gammaproteobacteria	Enterobacteriales	Enterobacteriaceae	Enterobacter
Otu00948	High_guts	-0.0110262	26	21	6.4787e-05	0.00138302	Bacteria_unclassified	Bacteria_unclassified	Bacteria_unclassified	Bacteria_unclassified	Bacteria_unclassified
Otu00770	High_guts	0.0102503	26	25	6.50924e-05	0.0013874	Elusimicrobia	Endomicrobia	Endomicrobiales	Endomicrobiaceae	Candidatus_Endomicrobium
Otu01687	High_guts	-0.00564905	26	13	6.59085e-05	0.00140263	Firmicutes	Clostridia	Clostridiales	Ruminococcaceae	Ruminococcaceae_unclassified
Otu00514	Medium_guts	-0.0105006	26	22	6.67782e-05	0.00141896	Spirochaetes	Spirochaetia	Spirochaetales	Spirochaetaceae	Treponema
Otu01438	High_guts	-0.00511933	26	18	6.69047e-05	0.00141947	Firmicutes	Clostridia	Clostridiales	Clostridiales_unclassified	Clostridiales_unclassified
Otu00516	High_guts	-0.0182243	26	21	6.74118e-05	0.00142804	Actinobacteria	Actinobacteria	Micrococcales	Micrococcales_unclassified	Micrococcales_unclassified
Otu01379	High_guts	-0.00802553	26	18	6.78394e-05	0.0014349	Bacteria_unclassified	Bacteria_unclassified	Bacteria_unclassified	Bacteria_unclassified	Bacteria_unclassified
Otu00374	Low_guts	-0.0093154	26	26	6.79729e-05	0.00143553	Spirochaetes	Spirochaetia	Spirochaetales	Spirochaetaceae	Spirochaetaceae_unclassified
Otu00469	High_guts	-0.010136	26	21	6.84473e-05	0.00144334	Firmicutes	Clostridia	Clostridiales	Clostridiales_unclassified	Clostridiales_unclassified
Otu01335	Low_guts	0.00687097	26	17	6.90737e-05	0.00145433	Bacteria_unclassified	Bacteria_unclassified	Bacteria_unclassified	Bacteria_unclassified	Bacteria_unclassified
Otu00122	High_guts	-0.0519106	26	22	6.99253e-05	0.00147002	Spirochaetes	Spirochaetia	Spirochaetales	Spirochaetaceae	Treponema
Otu00630	Medium_guts	0.0119145	26	7	7.02299e-05	0.00147419	Proteobacteria	Gammaproteobacteria	Betaproteobacteriales	Burkholderiaceae	Burkholderia-Caballeronia-Paraburkholderia
Otu02094	Low_guts	0.00330705	26	8	7.05966e-05	0.00147964	Firmicutes	Clostridia	Clostridiales	Clostridiales_unclassified	Clostridiales_unclassified
Otu00728	Low_guts	-0.0144081	26	16	7.07383e-05	0.00147981	Firmicutes	Clostridia	Clostridiales	Ruminococcaceae	Ruminococcaceae_unclassified
Otu00329	Medium_guts	-0.0200514	26	22	7.08186e-05	0.00147981	Firmicutes	Clostridia	Clostridiales	Clostridiales_unclassified	Clostridiales_unclassified
Otu00742	Medium_guts	-0.0141369	26	15	7.20547e-05	0.00150337	Firmicutes	Firmicutes_unclassified	Firmicutes_unclassified	Firmicutes_unclassified	Firmicutes_unclassified
Otu00159	Medium_guts	-0.03741	26	25	7.22332e-05	0.00150482	Firmicutes	Clostridia	Clostridiales	Family_XIII	Family_XIII_unclassified
Otu01076	Low_guts	-0.00876322	26	21	7.319e-05	0.00152246	Firmicutes	Clostridia	Clostridiales	Ruminococcaceae	Ruminococcaceae_unclassified
Otu00020	Medium_guts	0.0622267	26	26	7.35947e-05	0.00152709	Bacteroidetes	Bacteroidia	Bacteroidales	Dysgonomonadaceae	Dysgonomonadaceae_unclassified
Otu00649	High_guts	-0.0114199	26	22	7.37438e-05	0.00152709	Firmicutes	Clostridia	Clostridiales	Ruminococcaceae	Ruminococcaceae_unclassified
Otu00153	Low_guts	-0.0181248	26	26	7.37317e-05	0.00152709	Spirochaetes	Spirochaetia	Spirochaetales	Spirochaetaceae	Spirochaetaceae_unclassified
Otu00610	Low_guts	0.01363	26	12	7.53931e-05	0.00155677	Bacteria_unclassified	Bacteria_unclassified	Bacteria_unclassified	Bacteria_unclassified	Bacteria_unclassified
Otu00745	Medium_guts	0.00842878	26	22	7.55084e-05	0.00155677	Spirochaetes	Spirochaetia	Spirochaetales	Spirochaetaceae	Spirochaetaceae_unclassified
Otu00262	High_guts	-0.0179173	26	26	7.55145e-05	0.00155677	Epsilonbacteraeota	Campylobacteria	Campylobacterales	Rs-M59_termite_group	Rs-M59_termite_group_ge
Otu00362	Medium_guts	-0.0202712	26	20	7.6316e-05	0.00157095	Firmicutes	Bacilli	Lactobacillales	Lactobacillales_unclassified	Lactobacillales_unclassified
Otu00958	Medium_guts	0.0106945	26	14	7.66528e-05	0.00157554	Firmicutes	Clostridia	Clostridiales	Ruminococcaceae	Ruminococcaceae_unclassified
Otu01474	Medium_guts	0.00543524	26	16	7.78319e-05	0.0015974	Firmicutes	Clostridia	Clostridiales	Ruminococcaceae	Ruminococcaceae_unclassified
Otu01593	High_guts	-0.0060344	26	16	7.89402e-05	0.00161535	Firmicutes	Clostridia	Clostridiales	Clostridiales_unclassified	Clostridiales_unclassified
Otu00709	High_guts	-0.0164425	26	20	7.88874e-05	0.00161535	Bacteroidetes	Bacteroidia	Bacteroidales	Dysgonomonadaceae	Dysgonomonadaceae_unclassified
Otu00002	Low_guts	0.116037	26	26	7.92626e-05	0.00161956	Planctomycetes	vadinHA49	vadinHA49_or	vadinHA49_fa	vadinHA49_ge
Otu01665	Medium_guts	-0.00445596	26	10	7.9887e-05	0.00162511	Firmicutes	Clostridia	Clostridiales	Ruminococcaceae	Ruminococcaceae_unclassified
Otu01665	Low_guts	-0.00445596	26	10	7.9887e-05	0.00162511	Firmicutes	Clostridia	Clostridiales	Ruminococcaceae	Ruminococcaceae_unclassified
Otu00263	Medium_guts	-0.01447	26	26	7.98712e-05	0.00162511	Firmicutes	Clostridia	Clostridiales	Family_XIII	Anaerovorax
Otu00804	High_guts	-0.0108011	26	21	8.06732e-05	0.0016387	Bacteria_unclassified	Bacteria_unclassified	Bacteria_unclassified	Bacteria_unclassified	Bacteria_unclassified
Otu00035	High_guts	0.0559324	26	26	8.09583e-05	0.00164208	Bacteroidetes	Bacteroidia	Bacteroidales	Dysgonomonadaceae	Dysgonomonas
Otu00349	Low_guts	0.0166949	26	25	8.13631e-05	0.00164306	Firmicutes	Clostridia	Clostridiales	Ruminococcaceae	Ruminococcaceae_unclassified
Otu00766	High_guts	-0.0108697	26	25	8.13135e-05	0.00164306	Bacteria_unclassified	Bacteria_unclassified	Bacteria_unclassified	Bacteria_unclassified	Bacteria_unclassified
Otu00337	Medium_guts	-0.0139669	26	25	8.12892e-05	0.00164306	Bacteria_unclassified	Bacteria_unclassified	Bacteria_unclassified	Bacteria_unclassified	Bacteria_unclassified
Otu00997	High_guts	-0.0120233	26	10	8.23444e-05	0.00166045	Actinobacteria	Coriobacteriia	Coriobacteriales	Coriobacteriales_unclassified	Coriobacteriales_unclassified
Otu00501	Medium_guts	-0.00844404	26	22	8.26309e-05	0.0016638	Firmicutes	Clostridia	Clostridiales	Ruminococcaceae	Ruminococcaceae_unclassified
Otu01190	High_guts	-0.0070833	26	21	8.46622e-05	0.00170223	Firmicutes	Firmicutes_unclassified	Firmicutes_unclassified	Firmicutes_unclassified	Firmicutes_unclassified
Otu00719	High_guts	-0.00905878	26	25	8.53291e-05	0.00171315	Spirochaetes	Spirochaetia	Spirochaetales	Spirochaetaceae	Treponema
Otu00567	Low_guts	-0.0197405	26	12	8.74884e-05	0.00175141	Firmicutes	Clostridia	Clostridiales	Clostridiales_unclassified	Clostridiales_unclassified
Otu00567	Medium_guts	-0.0197405	26	12	8.74884e-05	0.00175141	Firmicutes	Clostridia	Clostridiales	Clostridiales_unclassified	Clostridiales_unclassified
Otu00364	High_guts	-0.0109997	26	26	9.13432e-05	0.00182594	Proteobacteria	Deltaproteobacteria	Desulfovibrionales	Desulfovibrionaceae	Desulfovibrionaceae_unclassified
Otu00852	High_guts	-0.01477	26	19	9.23859e-05	0.00184412	Spirochaetes	Spirochaetia	Spirochaetales	Spirochaetaceae	Treponema
Otu00914	High_guts	0.0110767	26	21	9.26886e-05	0.00184749	Firmicutes	Bacilli	Lactobacillales	Leuconostocaceae	Leuconostoc
Otu01074	Low_guts	0.00437156	26	22	9.36716e-05	0.0018644	Proteobacteria	Alphaproteobacteria	Rhodospirillales	Rhodospirillales_unclassified	Rhodospirillales_unclassified
Otu01211	Low_guts	-0.00625459	26	16	9.53489e-05	0.00188984	Firmicutes	Clostridia	Clostridiales	Ruminococcaceae	Ruminococcaceae_unclassified
Otu01382	Medium_guts	-0.00810489	26	11	9.54964e-05	0.00188984	Firmicutes	Clostridia	Clostridiales	Clostridiales_unclassified	Clostridiales_unclassified
Otu01382	Low_guts	-0.00810489	26	11	9.54964e-05	0.00188984	Firmicutes	Clostridia	Clostridiales	Clostridiales_unclassified	Clostridiales_unclassified
Otu00223	High_guts	-0.0263075	26	22	9.53609e-05	0.00188984	Actinobacteria	Actinobacteria	Actinobacteria_unclassified	Actinobacteria_unclassified	Actinobacteria_unclassified
Otu01506	Low_guts	0.00825399	26	3	9.61404e-05	0.00189746	Spirochaetes	Spirochaetia	Spirochaetales	Spirochaetaceae	Treponema
Otu00253	Medium_guts	-0.0266807	26	21	9.61555e-05	0.00189746	Firmicutes	Clostridia	Clostridiales	Ruminococcaceae	Ruminococcaceae_unclassified
Otu00573	Low_guts	-0.0203117	26	10	9.69657e-05	0.001908	Spirochaetes	Spirochaetia	Spirochaetales	Spirochaetaceae	Treponema
Otu00573	Medium_guts	-0.0203117	26	10	9.69657e-05	0.001908	Spirochaetes	Spirochaetia	Spirochaetales	Spirochaetaceae	Treponema
Otu00620	High_guts	-0.00873674	26	26	9.89998e-05	0.00194526	Bacteroidetes	Bacteroidia	Bacteroidia_unclassified	Bacteroidia_unclassified	Bacteroidia_unclassified
Otu00039	Medium_guts	0.134189	26	5	0.000100301	0.00196701	Bacteroidetes	Bacteroidia	Bacteroidales	Bacteroidales_unclassified	Bacteroidales_unclassified
Otu00678	Low_guts	-0.0108746	26	25	0.000100391	0.00196701	Spirochaetes	Spirochaetia	Spirochaetales	Spirochaetaceae	Treponema
Otu01131	Low_guts	-0.00519913	26	16	0.000101506	0.00198211	Bacteria_unclassified	Bacteria_unclassified	Bacteria_unclassified	Bacteria_unclassified	Bacteria_unclassified
Otu01144	Low_guts	-0.00812569	26	20	0.000101591	0.00198211	Bacteria_unclassified	Bacteria_unclassified	Bacteria_unclassified	Bacteria_unclassified	Bacteria_unclassified
Otu00968	High_guts	-0.011873	26	16	0.000101369	0.00198211	Bacteria_unclassified	Bacteria_unclassified	Bacteria_unclassified	Bacteria_unclassified	Bacteria_unclassified
Otu00301	High_guts	-0.0348908	26	11	0.000101967	0.00198663	Proteobacteria	Proteobacteria_unclassified	Proteobacteria_unclassified	Proteobacteria_unclassified	Proteobacteria_unclassified
Otu01154	Low_guts	0.00909322	26	12	0.000102588	0.00199592	Firmicutes	Clostridia	Clostridiales	Ruminococcaceae	Ruminiclostridium_1
Otu00031	High_guts	0.0656693	26	25	0.000104632	0.00203283	Proteobacteria	Proteobacteria_unclassified	Proteobacteria_unclassified	Proteobacteria_unclassified	Proteobacteria_unclassified
Otu01631	Low_guts	-0.00543918	26	18	0.000105462	0.00204321	Firmicutes	Clostridia	Clostridiales	Ruminococcaceae	Ruminococcaceae_ge
Otu00902	High_guts	-0.0112878	26	17	0.000105405	0.00204321	Bacteroidetes	Bacteroidia	Bacteroidales	Dysgonomonadaceae	uncultured
Otu00981	Low_guts	0.00778767	26	15	0.000105768	0.00204454	Firmicutes	Clostridia	Clostridiales	Ruminococcaceae	Ruminococcaceae_unclassified
Otu01489	High_guts	-0.00673042	26	18	0.000105826	0.00204454	Bacteria_unclassified	Bacteria_unclassified	Bacteria_unclassified	Bacteria_unclassified	Bacteria_unclassified
Otu00426	High_guts	0.0188219	26	24	0.000106158	0.00204809	Bacteroidetes	Bacteroidia	Bacteroidales	Bacteroidales_unclassified	Bacteroidales_unclassified
Otu01381	High_guts	-0.00696888	26	22	0.000106674	0.00205452	Firmicutes	Clostridia	Clostridiales	Clostridiales_unclassified	Clostridiales_unclassified
Otu00563	Medium_guts	-0.0141565	26	20	0.000106788	0.00205452	Bacteria_unclassified	Bacteria_unclassified	Bacteria_unclassified	Bacteria_unclassified	Bacteria_unclassified
Otu01682	Low_guts	-0.0057683	26	12	0.000107875	0.00207255	Bacteria_unclassified	Bacteria_unclassified	Bacteria_unclassified	Bacteria_unclassified	Bacteria_unclassified
Otu01332	Medium_guts	-0.0044403	26	21	0.000109409	0.0020991	Bacteria_unclassified	Bacteria_unclassified	Bacteria_unclassified	Bacteria_unclassified	Bacteria_unclassified
Otu01031	Low_guts	0.00723012	26	22	0.000110452	0.00211619	Firmicutes	Clostridia	Clostridiales	Clostridiales_unclassified	Clostridiales_unclassified
Otu00066	Medium_guts	-0.0329402	26	24	0.000110625	0.00211656	Spirochaetes	Spirochaetia	Spirochaetales	Spirochaetaceae	Treponema_2
Otu00351	High_guts	-0.0191692	26	21	0.000112782	0.00215484	Actinobacteria	Actinobacteria	Micrococcales	Micrococcales_unclassified	Micrococcales_unclassified
Otu00810	High_guts	-0.0100671	26	22	0.000113095	0.00215786	Tenericutes	Mollicutes	Mycoplasmatales	Mycoplasmataceae	Mycoplasma
Otu01486	Low_guts	-0.00624531	26	11	0.000113789	0.0021681	Spirochaetes	Spirochaetia	Spirochaetales	Spirochaetaceae	Treponema
Otu01027	Medium_guts	0.00468867	26	24	0.000117967	0.0022407	Bacteria_unclassified	Bacteria_unclassified	Bacteria_unclassified	Bacteria_unclassified	Bacteria_unclassified
Otu00965	Low_guts	-0.0120415	26	12	0.000118085	0.0022407	Bacteria_unclassified	Bacteria_unclassified	Bacteria_unclassified	Bacteria_unclassified	Bacteria_unclassified
Otu00965	Medium_guts	-0.0120415	26	12	0.000118085	0.0022407	Bacteria_unclassified	Bacteria_unclassified	Bacteria_unclassified	Bacteria_unclassified	Bacteria_unclassified
Otu01682	High_guts	-0.00620436	26	12	0.000118712	0.00224643	Bacteria_unclassified	Bacteria_unclassified	Bacteria_unclassified	Bacteria_unclassified	Bacteria_unclassified
Otu00582	Medium_guts	-0.00886438	26	25	0.000118615	0.00224643	Proteobacteria	Proteobacteria_unclassified	Proteobacteria_unclassified	Proteobacteria_unclassified	Proteobacteria_unclassified
Otu00059	Medium_guts	-0.0471253	26	14	0.00012063	0.00227961	Firmicutes	Bacilli	Lactobacillales	Streptococcaceae	Lactococcus
Otu00393	High_guts	-0.0152795	26	23	0.000121106	0.00228549	Bacteroidetes	Bacteroidia	Bacteroidia_unclassified	Bacteroidia_unclassified	Bacteroidia_unclassified
Otu01243	Low_guts	-0.00890264	26	12	0.000123817	0.00233346	Proteobacteria	Alphaproteobacteria	Alphaproteobacteria_unclassified	Alphaproteobacteria_unclassified	Alphaproteobacteria_unclassified
Otu00182	Low_guts	-0.0411447	26	15	0.000124375	0.00234079	Spirochaetes	Spirochaetia	Spirochaetales	Spirochaetaceae	Treponema
Otu01467	High_guts	-0.00677961	26	20	0.000126091	0.00236986	Spirochaetes	Spirochaetia	Spirochaetales	Spirochaetaceae	Spirochaetaceae_unclassified
Otu00486	Medium_guts	0.0295447	26	9	0.000127464	0.00239242	Spirochaetes	Spirochaetia	Spirochaetales	Spirochaetaceae	Treponema
Otu00749	Low_guts	-0.0134761	26	20	0.000127641	0.0023925	Bacteria_unclassified	Bacteria_unclassified	Bacteria_unclassified	Bacteria_unclassified	Bacteria_unclassified
Otu01105	Low_guts	-0.0102039	26	11	0.000129513	0.00242103	Firmicutes	Clostridia	Clostridiales	Ruminococcaceae	Ruminococcaceae_UCG-014
Otu01105	Medium_guts	-0.0102039	26	11	0.000129513	0.00242103	Firmicutes	Clostridia	Clostridiales	Ruminococcaceae	Ruminococcaceae_UCG-014
Otu01783	High_guts	-0.00633394	26	12	0.00013045	0.00243525	Firmicutes	Clostridia	Clostridiales	Ruminococcaceae	Ruminococcaceae_unclassified
Otu00286	High_guts	0.0097293	26	14	0.000130678	0.00243621	Proteobacteria	Gammaproteobacteria	Betaproteobacteriales	Betaproteobacteriales_unclassified	Betaproteobacteriales_unclassified
Otu00402	Low_guts	0.012217	26	26	0.000132998	0.00247613	Firmicutes	Clostridia	Clostridiales	Ruminococcaceae	Ruminococcaceae_unclassified
Otu01433	Medium_guts	-0.00442255	26	13	0.000133294	0.0024783	Firmicutes	Clostridia	Clostridiales	Ruminococcaceae	Ruminococcaceae_unclassified
Otu01551	Medium_guts	0.00974811	26	9	0.000135972	0.0025247	Spirochaetes	Spirochaetia	Spirochaetales	Spirochaetaceae	Treponema
Otu00301	Medium_guts	-0.0313591	26	11	0.000136232	0.00252614	Proteobacteria	Proteobacteria_unclassified	Proteobacteria_unclassified	Proteobacteria_unclassified	Proteobacteria_unclassified
Otu01977	Low_guts	0.00629215	26	3	0.000137099	0.00253881	Synergistetes	Synergistia	Synergistales	Synergistaceae	Fretibacterium
Otu00620	Low_guts	-0.0078223	26	26	0.000138201	0.00255409	Bacteroidetes	Bacteroidia	Bacteroidia_unclassified	Bacteroidia_unclassified	Bacteroidia_unclassified
Otu00763	Low_guts	-0.0112147	26	21	0.000138293	0.00255409	Bacteroidetes	Bacteroidia	Bacteroidales	Bacteroidales_unclassified	Bacteroidales_unclassified
Otu01156	High_guts	-0.00940708	26	16	0.000138929	0.00256241	Spirochaetes	Spirochaetia	Spirochaetales	Spirochaetaceae	Treponema
Otu01162	Low_guts	-0.00661309	26	20	0.000139431	0.00256824	Proteobacteria	Proteobacteria_unclassified	Proteobacteria_unclassified	Proteobacteria_unclassified	Proteobacteria_unclassified
Otu00772	High_guts	-0.0138329	26	20	0.000140189	0.00257876	Actinobacteria	Actinobacteria	Micrococcales	Micrococcales_unclassified	Micrococcales_unclassified
Otu00357	High_guts	-0.0257565	26	23	0.000141733	0.0026037	Spirochaetes	Spirochaetia	Spirochaetales	Spirochaetaceae	Treponema
Otu01156	Low_guts	-0.00865153	26	16	0.000142826	0.00262031	Spirochaetes	Spirochaetia	Spirochaetales	Spirochaetaceae	Treponema
Otu01438	Medium_guts	-0.00441819	26	18	0.000143407	0.00262748	Firmicutes	Clostridia	Clostridiales	Clostridiales_unclassified	Clostridiales_unclassified
Otu01597	High_guts	-0.00696438	26	13	0.000144864	0.00264716	Spirochaetes	Spirochaetia	Spirochaetales	Spirochaetaceae	Treponema
Otu01039	High_guts	-0.0105198	26	21	0.000144751	0.00264716	Spirochaetes	Spirochaetia	Spirochaetales	Spirochaetaceae	Treponema
Otu00702	High_guts	-0.0125975	26	22	0.000145077	0.00264756	Spirochaetes	Spirochaetia	Spirochaetales	Spirochaetaceae	Treponema
Otu01243	High_guts	-0.00951933	26	12	0.000145417	0.00265026	Proteobacteria	Alphaproteobacteria	Alphaproteobacteria_unclassified	Alphaproteobacteria_unclassified	Alphaproteobacteria_unclassified
Otu00642	Medium_guts	0.0118991	26	25	0.000145824	0.00265418	Firmicutes	Clostridia	Clostridiales	Ruminococcaceae	Ruminococcaceae_unclassified
Otu00129	High_guts	-0.0591771	26	10	0.000147562	0.00268229	Actinobacteria	Coriobacteriia	Coriobacteriales	Atopobiaceae	Atopobiaceae_unclassified
Otu00426	Low_guts	0.016831	26	24	0.000149975	0.00271901	Bacteroidetes	Bacteroidia	Bacteroidales	Bacteroidales_unclassified	Bacteroidales_unclassified
Otu00274	High_guts	-0.0284177	26	26	0.00014989	0.00271901	Spirochaetes	Spirochaetia	Spirochaetales	Spirochaetaceae	Treponema
Otu00968	Low_guts	-0.0105648	26	16	0.000151531	0.00274363	Bacteria_unclassified	Bacteria_unclassified	Bacteria_unclassified	Bacteria_unclassified	Bacteria_unclassified
Otu01617	High_guts	-0.00659583	26	13	0.000152833	0.00276358	Firmicutes	Clostridia	Clostridiales	Clostridiales_unclassified	Clostridiales_unclassified
Otu00791	High_guts	-0.0146753	26	12	0.000153343	0.00276919	Firmicutes	Clostridia	Clostridiales	Lachnospiraceae	Tyzzerella_3
Otu01348	Medium_guts	-0.00437299	26	11	0.000153946	0.00277645	Firmicutes	Clostridia	Clostridiales	Clostridiales_unclassified	Clostridiales_unclassified
Otu00240	Low_guts	-0.0101581	26	26	0.000154394	0.0027809	Spirochaetes	Spirochaetia	Spirochaetales	Spirochaetaceae	Spirochaetaceae_unclassified
Otu01818	Medium_guts	-0.0045536	26	12	0.000154623	0.0027814	Firmicutes	Clostridia	Clostridiales	Clostridiales_unclassified	Clostridiales_unclassified
Otu00253	Low_guts	-0.0255329	26	21	0.000158282	0.00284353	Firmicutes	Clostridia	Clostridiales	Ruminococcaceae	Ruminococcaceae_unclassified
Otu00147	Medium_guts	-0.0534476	26	11	0.000161344	0.00289478	Spirochaetes	Spirochaetia	Spirochaetales	Spirochaetaceae	Treponema
Otu00128	Low_guts	-0.0329066	26	23	0.000162092	0.00290443	Spirochaetes	Spirochaetia	Spirochaetales	Spirochaetaceae	Treponema
Otu00860	High_guts	-0.0093159	26	22	0.000163023	0.00291733	Firmicutes	Clostridia	Clostridiales	Clostridiales_unclassified	Clostridiales_unclassified
Otu00971	High_guts	-0.00758305	26	24	0.000163539	0.00292279	Bacteria_unclassified	Bacteria_unclassified	Bacteria_unclassified	Bacteria_unclassified	Bacteria_unclassified
Otu00893	Low_guts	-0.0066166	26	25	0.000164989	0.00294489	Spirochaetes	Spirochaetia	Spirochaetales	Spirochaetaceae	Treponema
Otu01200	Medium_guts	-0.00738408	26	22	0.000165482	0.00294988	Bacteria_unclassified	Bacteria_unclassified	Bacteria_unclassified	Bacteria_unclassified	Bacteria_unclassified
Otu01474	Low_guts	0.00508296	26	16	0.000167133	0.00297176	Firmicutes	Clostridia	Clostridiales	Ruminococcaceae	Ruminococcaceae_unclassified
Otu01141	High_guts	-0.0078621	26	23	0.000167139	0.00297176	Spirochaetes	Spirochaetia	Spirochaetales	Spirochaetaceae	Spirochaetaceae_unclassified
Otu00230	High_guts	0.0217749	26	26	0.000169521	0.00301025	Synergistetes	Synergistia	Synergistales	Synergistaceae	Fretibacterium
Otu02058	High_guts	0.00703405	26	6	0.000170581	0.00302519	Elusimicrobia	Endomicrobia	Endomicrobiales	Endomicrobiaceae	Candidatus_Endomicrobium
Otu01826	Medium_guts	0.00443346	26	14	0.000171501	0.00303762	Firmicutes	Clostridia	Clostridiales	Lachnospiraceae	Lachnospiraceae_unclassified
Otu00704	Medium_guts	-0.0105313	26	23	0.000172727	0.00305541	Firmicutes	Clostridia	Clostridiales	Ruminococcaceae	Ruminococcaceae_ge
Otu01047	High_guts	0.00916217	26	22	0.000173508	0.00306531	Elusimicrobia	Elusimicrobia	Elusimicrobiales	Elusimicrobiaceae	Elusimicrobium
Otu01104	Low_guts	-0.0102261	26	12	0.000175286	0.00309277	Proteobacteria	Proteobacteria_unclassified	Proteobacteria_unclassified	Proteobacteria_unclassified	Proteobacteria_unclassified
Otu01386	High_guts	-0.00581718	26	18	0.000176271	0.00310619	Firmicutes	Clostridia	Clostridiales	Ruminococcaceae	Ruminococcaceae_unclassified
Otu01823	Medium_guts	0.00769368	26	3	0.000177825	0.00312958	Bacteroidetes	Bacteroidia	Bacteroidales	Dysgonomonadaceae	Candidatus_Symbiothrix
Otu01315	Medium_guts	-0.00693581	26	16	0.000179082	0.0031437	Bacteria_unclassified	Bacteria_unclassified	Bacteria_unclassified	Bacteria_unclassified	Bacteria_unclassified
Otu00364	Medium_guts	-0.0095557	26	26	0.000178859	0.0031437	Proteobacteria	Deltaproteobacteria	Desulfovibrionales	Desulfovibrionaceae	Desulfovibrionaceae_unclassified
Otu00067	Low_guts	0.036775	26	26	0.000180868	0.00317104	Actinobacteria	Actinobacteria	Micrococcales	Micrococcales_unclassified	Micrococcales_unclassified
Otu01420	High_guts	-0.00660459	26	16	0.000181248	0.00317368	Firmicutes	Firmicutes_unclassified	Firmicutes_unclassified	Firmicutes_unclassified	Firmicutes_unclassified
Otu00749	Medium_guts	-0.0130425	26	20	0.000183685	0.00321227	Bacteria_unclassified	Bacteria_unclassified	Bacteria_unclassified	Bacteria_unclassified	Bacteria_unclassified
Otu00286	Low_guts	0.00869709	26	14	0.000184242	0.003217	Proteobacteria	Gammaproteobacteria	Betaproteobacteriales	Betaproteobacteriales_unclassified	Betaproteobacteriales_unclassified
Otu01324	Medium_guts	0.00578041	26	18	0.000184437	0.003217	Firmicutes	Clostridia	Clostridiales	Ruminococcaceae	Ruminococcaceae_UCG-010
Otu01302	Low_guts	-0.00876358	26	10	0.000184885	0.003217	Firmicutes	Firmicutes_unclassified	Firmicutes_unclassified	Firmicutes_unclassified	Firmicutes_unclassified
Otu01302	Medium_guts	-0.00876358	26	10	0.000184885	0.003217	Firmicutes	Firmicutes_unclassified	Firmicutes_unclassified	Firmicutes_unclassified	Firmicutes_unclassified
Otu01472	Low_guts	-0.00733471	26	10	0.000187177	0.0032487	Firmicutes	Clostridia	Clostridiales	Ruminococcaceae	Ruminococcaceae_unclassified
Otu01472	Medium_guts	-0.00733471	26	10	0.000187177	0.0032487	Firmicutes	Clostridia	Clostridiales	Ruminococcaceae	Ruminococcaceae_unclassified
Otu00666	High_guts	-0.015489	26	13	0.000187753	0.00325462	Spirochaetes	Spirochaetia	Spirochaetales	Spirochaetaceae	Treponema
Otu00835	High_guts	-0.00788772	26	25	0.000191806	0.00332072	Firmicutes	Clostridia	Clostridiales	Ruminococcaceae	Ruminococcaceae_NK4A214_group
Otu01282	Low_guts	-0.00877781	26	11	0.000192974	0.00333259	Firmicutes	Clostridia	Clostridiales	Ruminococcaceae	Ruminococcaceae_unclassified
Otu01282	Medium_guts	-0.00877781	26	11	0.000192974	0.00333259	Firmicutes	Clostridia	Clostridiales	Ruminococcaceae	Ruminococcaceae_unclassified
Otu01111	High_guts	-0.0059163	26	23	0.000195627	0.00337421	Firmicutes	Clostridia	Clostridiales	Ruminococcaceae	Ruminococcaceae_unclassified
Otu01811	Low_guts	-0.00579262	26	10	0.000196846	0.00338101	Bacteria_unclassified	Bacteria_unclassified	Bacteria_unclassified	Bacteria_unclassified	Bacteria_unclassified
Otu01811	Medium_guts	-0.00579262	26	10	0.000196846	0.00338101	Bacteria_unclassified	Bacteria_unclassified	Bacteria_unclassified	Bacteria_unclassified	Bacteria_unclassified
Otu00697	Low_guts	-0.0168418	26	10	0.000197	0.00338101	Firmicutes	Clostridia	Clostridiales	Ruminococcaceae	Ruminococcaceae_unclassified
Otu00697	Medium_guts	-0.0168418	26	10	0.000197	0.00338101	Firmicutes	Clostridia	Clostridiales	Ruminococcaceae	Ruminococcaceae_unclassified
Otu01665	High_guts	-0.00445596	26	10	0.000200199	0.00343167	Firmicutes	Clostridia	Clostridiales	Ruminococcaceae	Ruminococcaceae_unclassified
Otu01104	Medium_guts	-0.0101011	26	12	0.000200525	0.003433	Proteobacteria	Proteobacteria_unclassified	Proteobacteria_unclassified	Proteobacteria_unclassified	Proteobacteria_unclassified
Otu00238	High_guts	0.0280564	26	25	0.000200997	0.00343612	Bacteroidetes	Ignavibacteria	OPB56	OPB56_fa	OPB56_ge
Otu01395	Medium_guts	-0.00826819	26	11	0.000201453	0.00343612	Firmicutes	Clostridia	Clostridiales	Ruminococcaceae	Ruminococcaceae_unclassified
Otu01395	Low_guts	-0.00826819	26	11	0.000201453	0.00343612	Firmicutes	Clostridia	Clostridiales	Ruminococcaceae	Ruminococcaceae_unclassified
Otu00197	Low_guts	-0.0310955	26	23	0.0002024	0.00344804	Bacteria_unclassified	Bacteria_unclassified	Bacteria_unclassified	Bacteria_unclassified	Bacteria_unclassified
Otu00310	Low_guts	-0.0272904	26	12	0.000202701	0.0034489	Bacteroidetes	Bacteroidia	Bacteroidales	Rikenellaceae	BCf9-17_termite_group
Otu00093	High_guts	0.021354	26	26	0.00020323	0.00345367	Firmicutes	Clostridia	Clostridiales	Family_XIII	uncultured
Otu00342	Medium_guts	-0.0170775	26	22	0.000207143	0.00351585	Firmicutes	Clostridia	Clostridiales	Syntrophomonadaceae	Syntrophomonadaceae_unclassified
Otu00081	High_guts	0.0210969	26	26	0.000212195	0.00359717	Synergistetes	Synergistia	Synergistales	Synergistaceae	Fretibacterium
Otu01411	Medium_guts	0.0057805	26	18	0.000214466	0.00362678	Bacteria_unclassified	Bacteria_unclassified	Bacteria_unclassified	Bacteria_unclassified	Bacteria_unclassified
Otu00844	Medium_guts	-0.00953818	26	19	0.000214277	0.00362678	Firmicutes	Clostridia	Clostridiales	Clostridiales_unclassified	Clostridiales_unclassified
Otu00042	Low_guts	0.00444129	26	11	0.000216038	0.00364891	Proteobacteria	Gammaproteobacteria	Pseudomonadales	Moraxellaceae	Moraxellaceae_unclassified
Otu00567	High_guts	-0.0197405	26	12	0.000217784	0.0036739	Firmicutes	Clostridia	Clostridiales	Clostridiales_unclassified	Clostridiales_unclassified
Otu00632	High_guts	-0.0124414	26	22	0.000218899	0.00368822	Bacteroidetes	Bacteroidia	Bacteroidia_unclassified	Bacteroidia_unclassified	Bacteroidia_unclassified
Otu00612	High_guts	-0.014717	26	22	0.000220386	0.00370876	Proteobacteria	Proteobacteria_unclassified	Proteobacteria_unclassified	Proteobacteria_unclassified	Proteobacteria_unclassified
Otu00799	Low_guts	0.00815006	26	25	0.000222156	0.003734	Firmicutes	Clostridia	Clostridiales	Family_XIII	Family_XIII_unclassified
Otu00011	High_guts	-0.0685938	26	26	0.000224345	0.00376621	Bacteroidetes	Bacteroidia	Bacteroidales	Tannerellaceae	Tannerellaceae_unclassified
Otu00379	Medium_guts	-0.0214527	26	18	0.000229706	0.00385154	Firmicutes	Clostridia	Clostridiales	Clostridiales_unclassified	Clostridiales_unclassified
Otu00568	High_guts	-0.0182501	26	21	0.000230751	0.00386437	Firmicutes	Clostridia	Clostridiales	Ruminococcaceae	Ruminococcaceae_unclassified
Otu00421	Low_guts	-0.0199354	26	19	0.000233003	0.00389738	Verrucomicrobia	Verrucomicrobiae	Chthoniobacterales	Terrimicrobiaceae	FukuN18_freshwater_group
Otu01382	High_guts	-0.00810489	26	11	0.000236177	0.00394569	Firmicutes	Clostridia	Clostridiales	Clostridiales_unclassified	Clostridiales_unclassified
Otu01420	Medium_guts	-0.00594104	26	16	0.000236695	0.00394958	Firmicutes	Firmicutes_unclassified	Firmicutes_unclassified	Firmicutes_unclassified	Firmicutes_unclassified
Otu01214	High_guts	0.00651458	26	24	0.000238559	0.00397588	Proteobacteria	Gammaproteobacteria	Aeromonadales	Aeromonadaceae	Aeromonas
Otu00573	High_guts	-0.0203117	26	10	0.000239538	0.0039874	Spirochaetes	Spirochaetia	Spirochaetales	Spirochaetaceae	Treponema
Otu00853	Medium_guts	0.00993711	26	14	0.000239937	0.00398924	Bacteria_unclassified	Bacteria_unclassified	Bacteria_unclassified	Bacteria_unclassified	Bacteria_unclassified
Otu00988	High_guts	-0.0081926	26	18	0.000244148	0.00405438	Actinobacteria	Actinobacteria	Micrococcales	Micrococcales_unclassified	Micrococcales_unclassified
Otu01487	Low_guts	-0.00334166	26	10	0.000245886	0.00407347	Firmicutes	Clostridia	Clostridiales	Clostridiales_unclassified	Clostridiales_unclassified
Otu01487	Medium_guts	-0.00334166	26	10	0.000245886	0.00407347	Firmicutes	Clostridia	Clostridiales	Clostridiales_unclassified	Clostridiales_unclassified
Otu00230	Low_guts	0.0193744	26	26	0.000249278	0.00412471	Synergistetes	Synergistia	Synergistales	Synergistaceae	Fretibacterium
Otu01274	High_guts	-0.00647248	26	18	0.00024967	0.00412626	Spirochaetes	Spirochaetia	Spirochaetales	Spirochaetaceae	Treponema
Otu01352	High_guts	0.00726123	26	22	0.000255699	0.00422087	Firmicutes	Bacilli	Lactobacillales	Leuconostocaceae	Leuconostoc
Otu00309	Low_guts	0.0225396	26	26	0.000257768	0.00424995	Firmicutes	Clostridia	Clostridiales	Lachnospiraceae	Tyzzerella_3
Otu01595	Low_guts	-0.00624623	26	11	0.000260013	0.00427677	Bacteria_unclassified	Bacteria_unclassified	Bacteria_unclassified	Bacteria_unclassified	Bacteria_unclassified
Otu01595	Medium_guts	-0.00624623	26	11	0.000260013	0.00427677	Bacteria_unclassified	Bacteria_unclassified	Bacteria_unclassified	Bacteria_unclassified	Bacteria_unclassified
Otu00406	Low_guts	-0.0270768	26	11	0.000262137	0.00430148	Firmicutes	Clostridia	Clostridiales	Ruminococcaceae	Ruminococcaceae_unclassified
Otu00406	Medium_guts	-0.0270768	26	11	0.000262137	0.00430148	Firmicutes	Clostridia	Clostridiales	Ruminococcaceae	Ruminococcaceae_unclassified
Otu01085	Medium_guts	-0.0108944	26	10	0.000263651	0.00431608	Firmicutes	Clostridia	Clostridiales	Ruminococcaceae	Ruminococcaceae_unclassified
Otu01085	Low_guts	-0.0108944	26	10	0.000263651	0.00431608	Firmicutes	Clostridia	Clostridiales	Ruminococcaceae	Ruminococcaceae_unclassified
Otu00963	High_guts	-0.00952061	26	18	0.000265419	0.00433989	Firmicutes	Clostridia	Clostridiales	Clostridiales_unclassified	Clostridiales_unclassified
Otu01005	Medium_guts	-0.00753281	26	20	0.0002726	0.00445204	Bacteria_unclassified	Bacteria_unclassified	Bacteria_unclassified	Bacteria_unclassified	Bacteria_unclassified
Otu00041	Medium_guts	0.00781176	26	10	0.000273217	0.00445686	Proteobacteria	Gammaproteobacteria	Betaproteobacteriales	Rhodocyclaceae	Azospira
Otu01486	High_guts	-0.00624531	26	11	0.000277742	0.00452001	Spirochaetes	Spirochaetia	Spirochaetales	Spirochaetaceae	Treponema
Otu01544	High_guts	-0.00687011	26	14	0.000277539	0.00452001	Firmicutes	Clostridia	Clostridiales	Ruminococcaceae	Ruminococcaceae_unclassified
Otu00996	High_guts	-0.00806347	26	21	0.000285794	0.00464558	Tenericutes	Mollicutes	Mycoplasmatales	Mycoplasmataceae	Mycoplasma
Otu00935	Medium_guts	0.00598711	26	8	0.000286772	0.00465563	Bacteria_unclassified	Bacteria_unclassified	Bacteria_unclassified	Bacteria_unclassified	Bacteria_unclassified
Otu01104	High_guts	-0.0105943	26	12	0.000287186	0.00465563	Proteobacteria	Proteobacteria_unclassified	Proteobacteria_unclassified	Proteobacteria_unclassified	Proteobacteria_unclassified
Otu00965	High_guts	-0.0120415	26	12	0.000287422	0.00465563	Bacteria_unclassified	Bacteria_unclassified	Bacteria_unclassified	Bacteria_unclassified	Bacteria_unclassified
Otu00939	High_guts	0.00932217	26	20	0.000288326	0.00466481	Firmicutes	Clostridia	Clostridiales	Clostridiales_unclassified	Clostridiales_unclassified
Otu00782	Medium_guts	-0.0144784	26	11	0.000289982	0.00468065	Firmicutes	Clostridia	Clostridiales	Ruminococcaceae	Ruminococcaceae_unclassified
Otu00782	Low_guts	-0.0144784	26	11	0.000289982	0.00468065	Firmicutes	Clostridia	Clostridiales	Ruminococcaceae	Ruminococcaceae_unclassified
Otu00985	Medium_guts	0.0157755	26	4	0.000291517	0.00469995	Bacteroidetes	Bacteroidia	Bacteroidales	Dysgonomonadaceae	Candidatus_Symbiothrix
Otu01322	High_guts	-0.00516959	26	23	0.00029471	0.00474214	Firmicutes	Clostridia	Clostridiales	Clostridiales_unclassified	Clostridiales_unclassified
Otu01317	High_guts	-0.00689304	26	14	0.00029482	0.00474214	Proteobacteria	Proteobacteria_unclassified	Proteobacteria_unclassified	Proteobacteria_unclassified	Proteobacteria_unclassified
Otu01076	High_guts	-0.00838657	26	21	0.000295642	0.00474984	Firmicutes	Clostridia	Clostridiales	Ruminococcaceae	Ruminococcaceae_unclassified
Otu01150	High_guts	-0.0101583	26	18	0.000298079	0.00478344	Firmicutes	Clostridia	Clostridiales	Ruminococcaceae	Ruminiclostridium_6
Otu00726	Medium_guts	0.00880124	26	25	0.000303519	0.0048651	Firmicutes	Clostridia	Clostridiales	Clostridiales_unclassified	Clostridiales_unclassified
Otu00642	Low_guts	0.0111176	26	25	0.000304132	0.00486927	Firmicutes	Clostridia	Clostridiales	Ruminococcaceae	Ruminococcaceae_unclassified
Otu00523	High_guts	-0.018082	26	22	0.000304516	0.00486979	Firmicutes	Firmicutes_unclassified	Firmicutes_unclassified	Firmicutes_unclassified	Firmicutes_unclassified
Otu00530	High_guts	-0.0149777	26	22	0.000307841	0.00491729	Patescibacteria	Gracilibacteria	JGI_0000069-P22	JGI_0000069-P22_fa	JGI_0000069-P22_ge
Otu00864	High_guts	-0.0111604	26	17	0.000309427	0.00493691	Firmicutes	Clostridia	Clostridiales	Ruminococcaceae	Ruminococcaceae_unclassified
Otu01105	High_guts	-0.0102039	26	11	0.000313034	0.00498871	Firmicutes	Clostridia	Clostridiales	Ruminococcaceae	Ruminococcaceae_UCG-014
Otu00713	Medium_guts	0.00668081	26	26	0.000315242	0.00501812	Bacteria_unclassified	Bacteria_unclassified	Bacteria_unclassified	Bacteria_unclassified	Bacteria_unclassified
Otu01612	High_guts	-0.00632303	26	16	0.000315871	0.00502235	Firmicutes	Clostridia	Clostridiales	Ruminococcaceae	Ruminococcaceae_ge
Otu01735	Low_guts	0.00554539	26	7	0.000316409	0.00502513	Firmicutes	Bacilli	Lactobacillales	Enterococcaceae	Enterococcus
Otu01361	Low_guts	0.00814829	26	7	0.000319594	0.00506989	Proteobacteria	Gammaproteobacteria	Betaproteobacteriales	Rhodocyclaceae	Dechloromonas
Otu01433	High_guts	-0.00442255	26	13	0.000321465	0.00509373	Firmicutes	Clostridia	Clostridiales	Ruminococcaceae	Ruminococcaceae_unclassified
Otu00550	Medium_guts	0.00961623	26	22	0.000322365	0.00510215	Tenericutes	Mollicutes	Mycoplasmatales	Mycoplasmataceae	Mycoplasma
Otu00198	High_guts	-0.0292251	26	22	0.000322971	0.00510589	Actinobacteria	Actinobacteria	Actinobacteria_unclassified	Actinobacteria_unclassified	Actinobacteria_unclassified
Otu00244	Medium_guts	0.0255071	26	21	0.000323977	0.00511595	Firmicutes	Clostridia	Clostridiales	Family_XIII	Family_XIII_unclassified
Otu00409	Medium_guts	-0.0102695	26	23	0.000327765	0.00516987	Proteobacteria	Deltaproteobacteria	Desulfovibrionales	Desulfovibrionaceae	Desulfovibrio
Otu00354	High_guts	-0.0157342	26	23	0.00032872	0.00517903	Firmicutes	Clostridia	Clostridiales	Ruminococcaceae	Ruminococcaceae_unclassified
Otu00154	High_guts	-0.0250441	26	26	0.00033215	0.00522711	Firmicutes	Clostridia	Clostridiales	Ruminococcaceae	Ruminiclostridium_6
Otu00242	Low_guts	0.0189582	26	26	0.000335678	0.00527662	Firmicutes	Clostridia	Clostridiales	Clostridiales_unclassified	Clostridiales_unclassified
Otu00320	Low_guts	-0.0127057	26	26	0.000337949	0.0053063	Spirochaetes	Spirochaetia	Spirochaetales	Spirochaetaceae	Treponema
Otu00063	Low_guts	-0.0491012	26	20	0.000341603	0.00535759	Spirochaetes	Spirochaetia	Spirochaetales	Spirochaetaceae	Treponema
Otu01544	Medium_guts	-0.00620656	26	14	0.000343136	0.00537554	Firmicutes	Clostridia	Clostridiales	Ruminococcaceae	Ruminococcaceae_unclassified
Otu01475	High_guts	-0.00664364	26	19	0.000344416	0.0053834	Firmicutes	Clostridia	Clostridiales	Lachnospiraceae	Lachnospiraceae_unclassified
Otu01304	Medium_guts	-0.00835584	26	12	0.000344269	0.0053834	Verrucomicrobia	Verrucomicrobiae	Opitutales	Puniceicoccaceae	Puniceicoccaceae_ge
Otu01350	High_guts	-0.00450381	26	23	0.000347133	0.00541974	Firmicutes	Clostridia	Clostridiales	Ruminococcaceae	Ruminococcaceae_NK4A214_group
Otu02012	Medium_guts	0.00438201	26	7	0.000347654	0.00542175	Bacteria_unclassified	Bacteria_unclassified	Bacteria_unclassified	Bacteria_unclassified	Bacteria_unclassified
Otu00136	High_guts	-0.0309117	26	24	0.000349392	0.00544272	Firmicutes	Clostridia	Clostridiales	Family_XIII	Family_XIII_unclassified
Otu00193	Low_guts	-0.0148464	26	26	0.000351397	0.0054678	Firmicutes	Clostridia	Clostridiales	Ruminococcaceae	Ruminococcaceae_unclassified
Otu00174	Low_guts	0.0302769	26	21	0.00035815	0.00556662	Firmicutes	Clostridia	Clostridiales	Lachnospiraceae	Lachnospiraceae_unclassified
Otu00340	Low_guts	-0.0111967	26	22	0.00035898	0.00557326	Bacteroidetes	Bacteroidia	Bacteroidales	Bacteroidales_unclassified	Bacteroidales_unclassified
Otu00939	Medium_guts	0.00841282	26	20	0.000360125	0.00558477	Firmicutes	Clostridia	Clostridiales	Clostridiales_unclassified	Clostridiales_unclassified
Otu01617	Low_guts	-0.0056109	26	13	0.000361773	0.00559778	Firmicutes	Clostridia	Clostridiales	Clostridiales_unclassified	Clostridiales_unclassified
Otu00966	High_guts	-0.0102808	26	19	0.000361505	0.00559778	Firmicutes	Clostridia	Clostridiales	Ruminococcaceae	Ruminococcaceae_unclassified
Otu00196	Low_guts	0.0226585	26	25	0.000362501	0.00560233	Firmicutes	Bacilli	Lactobacillales	Lactobacillales_unclassified	Lactobacillales_unclassified
Otu01540	Low_guts	-0.0054904	26	11	0.000363046	0.00560233	Bacteroidetes	Bacteroidia	Bacteroidales	Prolixibacteraceae	WCHB1-32
Otu00272	High_guts	-0.0246949	26	25	0.000363282	0.00560233	Bacteroidetes	Bacteroidia	Bacteroidales	Dysgonomonadaceae	Candidatus_Symbiothrix
Otu00941	Medium_guts	0.00649257	26	24	0.000363695	0.00560244	Bacteria_unclassified	Bacteria_unclassified	Bacteria_unclassified	Bacteria_unclassified	Bacteria_unclassified
Otu00960	Medium_guts	0.00935522	26	23	0.000365906	0.00563023	Spirochaetes	Spirochaetia	Spirochaetales	Spirochaetaceae	Spirochaetaceae_unclassified
Otu01348	High_guts	-0.00437299	26	11	0.000367186	0.00564365	Firmicutes	Clostridia	Clostridiales	Clostridiales_unclassified	Clostridiales_unclassified
Otu01818	High_guts	-0.0045536	26	12	0.000368674	0.00566023	Firmicutes	Clostridia	Clostridiales	Clostridiales_unclassified	Clostridiales_unclassified
Otu00891	High_guts	-0.010188	26	21	0.000372239	0.00570862	Actinobacteria	Actinobacteria	Micrococcales	Micrococcales_unclassified	Micrococcales_unclassified
Otu00248	High_guts	0.056818	26	16	0.00037388	0.00572745	Firmicutes	Negativicutes	Selenomonadales	Acidaminococcaceae	Phascolarctobacterium
Otu01709	High_guts	-0.00557188	26	20	0.000374633	0.00573263	Firmicutes	Firmicutes_unclassified	Firmicutes_unclassified	Firmicutes_unclassified	Firmicutes_unclassified
Otu00995	High_guts	-0.0096691	26	20	0.000375473	0.00573913	Bacteria_unclassified	Bacteria_unclassified	Bacteria_unclassified	Bacteria_unclassified	Bacteria_unclassified
Otu01300	High_guts	-0.00853594	26	19	0.000376663	0.00574463	Firmicutes	Clostridia	Clostridiales	Ruminococcaceae	Ruminococcaceae_ge
Otu01013	Medium_guts	-0.00909442	26	19	0.000376484	0.00574463	Spirochaetes	Spirochaetia	Spirochaetales	Spirochaetaceae	Treponema
Otu00636	Medium_guts	0.00530376	26	8	0.00037853	0.00576675	Proteobacteria	Alphaproteobacteria	Sphingomonadales	Sphingomonadaceae	Sphingomonas
Otu00147	High_guts	-0.0534476	26	11	0.000383436	0.00583506	Spirochaetes	Spirochaetia	Spirochaetales	Spirochaetaceae	Treponema
Otu00582	High_guts	-0.00862103	26	25	0.000385151	0.00584828	Proteobacteria	Proteobacteria_unclassified	Proteobacteria_unclassified	Proteobacteria_unclassified	Proteobacteria_unclassified
Otu00323	High_guts	-0.0141695	26	26	0.000385089	0.00584828	Spirochaetes	Spirochaetia	Spirochaetales	Spirochaetaceae	Treponema
Otu00078	Medium_guts	0.0414803	26	12	0.000385929	0.00585368	Firmicutes	Bacilli	Lactobacillales	Streptococcaceae	Lactococcus
Otu00945	Low_guts	-0.00977914	26	10	0.000387527	0.00586506	Bacteria_unclassified	Bacteria_unclassified	Bacteria_unclassified	Bacteria_unclassified	Bacteria_unclassified
Otu00945	Medium_guts	-0.00977914	26	10	0.000387527	0.00586506	Bacteria_unclassified	Bacteria_unclassified	Bacteria_unclassified	Bacteria_unclassified	Bacteria_unclassified
Otu00779	Medium_guts	0.0107591	26	17	0.000389751	0.00588583	Firmicutes	Clostridia	Clostridiales	Ruminococcaceae	Ruminococcaceae_unclassified
Otu00830	High_guts	-0.00930256	26	15	0.000389512	0.00588583	Firmicutes	Clostridia	Clostridiales	Lachnospiraceae	Lachnospiraceae_unclassified
Otu00071	Medium_guts	0.0287892	26	25	0.000393377	0.00593412	Proteobacteria	Deltaproteobacteria	Desulfovibrionales	Desulfovibrionaceae	Desulfovibrio
Otu00875	High_guts	0.0126097	26	24	0.000393926	0.00593592	Bacteria_unclassified	Bacteria_unclassified	Bacteria_unclassified	Bacteria_unclassified	Bacteria_unclassified
Otu01313	Low_guts	0.00521574	26	23	0.000400231	0.00601129	Firmicutes	Clostridia	Clostridiales	Lachnospiraceae	Tyzzerella_3
Otu01126	High_guts	-0.0089791	26	18	0.000399979	0.00601129	Bacteria_unclassified	Bacteria_unclassified	Bacteria_unclassified	Bacteria_unclassified	Bacteria_unclassified
Otu01013	Low_guts	-0.00904067	26	19	0.000399979	0.00601129	Spirochaetes	Spirochaetia	Spirochaetales	Spirochaetaceae	Treponema
Otu00972	Medium_guts	0.00708925	26	25	0.000406898	0.00610019	Firmicutes	Clostridia	Clostridiales	Clostridiales_unclassified	Clostridiales_unclassified
Otu01188	Medium_guts	-0.00929601	26	10	0.000407473	0.00610019	Bacteria_unclassified	Bacteria_unclassified	Bacteria_unclassified	Bacteria_unclassified	Bacteria_unclassified
Otu01188	Low_guts	-0.00929601	26	10	0.000407473	0.00610019	Bacteria_unclassified	Bacteria_unclassified	Bacteria_unclassified	Bacteria_unclassified	Bacteria_unclassified
Otu00118	High_guts	-0.0263201	26	23	0.000408618	0.00611071	Firmicutes	Clostridia	Clostridiales	Clostridiales_unclassified	Clostridiales_unclassified
Otu00585	Medium_guts	0.0169684	26	22	0.00041086	0.00612439	Actinobacteria	Actinobacteria	Actinobacteria_unclassified	Actinobacteria_unclassified	Actinobacteria_unclassified
Otu01486	Medium_guts	-0.00554418	26	11	0.000410852	0.00612439	Spirochaetes	Spirochaetia	Spirochaetales	Spirochaetaceae	Treponema
Otu00139	Medium_guts	-0.0362959	26	21	0.000410373	0.00612439	Elusimicrobia	Endomicrobia	Endomicrobiales	Endomicrobiaceae	Candidatus_Endomicrobium
Otu00116	Low_guts	-0.0197472	26	26	0.000411856	0.00613261	Spirochaetes	Spirochaetia	Spirochaetales	Spirochaetaceae	Treponema
Otu00399	Medium_guts	-0.0174149	26	22	0.000413011	0.00614321	Bacteria_unclassified	Bacteria_unclassified	Bacteria_unclassified	Bacteria_unclassified	Bacteria_unclassified
Otu01305	High_guts	-0.00788964	26	17	0.000415387	0.00617191	Bacteria_unclassified	Bacteria_unclassified	Bacteria_unclassified	Bacteria_unclassified	Bacteria_unclassified
Otu00008	Low_guts	0.0671493	26	22	0.000416346	0.00617953	Euryarchaeota	Methanobacteria	Methanobacteriales	Methanobacteriaceae	Methanobrevibacter
Otu00874	Low_guts	-0.0103051	26	23	0.000420864	0.00623988	Bacteroidetes	Bacteroidia	Bacteroidales	Dysgonomonadaceae	Candidatus_Symbiothrix
Otu00474	Medium_guts	-0.0190898	26	17	0.000421588	0.00624393	Bacteroidetes	Bacteroidia	Bacteroidales	Bacteroidales_unclassified	Bacteroidales_unclassified
Otu00422	Medium_guts	0.00721661	26	22	0.000423455	0.00626486	Bacteria_unclassified	Bacteria_unclassified	Bacteria_unclassified	Bacteria_unclassified	Bacteria_unclassified
Otu00768	Medium_guts	0.00767808	26	23	0.00042659	0.00630187	Patescibacteria	Gracilibacteria	JGI_0000069-P22	JGI_0000069-P22_fa	JGI_0000069-P22_ge
Otu01315	Low_guts	-0.00638748	26	16	0.000426867	0.00630187	Bacteria_unclassified	Bacteria_unclassified	Bacteria_unclassified	Bacteria_unclassified	Bacteria_unclassified
Otu01099	Medium_guts	-0.00725185	26	19	0.000431515	0.00636369	Bacteria_unclassified	Bacteria_unclassified	Bacteria_unclassified	Bacteria_unclassified	Bacteria_unclassified
Otu01302	High_guts	-0.00876358	26	10	0.000434743	0.00640447	Firmicutes	Firmicutes_unclassified	Firmicutes_unclassified	Firmicutes_unclassified	Firmicutes_unclassified
Otu00721	Low_guts	0.00735576	26	25	0.000437381	0.00643648	Elusimicrobia	Elusimicrobia	Elusimicrobiales	Elusimicrobiaceae	Elusimicrobium
Otu00512	Medium_guts	0.010227	26	9	0.000439855	0.00644545	Proteobacteria	Gammaproteobacteria	Betaproteobacteriales	Burkholderiaceae	Burkholderia-Caballeronia-Paraburkholderia
Otu00962	Low_guts	0.00619797	26	23	0.000439842	0.00644545	Firmicutes	Clostridia	Clostridiales	Lachnospiraceae	Lachnospiraceae_unclassified
Otu01472	High_guts	-0.00733471	26	10	0.000439706	0.00644545	Firmicutes	Clostridia	Clostridiales	Ruminococcaceae	Ruminococcaceae_unclassified
Otu00750	Low_guts	-0.00765765	26	22	0.000438759	0.00644545	Spirochaetes	Spirochaetia	Spirochaetales	Spirochaetaceae	Treponema
Otu00798	High_guts	-0.0135712	26	20	0.000443288	0.0064889	Actinobacteria	Actinobacteria	Actinobacteria_unclassified	Actinobacteria_unclassified	Actinobacteria_unclassified
Otu00363	High_guts	0.0137334	26	26	0.000444227	0.00649576	Elusimicrobia	Elusimicrobia	Elusimicrobiales	Elusimicrobiaceae	Elusimicrobium
Otu01481	Low_guts	0.00571739	26	15	0.000446469	0.00652165	Firmicutes	Clostridia	Clostridiales	Ruminococcaceae	Ruminococcaceae_UCG-014
Otu00981	Medium_guts	-0.00681089	26	15	0.000447937	0.00653619	Firmicutes	Clostridia	Clostridiales	Ruminococcaceae	Ruminococcaceae_unclassified
Otu01073	Medium_guts	0.0127986	26	14	0.000448747	0.00654111	Actinobacteria	Actinobacteria	Actinobacteria_unclassified	Actinobacteria_unclassified	Actinobacteria_unclassified
Otu00720	Low_guts	0.0141163	26	16	0.000451221	0.00655645	Bacteria_unclassified	Bacteria_unclassified	Bacteria_unclassified	Bacteria_unclassified	Bacteria_unclassified
Otu01773	Medium_guts	-0.00585956	26	10	0.000450945	0.00655645	Bacteria_unclassified	Bacteria_unclassified	Bacteria_unclassified	Bacteria_unclassified	Bacteria_unclassified
Otu01773	Low_guts	-0.00585956	26	10	0.000450945	0.00655645	Bacteria_unclassified	Bacteria_unclassified	Bacteria_unclassified	Bacteria_unclassified	Bacteria_unclassified
Otu01282	High_guts	-0.00877781	26	11	0.000452241	0.00656438	Firmicutes	Clostridia	Clostridiales	Ruminococcaceae	Ruminococcaceae_unclassified
Otu00609	Medium_guts	-0.0158601	26	9	0.000458264	0.00663787	Firmicutes	Clostridia	Clostridiales	Lachnospiraceae	Tyzzerella_3
Otu00609	Low_guts	-0.0158601	26	9	0.000458264	0.00663787	Firmicutes	Clostridia	Clostridiales	Lachnospiraceae	Tyzzerella_3
Otu01811	High_guts	-0.00579262	26	10	0.000460596	0.00666249	Bacteria_unclassified	Bacteria_unclassified	Bacteria_unclassified	Bacteria_unclassified	Bacteria_unclassified
Otu00697	High_guts	-0.0168418	26	10	0.000460927	0.00666249	Firmicutes	Clostridia	Clostridiales	Ruminococcaceae	Ruminococcaceae_unclassified
Otu01003	High_guts	-0.00872998	26	19	0.000461574	0.00666488	Actinobacteria	Actinobacteria	Actinobacteria_unclassified	Actinobacteria_unclassified	Actinobacteria_unclassified
Otu01566	Medium_guts	-0.00541812	26	14	0.00046541	0.00671326	Bacteria_unclassified	Bacteria_unclassified	Bacteria_unclassified	Bacteria_unclassified	Bacteria_unclassified
Otu01348	Low_guts	-0.00393693	26	11	0.000467383	0.0067347	Firmicutes	Clostridia	Clostridiales	Clostridiales_unclassified	Clostridiales_unclassified
Otu01395	High_guts	-0.00826819	26	11	0.000470517	0.0067728	Firmicutes	Clostridia	Clostridiales	Ruminococcaceae	Ruminococcaceae_unclassified
Otu01612	Low_guts	-0.00560502	26	16	0.000471788	0.00678404	Firmicutes	Clostridia	Clostridiales	Ruminococcaceae	Ruminococcaceae_ge
Otu00081	Medium_guts	0.0180104	26	26	0.000472641	0.00678924	Synergistetes	Synergistia	Synergistales	Synergistaceae	Fretibacterium
Otu01281	Low_guts	-0.00647095	26	21	0.00048241	0.00692239	Firmicutes	Firmicutes_unclassified	Firmicutes_unclassified	Firmicutes_unclassified	Firmicutes_unclassified
Otu01496	Medium_guts	-0.00707309	26	11	0.000491555	0.0070463	Bacteria_unclassified	Bacteria_unclassified	Bacteria_unclassified	Bacteria_unclassified	Bacteria_unclassified
Otu00389	High_guts	0.0181973	26	16	0.000493375	0.00706507	Actinobacteria	Coriobacteriia	Coriobacteriales	Coriobacteriales_unclassified	Coriobacteriales_unclassified
Otu00693	Low_guts	-0.00841485	26	26	0.000499432	0.00714174	Patescibacteria	Gracilibacteria	JGI_0000069-P22	JGI_0000069-P22_fa	JGI_0000069-P22_ge
Otu00747	High_guts	-0.0131823	26	21	0.000499762	0.00714174	Firmicutes	Firmicutes_unclassified	Firmicutes_unclassified	Firmicutes_unclassified	Firmicutes_unclassified
Otu00649	Medium_guts	-0.00882173	26	22	0.00050451	0.00720215	Firmicutes	Clostridia	Clostridiales	Ruminococcaceae	Ruminococcaceae_unclassified
Otu00858	High_guts	0.00774614	26	25	0.000506615	0.00722475	Firmicutes	Clostridia	Clostridiales	Christensenellaceae	Christensenellaceae_R-7_group
Otu00450	Medium_guts	0.0251394	26	10	0.000514033	0.00732299	Firmicutes	Clostridia	Clostridiales	Lachnospiraceae	Lachnospiraceae_unclassified
Otu00348	Low_guts	0.00992124	26	26	0.000519189	0.00738883	Firmicutes	Clostridia	Clostridiales	Ruminococcaceae	Ruminococcaceae_unclassified
Otu01077	Medium_guts	-0.00743375	26	19	0.000521669	0.00741649	Firmicutes	Clostridia	Clostridiales	Ruminococcaceae	Ruminococcaceae_unclassified
Otu01495	Low_guts	0.00681523	26	7	0.000524581	0.00744259	Spirochaetes	Spirochaetia	Spirochaetales	Spirochaetaceae	Treponema
Otu00633	Medium_guts	-0.0138843	26	19	0.000524391	0.00744259	Firmicutes	Clostridia	Clostridiales	Ruminococcaceae	Ruminococcaceae_UCG-014
Otu01066	High_guts	0.0204482	26	2	0.000525791	0.00745212	Firmicutes	Clostridia	Clostridiales	Family_XIII	uncultured
Otu01834	Medium_guts	0.00632521	26	5	0.000526961	0.00746105	Bacteroidetes	Bacteroidia	Bacteroidales	Rikenellaceae	BCf9-17_termite_group
Otu00853	Low_guts	0.00920464	26	14	0.000527685	0.00746367	Bacteria_unclassified	Bacteria_unclassified	Bacteria_unclassified	Bacteria_unclassified	Bacteria_unclassified
Otu00464	High_guts	0.0180228	26	21	0.000531873	0.00750944	Actinobacteria	Actinobacteria	Micrococcales	Micrococcales_unclassified	Micrococcales_unclassified
Otu01604	High_guts	0.0145574	26	2	0.000532007	0.00750944	Firmicutes	Firmicutes_unclassified	Firmicutes_unclassified	Firmicutes_unclassified	Firmicutes_unclassified
Otu00763	Medium_guts	-0.00986769	26	21	0.000533642	0.00751752	Bacteroidetes	Bacteroidia	Bacteroidales	Bacteroidales_unclassified	Bacteroidales_unclassified
Otu00229	Low_guts	-0.011643	26	26	0.000533666	0.00751752	Bacteroidetes	Bacteroidia	Bacteroidales	Rs-E47_termite_group	Rs-E47_termite_group_ge
Otu00811	Low_guts	-0.00880742	26	21	0.000540781	0.00760999	Bacteria_unclassified	Bacteria_unclassified	Bacteria_unclassified	Bacteria_unclassified	Bacteria_unclassified
Otu01940	Medium_guts	-0.00421417	26	12	0.00054755	0.00769742	Firmicutes	Clostridia	Clostridiales	Ruminococcaceae	Ruminococcaceae_unclassified
Otu01844	Medium_guts	-0.00393964	26	14	0.0005506	0.00773244	Firmicutes	Clostridia	Clostridiales	Ruminococcaceae	Ruminococcaceae_unclassified
Otu01141	Low_guts	-0.00646164	26	23	0.000554857	0.00778431	Spirochaetes	Spirochaetia	Spirochaetales	Spirochaetaceae	Spirochaetaceae_unclassified
Otu01050	Low_guts	-0.0107957	26	10	0.000563422	0.00788848	Firmicutes	Clostridia	Clostridiales	Clostridiales_unclassified	Clostridiales_unclassified
Otu01050	Medium_guts	-0.0107957	26	10	0.000563422	0.00788848	Firmicutes	Clostridia	Clostridiales	Clostridiales_unclassified	Clostridiales_unclassified
Otu01202	Low_guts	0.00590369	26	23	0.000566261	0.00790123	Firmicutes	Clostridia	Clostridiales	Lachnospiraceae	Tyzzerella_3
Otu01487	High_guts	-0.00334166	26	10	0.00056528	0.00790123	Firmicutes	Clostridia	Clostridiales	Clostridiales_unclassified	Clostridiales_unclassified
Otu00599	Low_guts	-0.0180966	26	11	0.000566617	0.00790123	Firmicutes	Clostridia	Clostridiales	Ruminococcaceae	Ruminococcaceae_unclassified
Otu00599	Medium_guts	-0.0180966	26	11	0.000566617	0.00790123	Firmicutes	Clostridia	Clostridiales	Ruminococcaceae	Ruminococcaceae_unclassified
Otu00392	Medium_guts	-0.0270434	26	14	0.000567375	0.00790383	Firmicutes	Clostridia	Clostridiales	Ruminococcaceae	Ruminococcaceae_unclassified
Otu01613	Low_guts	0.00456155	26	10	0.000569213	0.00792145	Bacteria_unclassified	Bacteria_unclassified	Bacteria_unclassified	Bacteria_unclassified	Bacteria_unclassified
Otu00871	High_guts	-0.0119908	26	19	0.000575926	0.00800682	Spirochaetes	Spirochaetia	Spirochaetales	Spirochaetaceae	Treponema
Otu00363	Medium_guts	0.012332	26	26	0.000577278	0.00801756	Elusimicrobia	Elusimicrobia	Elusimicrobiales	Elusimicrobiaceae	Elusimicrobium
Otu00147	Low_guts	-0.0472736	26	11	0.000580764	0.00805788	Spirochaetes	Spirochaetia	Spirochaetales	Spirochaetaceae	Treponema
Otu00034	Medium_guts	0.0425602	26	25	0.000583284	0.00807664	Bacteroidetes	Bacteroidia	Bacteroidales	Dysgonomonadaceae	Dysgonomonas
Otu00157	Medium_guts	-0.0197731	26	26	0.000582816	0.00807664	Bacteroidetes	Bacteroidia	Bacteroidales	Bacteroidales_unclassified	Bacteroidales_unclassified
Otu00265	Low_guts	0.00911587	26	26	0.000588153	0.00813592	Firmicutes	Clostridia	Clostridiales	Family_XIII	Family_XIII_unclassified
Otu01058	Low_guts	0.0058544	26	21	0.000589364	0.00814453	Firmicutes	Clostridia	Clostridiales	Clostridiales_unclassified	Clostridiales_unclassified
Otu00077	High_guts	0.0401842	26	24	0.00059074	0.00814726	Bacteroidetes	Bacteroidia	Bacteroidales	Bacteroidales_unclassified	Bacteroidales_unclassified
Otu01039	Medium_guts	-0.00848064	26	21	0.000590624	0.00814726	Spirochaetes	Spirochaetia	Spirochaetales	Spirochaetaceae	Treponema
Otu01595	High_guts	-0.00624623	26	11	0.000595086	0.00819537	Bacteria_unclassified	Bacteria_unclassified	Bacteria_unclassified	Bacteria_unclassified	Bacteria_unclassified
Otu00633	High_guts	-0.0148664	26	19	0.000595413	0.00819537	Firmicutes	Clostridia	Clostridiales	Ruminococcaceae	Ruminococcaceae_UCG-014
Otu00406	High_guts	-0.0270768	26	11	0.000599556	0.00824419	Firmicutes	Clostridia	Clostridiales	Ruminococcaceae	Ruminococcaceae_unclassified
Otu01354	High_guts	-0.00386404	26	16	0.000601043	0.00825643	Bacteria_unclassified	Bacteria_unclassified	Bacteria_unclassified	Bacteria_unclassified	Bacteria_unclassified
Otu01089	Low_guts	0.00514669	26	20	0.000603269	0.00827058	Proteobacteria	Alphaproteobacteria	Alphaproteobacteria_unclassified	Alphaproteobacteria_unclassified	Alphaproteobacteria_unclassified
Otu01085	High_guts	-0.0108944	26	10	0.00060274	0.00827058	Firmicutes	Clostridia	Clostridiales	Ruminococcaceae	Ruminococcaceae_unclassified
Otu00449	High_guts	-0.0130176	26	21	0.000622744	0.00852912	Firmicutes	Bacilli	Lactobacillales	Lactobacillales_unclassified	Lactobacillales_unclassified
Otu02179	Medium_guts	0.00610896	26	5	0.000624149	0.00853148	Firmicutes	Bacilli	Bacillales	Bacillales_unclassified	Bacillales_unclassified
Otu01489	Low_guts	-0.00524844	26	18	0.000623699	0.00853148	Bacteria_unclassified	Bacteria_unclassified	Bacteria_unclassified	Bacteria_unclassified	Bacteria_unclassified
Otu00323	Medium_guts	-0.0124184	26	26	0.000637622	0.00870703	Spirochaetes	Spirochaetia	Spirochaetales	Spirochaetaceae	Treponema
Otu00473	Low_guts	0.00478646	26	4	0.000638324	0.00870802	Proteobacteria	Alphaproteobacteria	Sphingomonadales	Sphingomonadaceae	Sphingomonadaceae_unclassified
Otu01204	Low_guts	-0.00460323	26	19	0.000644141	0.00877664	Spirochaetes	Spirochaetia	Spirochaetales	Spirochaetaceae	Treponema
Otu01264	Low_guts	-0.00777767	26	17	0.000644623	0.00877664	Bacteroidetes	Bacteroidia	Bacteroidales	Bacteroidales_unclassified	Bacteroidales_unclassified
Otu00261	High_guts	0.0406163	26	26	0.000647731	0.00881029	Firmicutes	Firmicutes_unclassified	Firmicutes_unclassified	Firmicutes_unclassified	Firmicutes_unclassified
Otu01117	High_guts	-0.00891612	26	19	0.00064937	0.00881195	Actinobacteria	Actinobacteria	Actinobacteria_unclassified	Actinobacteria_unclassified	Actinobacteria_unclassified
Otu00903	High_guts	-0.00932325	26	21	0.000649764	0.00881195	Spirochaetes	Spirochaetia	Spirochaetales	Spirochaetaceae	Treponema
Otu00345	Low_guts	-0.0141033	26	26	0.000649322	0.00881195	Spirochaetes	Spirochaetia	Spirochaetales	Spirochaetaceae	Treponema
Otu00170	Medium_guts	-0.0335482	26	19	0.000652286	0.00883748	Bacteria_unclassified	Bacteria_unclassified	Bacteria_unclassified	Bacteria_unclassified	Bacteria_unclassified
Otu01057	High_guts	-0.00625476	26	24	0.000653288	0.00883793	Firmicutes	Clostridia	Clostridiales	Ruminococcaceae	Ruminococcaceae_NK4A214_group
Otu00023	Low_guts	-0.0575345	26	23	0.000653596	0.00883793	Spirochaetes	Spirochaetia	Spirochaetales	Spirochaetaceae	Treponema
Otu00782	High_guts	-0.0144784	26	11	0.000657862	0.00888692	Firmicutes	Clostridia	Clostridiales	Ruminococcaceae	Ruminococcaceae_unclassified
Otu01036	High_guts	-0.00562769	26	24	0.000664066	0.00896198	Firmicutes	Clostridia	Clostridiales	Ruminococcaceae	Ruminococcaceae_unclassified
Otu00268	Low_guts	-0.0185444	26	22	0.000677109	0.0091291	Proteobacteria	Proteobacteria_unclassified	Proteobacteria_unclassified	Proteobacteria_unclassified	Proteobacteria_unclassified
Otu00689	Medium_guts	0.0252149	26	5	0.000681194	0.00917523	Firmicutes	Clostridia	Clostridiales	Ruminococcaceae	Ruminococcaceae_unclassified
Otu00645	Low_guts	-0.0111472	26	21	0.000684673	0.00921312	Elusimicrobia	Endomicrobia	Endomicrobiales	Endomicrobiaceae	Candidatus_Endomicrobium
Otu00524	High_guts	0.0214587	26	23	0.000700666	0.00941916	Spirochaetes	Spirochaetia	Spirochaetales	Spirochaetaceae	Treponema
Otu00658	Medium_guts	-0.0141179	26	12	0.000703255	0.00944479	Bacteria_unclassified	Bacteria_unclassified	Bacteria_unclassified	Bacteria_unclassified	Bacteria_unclassified
Otu00864	Medium_guts	-0.00947284	26	17	0.000707913	0.00949812	Firmicutes	Clostridia	Clostridiales	Ruminococcaceae	Ruminococcaceae_unclassified
Otu00514	Low_guts	-0.00841509	26	22	0.000717752	0.0096208	Spirochaetes	Spirochaetia	Spirochaetales	Spirochaetaceae	Treponema
Otu01379	Low_guts	-0.00593527	26	18	0.000720319	0.00964585	Bacteria_unclassified	Bacteria_unclassified	Bacteria_unclassified	Bacteria_unclassified	Bacteria_unclassified
Otu00872	Low_guts	-0.0106652	26	10	0.000732563	0.00979087	Firmicutes	Bacilli	Lactobacillales	Enterococcaceae	Enterococcus
Otu00872	Medium_guts	-0.0106652	26	10	0.000732563	0.00979087	Firmicutes	Bacilli	Lactobacillales	Enterococcaceae	Enterococcus
Otu01619	High_guts	-0.00541422	26	17	0.000749592	0.0100088	Proteobacteria	Proteobacteria_unclassified	Proteobacteria_unclassified	Proteobacteria_unclassified	Proteobacteria_unclassified
Otu00778	High_guts	0.0162745	26	3	0.000755898	0.0100833	Bacteroidetes	Bacteroidia	Flavobacteriales	Weeksellaceae	Chryseobacterium
Otu00915	Medium_guts	-0.012745	26	12	0.000758879	0.0101035	Firmicutes	Clostridia	Clostridiales	Clostridiales_unclassified	Clostridiales_unclassified
Otu00500	Low_guts	-0.0158097	26	16	0.000758828	0.0101035	Bacteria_unclassified	Bacteria_unclassified	Bacteria_unclassified	Bacteria_unclassified	Bacteria_unclassified
Otu00306	High_guts	-0.0110677	26	26	0.000761232	0.0101251	Firmicutes	Clostridia	Clostridiales	Clostridiales_unclassified	Clostridiales_unclassified
Otu01215	High_guts	0.00544302	26	25	0.000762348	0.0101302	Proteobacteria	Gammaproteobacteria	Alteromonadales	Shewanellaceae	Shewanella
Otu01304	High_guts	-0.00835584	26	12	0.000770175	0.0102244	Verrucomicrobia	Verrucomicrobiae	Opitutales	Puniceicoccaceae	Puniceicoccaceae_ge
Otu00393	Medium_guts	0.0117817	26	23	0.000778213	0.0102916	Bacteroidetes	Bacteroidia	Bacteroidia_unclassified	Bacteroidia_unclassified	Bacteroidia_unclassified
Otu01296	Medium_guts	-0.00887891	26	9	0.000777841	0.0102916	Firmicutes	Clostridia	Clostridiales	Ruminococcaceae	Ruminococcaceae_unclassified
Otu01296	Low_guts	-0.00887891	26	9	0.000777841	0.0102916	Firmicutes	Clostridia	Clostridiales	Ruminococcaceae	Ruminococcaceae_unclassified
Otu01013	High_guts	-0.00916405	26	19	0.000778008	0.0102916	Spirochaetes	Spirochaetia	Spirochaetales	Spirochaetaceae	Treponema
Otu00323	Low_guts	-0.0121495	26	26	0.000786341	0.0103892	Spirochaetes	Spirochaetia	Spirochaetales	Spirochaetaceae	Treponema
Otu00138	High_guts	0.020869	26	26	0.000790628	0.0104358	Bacteroidetes	Bacteroidia	Bacteroidales	Bacteroidales_unclassified	Bacteroidales_unclassified
Otu01298	Medium_guts	-0.00784604	26	9	0.000794088	0.0104615	Bacteria_unclassified	Bacteria_unclassified	Bacteria_unclassified	Bacteria_unclassified	Bacteria_unclassified
Otu01298	Low_guts	-0.00784604	26	9	0.000794088	0.0104615	Bacteria_unclassified	Bacteria_unclassified	Bacteria_unclassified	Bacteria_unclassified	Bacteria_unclassified
Otu01329	High_guts	0.0075663	26	24	0.000796627	0.0104703	Firmicutes	Clostridia	Clostridiales	Clostridiales_unclassified	Clostridiales_unclassified
Otu00482	Medium_guts	0.00275803	26	12	0.000797025	0.0104703	Elusimicrobia	Elusimicrobia	Elusimicrobiales	Elusimicrobiaceae	Elusimicrobium
Otu00900	High_guts	-0.00892872	26	19	0.000796992	0.0104703	Firmicutes	Clostridia	Clostridiales	Ruminococcaceae	CAG-352
Otu00016	Low_guts	-0.0619567	26	22	0.00079797	0.0104728	Spirochaetes	Spirochaetia	Spirochaetales	Spirochaetaceae	Treponema_2
Otu00263	Low_guts	-0.0116384	26	26	0.000800771	0.0104996	Firmicutes	Clostridia	Clostridiales	Family_XIII	Anaerovorax
Otu01540	High_guts	-0.0054904	26	11	0.000808645	0.0105928	Bacteroidetes	Bacteroidia	Bacteroidales	Prolixibacteraceae	WCHB1-32
Otu00120	High_guts	-0.0421758	26	21	0.000813598	0.0106476	Firmicutes	Clostridia	Clostridiales	Ruminococcaceae	Ruminococcaceae_unclassified
Otu00788	High_guts	-0.0145507	26	20	0.000815468	0.010662	Bacteroidetes	Bacteroidia	Bacteroidia_unclassified	Bacteroidia_unclassified	Bacteroidia_unclassified
Otu01363	High_guts	-0.00666879	26	16	0.00082103	0.0107246	Firmicutes	Clostridia	Clostridiales	Lachnospiraceae	Lachnospiraceae_unclassified
Otu00055	Medium_guts	0.0485079	26	25	0.000826476	0.0107855	Actinobacteria	Actinobacteria	Actinobacteria_unclassified	Actinobacteria_unclassified	Actinobacteria_unclassified
Otu01267	High_guts	-0.00718951	26	19	0.000831379	0.0108393	Bacteroidetes	Bacteroidia	Bacteroidales	Dysgonomonadaceae	Candidatus_Symbiothrix
Otu00037	Medium_guts	0.0266179	26	26	0.000838748	0.0109251	Synergistetes	Synergistia	Synergistales	Synergistaceae	Fretibacterium
Otu01552	Medium_guts	-0.00649869	26	9	0.000841411	0.0109391	Firmicutes	Clostridia	Clostridiales	Ruminococcaceae	Ruminococcaceae_unclassified
Otu01552	Low_guts	-0.00649869	26	9	0.000841411	0.0109391	Firmicutes	Clostridia	Clostridiales	Ruminococcaceae	Ruminococcaceae_unclassified
Otu01306	High_guts	-0.00769648	26	20	0.000856886	0.0111299	Bacteria_unclassified	Bacteria_unclassified	Bacteria_unclassified	Bacteria_unclassified	Bacteria_unclassified
Otu00945	High_guts	-0.00977914	26	10	0.00085854	0.0111409	Bacteria_unclassified	Bacteria_unclassified	Bacteria_unclassified	Bacteria_unclassified	Bacteria_unclassified
Otu01747	Low_guts	-0.00564341	26	9	0.000860394	0.011144	Firmicutes	Bacilli	Lactobacillales	Lactobacillales_unclassified	Lactobacillales_unclassified
Otu01747	Medium_guts	-0.00564341	26	9	0.000860394	0.011144	Firmicutes	Bacilli	Lactobacillales	Lactobacillales_unclassified	Lactobacillales_unclassified
Otu01155	High_guts	-0.00688992	26	20	0.00087204	0.0112843	Firmicutes	Clostridia	Clostridiales	Lachnospiraceae	Tyzzerella_3
Otu00392	Low_guts	-0.0258515	26	14	0.000873838	0.011297	Firmicutes	Clostridia	Clostridiales	Ruminococcaceae	Ruminococcaceae_unclassified
Otu00290	High_guts	-0.0128512	26	26	0.00087919	0.0113556	Firmicutes	Clostridia	Clostridiales	Ruminococcaceae	Ruminococcaceae_unclassified
Otu00534	High_guts	-0.0201063	26	15	0.000881113	0.0113698	Bacteria_unclassified	Bacteria_unclassified	Bacteria_unclassified	Bacteria_unclassified	Bacteria_unclassified
Otu00195	Low_guts	0.0102875	26	26	0.000887739	0.0114312	Planctomycetes	vadinHA49	vadinHA49_or	vadinHA49_fa	vadinHA49_ge
Otu01114	High_guts	-0.0067402	26	20	0.000888351	0.0114312	Bacteria_unclassified	Bacteria_unclassified	Bacteria_unclassified	Bacteria_unclassified	Bacteria_unclassified
Otu01316	Medium_guts	-0.00804794	26	10	0.000887347	0.0114312	Bacteria_unclassified	Bacteria_unclassified	Bacteria_unclassified	Bacteria_unclassified	Bacteria_unclassified
Otu01454	High_guts	-0.00679533	26	16	0.000889962	0.0114413	Firmicutes	Clostridia	Clostridiales	Lachnospiraceae	Tyzzerella_3
Otu01188	High_guts	-0.00929601	26	10	0.000898982	0.0115465	Bacteria_unclassified	Bacteria_unclassified	Bacteria_unclassified	Bacteria_unclassified	Bacteria_unclassified
Otu00653	Low_guts	0.0099123	26	23	0.000902015	0.0115747	Firmicutes	Clostridia	Clostridiales	Ruminococcaceae	Ruminococcaceae_ge
Otu00344	Low_guts	-0.00906415	26	25	0.000903749	0.0115769	Spirochaetes	Spirochaetia	Spirochaetales	Spirochaetaceae	Spirochaetaceae_unclassified
Otu00341	High_guts	-0.0305899	26	13	0.00090386	0.0115769	Spirochaetes	Spirochaetia	Spirochaetales	Spirochaetaceae	Treponema
Otu01687	Low_guts	-0.00406543	26	13	0.000910359	0.0116494	Firmicutes	Clostridia	Clostridiales	Ruminococcaceae	Ruminococcaceae_unclassified
Otu00732	Low_guts	-0.0161276	26	12	0.000922685	0.0117853	Firmicutes	Clostridia	Clostridiales	Clostridiales_unclassified	Clostridiales_unclassified
Otu00732	Medium_guts	-0.0161276	26	12	0.000922685	0.0117853	Firmicutes	Clostridia	Clostridiales	Clostridiales_unclassified	Clostridiales_unclassified
Otu01295	High_guts	-0.00575657	26	20	0.000924894	0.0118026	Firmicutes	Clostridia	Clostridiales	Ruminococcaceae	Ruminococcaceae_unclassified
Otu01544	Low_guts	-0.00560712	26	14	0.000929099	0.0118345	Firmicutes	Clostridia	Clostridiales	Ruminococcaceae	Ruminococcaceae_unclassified
Otu00563	Low_guts	-0.0114912	26	20	0.000928826	0.0118345	Bacteria_unclassified	Bacteria_unclassified	Bacteria_unclassified	Bacteria_unclassified	Bacteria_unclassified
Otu01124	Medium_guts	-0.00732324	26	22	0.000939921	0.0119515	Spirochaetes	Spirochaetia	Spirochaetales	Spirochaetaceae	Treponema
Otu00592	High_guts	-0.0142398	26	21	0.000940015	0.0119515	Actinobacteria	Actinobacteria	Micrococcales	Micrococcales_unclassified	Micrococcales_unclassified
Otu00392	High_guts	-0.0277069	26	14	0.000976359	0.0124022	Firmicutes	Clostridia	Clostridiales	Ruminococcaceae	Ruminococcaceae_unclassified
Otu00087	Low_guts	0.00554701	26	11	0.000981123	0.0124285	Bacteroidetes	Bacteroidia	Cytophagales	Spirosomaceae	Dyadobacter
Otu01597	Medium_guts	-0.00532326	26	13	0.000979943	0.0124285	Spirochaetes	Spirochaetia	Spirochaetales	Spirochaetaceae	Treponema
Otu00981	High_guts	-0.00681089	26	15	0.000980491	0.0124285	Firmicutes	Clostridia	Clostridiales	Ruminococcaceae	Ruminococcaceae_unclassified
Otu01773	High_guts	-0.00585956	26	10	0.000986524	0.0124854	Bacteria_unclassified	Bacteria_unclassified	Bacteria_unclassified	Bacteria_unclassified	Bacteria_unclassified
Otu00776	Low_guts	-0.00976921	26	25	0.000989077	0.0125063	Bacteria_unclassified	Bacteria_unclassified	Bacteria_unclassified	Bacteria_unclassified	Bacteria_unclassified
Otu00449	Medium_guts	0.0114212	26	21	0.000995339	0.012574	Firmicutes	Bacilli	Lactobacillales	Lactobacillales_unclassified	Lactobacillales_unclassified
Otu00988	Medium_guts	-0.00655451	26	18	0.000999094	0.0126099	Actinobacteria	Actinobacteria	Micrococcales	Micrococcales_unclassified	Micrococcales_unclassified
Otu00609	High_guts	-0.0158601	26	9	0.00100119	0.0126248	Firmicutes	Clostridia	Clostridiales	Lachnospiraceae	Tyzzerella_3
Otu01036	Low_guts	0.00496468	26	24	0.00100595	0.0126733	Firmicutes	Clostridia	Clostridiales	Ruminococcaceae	Ruminococcaceae_unclassified
Otu01566	High_guts	-0.00541812	26	14	0.00101548	0.0127818	Bacteria_unclassified	Bacteria_unclassified	Bacteria_unclassified	Bacteria_unclassified	Bacteria_unclassified
Otu00109	Medium_guts	-0.0366173	26	24	0.00101836	0.0128064	Bacteria_unclassified	Bacteria_unclassified	Bacteria_unclassified	Bacteria_unclassified	Bacteria_unclassified
Otu01411	Low_guts	0.00494452	26	18	0.00102069	0.012824	Bacteria_unclassified	Bacteria_unclassified	Bacteria_unclassified	Bacteria_unclassified	Bacteria_unclassified
Otu00368	Medium_guts	-0.0196717	26	21	0.00102193	0.0128279	Firmicutes	Firmicutes_unclassified	Firmicutes_unclassified	Firmicutes_unclassified	Firmicutes_unclassified
Otu00673	Medium_guts	-0.00759587	26	22	0.00103084	0.012928	Firmicutes	Clostridia	Clostridiales	Ruminococcaceae	Ruminococcaceae_unclassified
Otu00982	Low_guts	-0.00563952	26	23	0.00103186	0.0129291	Firmicutes	Clostridia	Clostridiales	Ruminococcaceae	Ruminococcaceae_unclassified
Otu01433	Low_guts	-0.00361824	26	13	0.00103407	0.012945	Firmicutes	Clostridia	Clostridiales	Ruminococcaceae	Ruminococcaceae_unclassified
Otu00923	Low_guts	-0.0122919	26	10	0.00103618	0.0129597	Bacteria_unclassified	Bacteria_unclassified	Bacteria_unclassified	Bacteria_unclassified	Bacteria_unclassified
Otu01015	Low_guts	-0.00788101	26	11	0.00105841	0.0132258	Spirochaetes	Spirochaetia	Spirochaetales	Spirochaetaceae	Treponema
Otu01083	High_guts	-0.00917515	26	18	0.00105993	0.0132329	Firmicutes	Clostridia	Clostridiales	Ruminococcaceae	Ruminococcaceae_ge
Otu01496	High_guts	-0.00707309	26	11	0.00106761	0.0133168	Bacteria_unclassified	Bacteria_unclassified	Bacteria_unclassified	Bacteria_unclassified	Bacteria_unclassified
Otu00580	Medium_guts	-0.0178183	26	10	0.0010706	0.0133299	Bacteria_unclassified	Bacteria_unclassified	Bacteria_unclassified	Bacteria_unclassified	Bacteria_unclassified
Otu00580	Low_guts	-0.0178183	26	10	0.0010706	0.0133299	Bacteria_unclassified	Bacteria_unclassified	Bacteria_unclassified	Bacteria_unclassified	Bacteria_unclassified
Otu00693	Medium_guts	-0.00776652	26	26	0.00107262	0.0133431	Patescibacteria	Gracilibacteria	JGI_0000069-P22	JGI_0000069-P22_fa	JGI_0000069-P22_ge
Otu01322	Medium_guts	-0.0041755	26	23	0.00107764	0.0133935	Firmicutes	Clostridia	Clostridiales	Clostridiales_unclassified	Clostridiales_unclassified
Otu01173	Medium_guts	0.00908301	26	12	0.0010917	0.013556	Spirochaetes	Spirochaetia	Spirochaetales	Spirochaetaceae	Spirochaetaceae_unclassified
Otu01392	High_guts	-0.00659807	26	18	0.00109386	0.0135707	Actinobacteria	Actinobacteria	Micrococcales	Micrococcales_unclassified	Micrococcales_unclassified
Otu00315	High_guts	-0.0124522	26	26	0.00109867	0.0136182	Firmicutes	Clostridia	Clostridiales	Lachnospiraceae	Tyzzerella_3
Otu00974	High_guts	-0.00902169	26	22	0.00111679	0.0138304	Firmicutes	Clostridia	Clostridiales	Ruminococcaceae	Ruminococcaceae_unclassified
Otu01150	Medium_guts	-0.00817511	26	18	0.00112487	0.013918	Firmicutes	Clostridia	Clostridiales	Ruminococcaceae	Ruminiclostridium_6
Otu00375	Medium_guts	-0.0122329	26	26	0.00112985	0.0139671	Spirochaetes	Spirochaetia	Spirochaetales	Spirochaetaceae	Treponema
Otu01495	Medium_guts	0.00628306	26	7	0.00113355	0.0140003	Spirochaetes	Spirochaetia	Spirochaetales	Spirochaetaceae	Treponema
Otu01466	High_guts	0.00900061	26	4	0.00113814	0.014032	Actinobacteria	Actinobacteria	Actinobacteria_unclassified	Actinobacteria_unclassified	Actinobacteria_unclassified
Otu00237	Medium_guts	-0.0259611	26	21	0.00113814	0.014032	Actinobacteria	Actinobacteria	Micrococcales	Microbacteriaceae	Microbacteriaceae_unclassified
Otu00747	Medium_guts	-0.011137	26	21	0.00114547	0.0141098	Firmicutes	Firmicutes_unclassified	Firmicutes_unclassified	Firmicutes_unclassified	Firmicutes_unclassified
Otu01454	Medium_guts	-0.00609419	26	16	0.00114725	0.0141192	Firmicutes	Clostridia	Clostridiales	Lachnospiraceae	Tyzzerella_3
Otu01230	Medium_guts	-0.00794264	26	15	0.00114937	0.0141203	Firmicutes	Clostridia	Clostridiales	Ruminococcaceae	Ruminococcaceae_NK4A214_group
Otu00199	Low_guts	-0.0264919	26	22	0.00114939	0.0141203	Proteobacteria	Gammaproteobacteria	Betaproteobacteriales	Betaproteobacteriales_unclassified	Betaproteobacteriales_unclassified
Otu01359	High_guts	-0.00491162	26	19	0.00115467	0.0141726	Bacteria_unclassified	Bacteria_unclassified	Bacteria_unclassified	Bacteria_unclassified	Bacteria_unclassified
Otu00725	Medium_guts	0.0204518	26	5	0.00115751	0.0141949	Bacteroidetes	Bacteroidia	Bacteroidales	Bacteroidales_unclassified	Bacteroidales_unclassified
Otu00568	Medium_guts	-0.0142781	26	21	0.0011675	0.0143047	Firmicutes	Clostridia	Clostridiales	Ruminococcaceae	Ruminococcaceae_unclassified
Otu01304	Low_guts	-0.00736164	26	12	0.00117254	0.0143537	Verrucomicrobia	Verrucomicrobiae	Opitutales	Puniceicoccaceae	Puniceicoccaceae_ge
Otu01940	High_guts	-0.00421417	26	12	0.00117844	0.0144133	Firmicutes	Clostridia	Clostridiales	Ruminococcaceae	Ruminococcaceae_unclassified
Otu01844	High_guts	-0.00393964	26	14	0.00118445	0.0144739	Firmicutes	Clostridia	Clostridiales	Ruminococcaceae	Ruminococcaceae_unclassified
Otu00915	Low_guts	-0.0121313	26	12	0.00119784	0.0146247	Firmicutes	Clostridia	Clostridiales	Clostridiales_unclassified	Clostridiales_unclassified
Otu01149	Medium_guts	0.00789525	26	17	0.00120158	0.0146573	Spirochaetes	Spirochaetia	Spirochaetales	Spirochaetaceae	Treponema
Otu00280	Low_guts	0.0130112	26	26	0.00120605	0.0146989	Bacteroidetes	Bacteroidia	Bacteroidales	Dysgonomonadaceae	Dysgonomonas
Otu01050	High_guts	-0.0107957	26	10	0.00120967	0.01473	Firmicutes	Clostridia	Clostridiales	Clostridiales_unclassified	Clostridiales_unclassified
Otu00089	Low_guts	-0.0324974	26	22	0.00121215	0.0147473	Bacteroidetes	Bacteroidia	Bacteroidales	Rikenellaceae	BCf9-17_termite_group
Otu00599	High_guts	-0.0180966	26	11	0.00121594	0.0147804	Firmicutes	Clostridia	Clostridiales	Ruminococcaceae	Ruminococcaceae_unclassified
Otu00481	High_guts	-0.0178613	26	20	0.00123078	0.0149477	Spirochaetes	Spirochaetia	Spirochaetales	Spirochaetaceae	Treponema
Otu00852	Low_guts	-0.01057	26	19	0.00124548	0.015113	Spirochaetes	Spirochaetia	Spirochaetales	Spirochaetaceae	Treponema
Otu00674	Low_guts	-0.00714944	26	22	0.00125431	0.0152068	Spirochaetes	Spirochaetia	Spirochaetales	Spirochaetaceae	Treponema
Otu00233	Medium_guts	-0.0156018	26	26	0.00125733	0.01523	Bacteria_unclassified	Bacteria_unclassified	Bacteria_unclassified	Bacteria_unclassified	Bacteria_unclassified
Otu00835	Medium_guts	-0.00601503	26	25	0.00126049	0.0152549	Firmicutes	Clostridia	Clostridiales	Ruminococcaceae	Ruminococcaceae_NK4A214_group
Otu00264	Medium_guts	-0.0205799	26	20	0.00126957	0.0153514	Spirochaetes	Spirochaetia	Spirochaetales	Spirochaetaceae	Treponema
Otu00921	Low_guts	-0.0139564	26	9	0.00127862	0.0154338	Elusimicrobia	Endomicrobia	Endomicrobiales	Endomicrobiaceae	Candidatus_Endomicrobium
Otu00921	Medium_guts	-0.0139564	26	9	0.00127862	0.0154338	Elusimicrobia	Endomicrobia	Endomicrobiales	Endomicrobiaceae	Candidatus_Endomicrobium
Otu01029	Low_guts	0.00718185	26	19	0.0012928	0.0155914	Bacteria_unclassified	Bacteria_unclassified	Bacteria_unclassified	Bacteria_unclassified	Bacteria_unclassified
Otu00276	High_guts	-0.0322123	26	19	0.00129794	0.0156397	Spirochaetes	Spirochaetia	Spirochaetales	Spirochaetaceae	Treponema
Otu01248	High_guts	-0.00740365	26	20	0.00131043	0.0157687	Spirochaetes	Spirochaetia	Spirochaetales	Spirochaetaceae	Treponema
Otu00094	High_guts	-0.0462743	26	23	0.00131092	0.0157687	Firmicutes	Bacilli	Lactobacillales	Lactobacillales_unclassified	Lactobacillales_unclassified
Otu00358	Low_guts	-0.0131255	26	22	0.00132358	0.0159071	Spirochaetes	Spirochaetia	Spirochaetales	Spirochaetaceae	Spirochaetaceae_unclassified
Otu00517	Low_guts	-0.00896422	26	25	0.00133843	0.0160716	Spirochaetes	Spirochaetia	Spirochaetales	Spirochaetaceae	Treponema
Otu00336	High_guts	-0.0270366	26	16	0.00134587	0.016147	Spirochaetes	Spirochaetia	Spirochaetales	Spirochaetaceae	Treponema
Otu01363	Medium_guts	-0.00582181	26	16	0.00135184	0.0162046	Firmicutes	Clostridia	Clostridiales	Lachnospiraceae	Lachnospiraceae_unclassified
Otu00007	Low_guts	0.0746573	26	26	0.00135966	0.0162419	Firmicutes	Clostridia	Clostridiales	Lachnospiraceae	Tyzzerella
Otu01499	Low_guts	-0.00474728	26	14	0.00135889	0.0162419	Firmicutes	Clostridia	Clostridia_unclassified	Clostridia_unclassified	Clostridia_unclassified
Otu00638	Medium_guts	-0.00671396	26	21	0.00135867	0.0162419	Firmicutes	Clostridia	Clostridiales	Ruminococcaceae	Ruminococcaceae_ge
Otu00112	Medium_guts	-0.0297043	26	26	0.00135955	0.0162419	Firmicutes	Clostridia	Clostridiales	Family_XIII	Family_XIII_unclassified
Otu00815	Medium_guts	-0.0129622	26	15	0.00137346	0.0163926	Bacteria_unclassified	Bacteria_unclassified	Bacteria_unclassified	Bacteria_unclassified	Bacteria_unclassified
Otu01546	High_guts	-0.00619733	26	17	0.00137476	0.016394	Bacteria_unclassified	Bacteria_unclassified	Bacteria_unclassified	Bacteria_unclassified	Bacteria_unclassified
Otu00268	Medium_guts	-0.0171711	26	22	0.00137758	0.0164135	Proteobacteria	Proteobacteria_unclassified	Proteobacteria_unclassified	Proteobacteria_unclassified	Proteobacteria_unclassified
Otu01394	High_guts	-0.0053257	26	13	0.00138265	0.0164597	Elusimicrobia	Elusimicrobia	Elusimicrobiales	Elusimicrobiaceae	Elusimicrobium
Otu00998	High_guts	-0.00908895	26	19	0.00138455	0.0164682	Firmicutes	Firmicutes_unclassified	Firmicutes_unclassified	Firmicutes_unclassified	Firmicutes_unclassified
Otu01349	High_guts	-0.00690242	26	18	0.0014055	0.016703	Bacteria_unclassified	Bacteria_unclassified	Bacteria_unclassified	Bacteria_unclassified	Bacteria_unclassified
Otu00341	Low_guts	-0.0268528	26	13	0.00140963	0.0167377	Spirochaetes	Spirochaetia	Spirochaetales	Spirochaetaceae	Treponema
Otu00131	High_guts	0.0555997	26	16	0.00141671	0.0168073	Spirochaetes	Spirochaetia	Spirochaetales	Spirochaetaceae	Treponema
Otu01473	High_guts	-0.00635008	26	17	0.00142964	0.0169462	Bacteria_unclassified	Bacteria_unclassified	Bacteria_unclassified	Bacteria_unclassified	Bacteria_unclassified
Otu00920	Low_guts	-0.00718312	26	23	0.00143779	0.0170137	Firmicutes	Clostridia	Clostridiales	Lachnospiraceae	Tyzzerella_3
Otu00480	Low_guts	-0.0232042	26	10	0.00143726	0.0170137	Firmicutes	Clostridia	Clostridiales	Lachnospiraceae	Lachnospiraceae_unclassified
Otu01641	Low_guts	0.00510468	26	14	0.00144443	0.0170776	Firmicutes	Clostridia	Clostridiales	Clostridiales_unclassified	Clostridiales_unclassified
Otu00823	Medium_guts	-0.00694795	26	24	0.00145015	0.0171305	Bacteria_unclassified	Bacteria_unclassified	Bacteria_unclassified	Bacteria_unclassified	Bacteria_unclassified
Otu00056	High_guts	0.0442671	26	26	0.00146329	0.0172711	Bacteroidetes	Bacteroidia	Bacteroidales	Dysgonomonadaceae	Dysgonomonas
Otu00963	Medium_guts	-0.00734767	26	18	0.00148115	0.0174561	Firmicutes	Clostridia	Clostridiales	Clostridiales_unclassified	Clostridiales_unclassified
Otu00658	High_guts	-0.0141179	26	12	0.00148149	0.0174561	Bacteria_unclassified	Bacteria_unclassified	Bacteria_unclassified	Bacteria_unclassified	Bacteria_unclassified
Otu00130	High_guts	-0.0226384	26	26	0.00148827	0.0175211	Actinobacteria	Coriobacteriia	Coriobacteriales	Coriobacteriales_unclassified	Coriobacteriales_unclassified
Otu01039	Low_guts	-0.00767204	26	21	0.00149332	0.0175507	Spirochaetes	Spirochaetia	Spirochaetales	Spirochaetaceae	Treponema
Otu00299	Medium_guts	-0.0152444	26	25	0.00149286	0.0175507	Firmicutes	Clostridia	Clostridiales	Ruminococcaceae	Ruminococcaceae_unclassified
Otu00306	Low_guts	0.00946639	26	26	0.00150845	0.0177134	Firmicutes	Clostridia	Clostridiales	Clostridiales_unclassified	Clostridiales_unclassified
Otu00967	High_guts	-0.00865277	26	20	0.00151195	0.0177395	Bacteria_unclassified	Bacteria_unclassified	Bacteria_unclassified	Bacteria_unclassified	Bacteria_unclassified
Otu00469	Medium_guts	0.00690202	26	21	0.00154173	0.0180125	Firmicutes	Clostridia	Clostridiales	Clostridiales_unclassified	Clostridiales_unclassified
Otu01168	Medium_guts	-0.00945715	26	9	0.00153914	0.0180125	Firmicutes	Clostridia	Clostridiales	Ruminococcaceae	Ruminococcaceae_unclassified
Otu01168	Low_guts	-0.00945715	26	9	0.00153914	0.0180125	Firmicutes	Clostridia	Clostridiales	Ruminococcaceae	Ruminococcaceae_unclassified
Otu00865	High_guts	-0.0100803	26	20	0.00154158	0.0180125	Bacteria_unclassified	Bacteria_unclassified	Bacteria_unclassified	Bacteria_unclassified	Bacteria_unclassified
Otu00872	High_guts	-0.0106652	26	10	0.00153779	0.0180125	Firmicutes	Bacilli	Lactobacillales	Enterococcaceae	Enterococcus
Otu01818	Low_guts	-0.00360983	26	12	0.00154304	0.0180125	Firmicutes	Clostridia	Clostridiales	Clostridiales_unclassified	Clostridiales_unclassified
Otu00542	High_guts	-0.00708402	26	26	0.00154594	0.0180311	Firmicutes	Clostridia	Clostridiales	Ruminococcaceae	Ruminococcaceae_NK4A214_group
Otu02524	High_guts	0.00599286	26	4	0.00154918	0.0180538	Firmicutes	Clostridia	Clostridiales	Clostridiales_unclassified	Clostridiales_unclassified
Otu00028	High_guts	0.0364006	26	26	0.00155861	0.0181403	Proteobacteria	Deltaproteobacteria	Desulfovibrionales	Desulfovibrionaceae	Desulfovibrio
Otu00534	Low_guts	-0.0174002	26	15	0.00155923	0.0181403	Bacteria_unclassified	Bacteria_unclassified	Bacteria_unclassified	Bacteria_unclassified	Bacteria_unclassified
Otu01192	Low_guts	-0.00879079	26	9	0.00157242	0.018263	Firmicutes	Clostridia	Clostridiales	Ruminococcaceae	Ruminococcaceae_unclassified
Otu01192	Medium_guts	-0.00879079	26	9	0.00157242	0.018263	Firmicutes	Clostridia	Clostridiales	Ruminococcaceae	Ruminococcaceae_unclassified
Otu00227	Low_guts	0.0151494	26	26	0.00158497	0.0183853	Euryarchaeota	Methanobacteria	Methanobacteriales	Methanobacteriaceae	Methanobrevibacter
Otu00427	High_guts	-0.0196439	26	22	0.00158561	0.0183853	Spirochaetes	Spirochaetia	Spirochaetales	Spirochaetaceae	Treponema
Otu00915	High_guts	-0.012745	26	12	0.00158817	0.0183996	Firmicutes	Clostridia	Clostridiales	Clostridiales_unclassified	Clostridiales_unclassified
Otu00764	Low_guts	-0.0109934	26	24	0.00159987	0.0185196	Bacteroidetes	Bacteroidia	Bacteroidia_unclassified	Bacteroidia_unclassified	Bacteroidia_unclassified
Otu00316	High_guts	0.00510218	26	4	0.00160885	0.018608	Planctomycetes	Planctomycetacia	Planctomycetales	Planctomycetales_unclassified	Planctomycetales_unclassified
Otu00465	Low_guts	0.0120551	26	25	0.00161398	0.0186249	Firmicutes	Clostridia	Clostridiales	Lachnospiraceae	Lachnospiraceae_unclassified
Otu01193	High_guts	0.00467167	26	25	0.00161434	0.0186249	Proteobacteria	Gammaproteobacteria	Betaproteobacteriales	Burkholderiaceae	Acidovorax
Otu01601	High_guts	-0.00627548	26	13	0.00161206	0.0186249	Spirochaetes	Spirochaetia	Spirochaetales	Spirochaetaceae	Treponema
Otu01252	High_guts	0.0056245	26	23	0.001624	0.0187092	Proteobacteria	Gammaproteobacteria	Betaproteobacteriales	Burkholderiaceae	Comamonas
Otu01296	High_guts	-0.00887891	26	9	0.00162436	0.0187092	Firmicutes	Clostridia	Clostridiales	Ruminococcaceae	Ruminococcaceae_unclassified
Otu01272	High_guts	-0.00650027	26	19	0.00164538	0.0189198	Bacteria_unclassified	Bacteria_unclassified	Bacteria_unclassified	Bacteria_unclassified	Bacteria_unclassified
Otu00114	Medium_guts	-0.0192738	26	26	0.00164532	0.0189198	Firmicutes	Clostridia	Clostridiales	Family_XIII	uncultured
Otu00242	Medium_guts	-0.0160308	26	26	0.00164867	0.0189419	Firmicutes	Clostridia	Clostridiales	Clostridiales_unclassified	Clostridiales_unclassified
Otu01822	Medium_guts	-0.00523186	26	9	0.00165611	0.0189678	Spirochaetes	Spirochaetia	Spirochaetales	Spirochaetaceae	Treponema
Otu01822	Low_guts	-0.00523186	26	9	0.00165611	0.0189678	Spirochaetes	Spirochaetia	Spirochaetales	Spirochaetaceae	Treponema
Otu01298	High_guts	-0.00784604	26	9	0.00165531	0.0189678	Bacteria_unclassified	Bacteria_unclassified	Bacteria_unclassified	Bacteria_unclassified	Bacteria_unclassified
Otu00490	High_guts	-0.0190567	26	24	0.00165641	0.0189678	Bacteria_unclassified	Bacteria_unclassified	Bacteria_unclassified	Bacteria_unclassified	Bacteria_unclassified
Otu00747	Low_guts	-0.0106775	26	21	0.00166225	0.0190189	Firmicutes	Firmicutes_unclassified	Firmicutes_unclassified	Firmicutes_unclassified	Firmicutes_unclassified
Otu02514	Low_guts	-0.0016526	26	8	0.00166892	0.0190637	Bacteria_unclassified	Bacteria_unclassified	Bacteria_unclassified	Bacteria_unclassified	Bacteria_unclassified
Otu02514	Medium_guts	-0.0016526	26	8	0.00166892	0.0190637	Bacteria_unclassified	Bacteria_unclassified	Bacteria_unclassified	Bacteria_unclassified	Bacteria_unclassified
Otu01386	Medium_guts	-0.00426174	26	18	0.00167497	0.019117	Firmicutes	Clostridia	Clostridiales	Ruminococcaceae	Ruminococcaceae_unclassified
Otu00489	High_guts	-0.017157	26	21	0.00168418	0.0192063	Bacteria_unclassified	Bacteria_unclassified	Bacteria_unclassified	Bacteria_unclassified	Bacteria_unclassified
Otu01496	Low_guts	-0.00619372	26	11	0.0016856	0.0192067	Bacteria_unclassified	Bacteria_unclassified	Bacteria_unclassified	Bacteria_unclassified	Bacteria_unclassified
Otu00657	Low_guts	0.00550536	26	26	0.00169934	0.0193473	Firmicutes	Clostridia	Clostridiales	Family_XIII	uncultured
Otu00655	High_guts	-0.00611598	26	21	0.00172346	0.0196057	Proteobacteria	Proteobacteria_unclassified	Proteobacteria_unclassified	Proteobacteria_unclassified	Proteobacteria_unclassified
Otu01881	High_guts	-0.00483893	26	14	0.00173686	0.0197419	Firmicutes	Clostridia	Clostridiales	Clostridiales_unclassified	Clostridiales_unclassified
Otu00435	Low_guts	0.00202372	26	9	0.00174588	0.0198119	Actinobacteria	Actinobacteria	Streptomycetales	Streptomycetaceae	Streptomyces
Otu01552	High_guts	-0.00649869	26	9	0.00174512	0.0198119	Firmicutes	Clostridia	Clostridiales	Ruminococcaceae	Ruminococcaceae_unclassified
Otu00852	Medium_guts	-0.010155	26	19	0.00176841	0.0200511	Spirochaetes	Spirochaetia	Spirochaetales	Spirochaetaceae	Treponema
Otu01858	Low_guts	-0.00357909	26	8	0.00177455	0.020056	Firmicutes	Firmicutes_unclassified	Firmicutes_unclassified	Firmicutes_unclassified	Firmicutes_unclassified
Otu01858	Medium_guts	-0.00357909	26	8	0.00177455	0.020056	Firmicutes	Firmicutes_unclassified	Firmicutes_unclassified	Firmicutes_unclassified	Firmicutes_unclassified
Otu01497	Medium_guts	-0.00422601	26	11	0.00177463	0.020056	Elusimicrobia	Endomicrobia	Endomicrobiales	Endomicrobiaceae	Candidatus_Endomicrobium
Otu00815	High_guts	-0.0136534	26	15	0.00177217	0.020056	Bacteria_unclassified	Bacteria_unclassified	Bacteria_unclassified	Bacteria_unclassified	Bacteria_unclassified
Otu01979	Low_guts	-0.00486106	26	12	0.00177862	0.0200788	Bacteria_unclassified	Bacteria_unclassified	Bacteria_unclassified	Bacteria_unclassified	Bacteria_unclassified
Otu01747	High_guts	-0.00564341	26	9	0.00178101	0.0200788	Firmicutes	Bacilli	Lactobacillales	Lactobacillales_unclassified	Lactobacillales_unclassified
Otu00108	Medium_guts	-0.0183348	26	26	0.00177983	0.0200788	Firmicutes	Clostridia	Clostridiales	Ruminococcaceae	Ruminococcaceae_UCG-010
Otu00240	Medium_guts	-0.00791492	26	26	0.00178873	0.0201495	Spirochaetes	Spirochaetia	Spirochaetales	Spirochaetaceae	Spirochaetaceae_unclassified
Otu00083	High_guts	-0.0230003	26	26	0.00180344	0.0202986	Spirochaetes	Spirochaetia	Spirochaetales	Spirochaetaceae	Treponema
Otu00146	High_guts	-0.0317676	26	21	0.00181445	0.0204059	Bacteria_unclassified	Bacteria_unclassified	Bacteria_unclassified	Bacteria_unclassified	Bacteria_unclassified
Otu01046	High_guts	0.0103321	26	16	0.00182272	0.0204503	Proteobacteria	Alphaproteobacteria	Alphaproteobacteria_unclassified	Alphaproteobacteria_unclassified	Alphaproteobacteria_unclassified
Otu01119	Medium_guts	0.00777879	26	14	0.00182149	0.0204503	Firmicutes	Clostridia	Clostridiales	Ruminococcaceae	Ruminococcaceae_ge
Otu00103	Low_guts	-0.0196951	26	22	0.00182283	0.0204503	Bacteria_unclassified	Bacteria_unclassified	Bacteria_unclassified	Bacteria_unclassified	Bacteria_unclassified
Otu00771	Medium_guts	0.00697529	26	19	0.00183315	0.0205328	Firmicutes	Clostridia	Clostridiales	Clostridiales_unclassified	Clostridiales_unclassified
Otu01316	High_guts	-0.00804794	26	10	0.00183184	0.0205328	Bacteria_unclassified	Bacteria_unclassified	Bacteria_unclassified	Bacteria_unclassified	Bacteria_unclassified
Otu00004	Low_guts	-0.0808418	26	23	0.00184239	0.0206195	Spirochaetes	Spirochaetia	Spirochaetales	Spirochaetaceae	Treponema_2
Otu00431	Medium_guts	-0.00698223	26	22	0.00185214	0.020712	Elusimicrobia	Endomicrobia	Endomicrobiales	Endomicrobiaceae	Candidatus_Endomicrobium
Otu01110	Low_guts	-0.00961414	26	9	0.00185942	0.0207598	Firmicutes	Clostridia	Clostridiales	Lachnospiraceae	Tyzzerella_3
Otu01110	Medium_guts	-0.00961414	26	9	0.00185942	0.0207598	Firmicutes	Clostridia	Clostridiales	Lachnospiraceae	Tyzzerella_3
Otu01741	Low_guts	-0.00220871	26	8	0.00187705	0.0209228	Firmicutes	Clostridia	Clostridiales	Ruminococcaceae	Ruminococcaceae_unclassified
Otu01741	Medium_guts	-0.00220871	26	8	0.00187705	0.0209228	Firmicutes	Clostridia	Clostridiales	Ruminococcaceae	Ruminococcaceae_unclassified
Otu00548	High_guts	-0.0128752	26	22	0.00189108	0.0210622	Bacteria_unclassified	Bacteria_unclassified	Bacteria_unclassified	Bacteria_unclassified	Bacteria_unclassified
Otu00732	High_guts	-0.0161276	26	12	0.00189827	0.0211253	Firmicutes	Clostridia	Clostridiales	Clostridiales_unclassified	Clostridiales_unclassified
Otu00377	High_guts	-0.0181175	26	21	0.00191071	0.0212467	Firmicutes	Clostridia	Clostridiales	Clostridiales_unclassified	Clostridiales_unclassified
Otu01490	High_guts	-0.00526864	26	20	0.00194471	0.0215996	Firmicutes	Clostridia	Clostridiales	Clostridiales_unclassified	Clostridiales_unclassified
Otu01736	Medium_guts	-0.00537085	26	11	0.00194557	0.0215996	Firmicutes	Clostridia	Clostridiales	Ruminococcaceae	Ruminococcaceae_NK4A214_group
Otu00459	Medium_guts	0.0122551	26	25	0.00194938	0.0216245	Bacteroidetes	Bacteroidia	Bacteroidia_unclassified	Bacteroidia_unclassified	Bacteroidia_unclassified
Otu00730	Medium_guts	-0.00651625	26	22	0.00195242	0.0216408	Firmicutes	Clostridia	Clostridiales	Ruminococcaceae	Ruminococcaceae_unclassified
Otu00142	High_guts	-0.0506828	26	13	0.00196494	0.0217622	Firmicutes	Firmicutes_unclassified	Firmicutes_unclassified	Firmicutes_unclassified	Firmicutes_unclassified
Otu00021	Medium_guts	-0.116716	26	8	0.00198745	0.0219763	Elusimicrobia	Endomicrobia	Endomicrobiales	Endomicrobiaceae	Candidatus_Endomicrobium
Otu00021	Low_guts	-0.116716	26	8	0.00198745	0.0219763	Elusimicrobia	Endomicrobia	Endomicrobiales	Endomicrobiaceae	Candidatus_Endomicrobium
Otu01257	High_guts	-0.00644606	26	22	0.00199766	0.0220716	Firmicutes	Clostridia	Clostridiales	Lachnospiraceae	Tyzzerella_3
Otu00408	Low_guts	-0.0144937	26	26	0.00202351	0.0223394	Spirochaetes	Spirochaetia	Spirochaetales	Spirochaetaceae	Treponema
Otu00230	Medium_guts	0.0155185	26	26	0.00205465	0.0226651	Synergistetes	Synergistia	Synergistales	Synergistaceae	Fretibacterium
Otu00336	Medium_guts	-0.0237187	26	16	0.00206501	0.0227612	Spirochaetes	Spirochaetia	Spirochaetales	Spirochaetaceae	Treponema
Otu00036	High_guts	-0.049275	26	25	0.00209114	0.0230308	Bacteroidetes	Bacteroidia	Bacteroidales	Bacteroidales_unclassified	Bacteroidales_unclassified
Otu00538	Medium_guts	-0.0154051	26	20	0.00210173	0.0231291	Firmicutes	Clostridia	Clostridiales	Clostridiales_unclassified	Clostridiales_unclassified
Otu01182	Low_guts	-0.00890503	26	10	0.00210749	0.0231556	Firmicutes	Clostridia	Clostridiales	Clostridiales_unclassified	Clostridiales_unclassified
Otu01182	Medium_guts	-0.00890503	26	10	0.00210749	0.0231556	Firmicutes	Clostridia	Clostridiales	Clostridiales_unclassified	Clostridiales_unclassified
Otu00923	High_guts	-0.0122919	26	10	0.00211003	0.0231651	Bacteria_unclassified	Bacteria_unclassified	Bacteria_unclassified	Bacteria_unclassified	Bacteria_unclassified
Otu00426	Medium_guts	0.012818	26	24	0.00212214	0.0232796	Bacteroidetes	Bacteroidia	Bacteroidales	Bacteroidales_unclassified	Bacteroidales_unclassified
Otu00142	Medium_guts	-0.046281	26	13	0.00212956	0.0233425	Firmicutes	Firmicutes_unclassified	Firmicutes_unclassified	Firmicutes_unclassified	Firmicutes_unclassified
Otu02131	Medium_guts	0.00528985	26	6	0.00214936	0.0235408	Firmicutes	Bacilli	Bacillales	Bacillales_unclassified	Bacillales_unclassified
Otu01015	High_guts	-0.00788101	26	11	0.00215123	0.0235426	Spirochaetes	Spirochaetia	Spirochaetales	Spirochaetaceae	Treponema
Otu01619	Medium_guts	-0.00443221	26	17	0.00216238	0.023646	Proteobacteria	Proteobacteria_unclassified	Proteobacteria_unclassified	Proteobacteria_unclassified	Proteobacteria_unclassified
Otu00075	High_guts	0.0226437	26	26	0.00216606	0.0236489	Synergistetes	Synergistia	Synergistales	Synergistaceae	Fretibacterium
Otu00289	Low_guts	-0.0185695	26	21	0.00216446	0.0236489	Elusimicrobia	Endomicrobia	Endomicrobiales	Endomicrobiaceae	Candidatus_Endomicrobium
Otu00580	High_guts	-0.0178183	26	10	0.00217379	0.0237145	Bacteria_unclassified	Bacteria_unclassified	Bacteria_unclassified	Bacteria_unclassified	Bacteria_unclassified
Otu00451	Medium_guts	-0.0141545	26	22	0.00220092	0.0239916	Firmicutes	Clostridia	Clostridiales	Clostridiales_unclassified	Clostridiales_unclassified
Otu00029	Medium_guts	-0.0219373	26	26	0.00221051	0.0240771	Proteobacteria	Gammaproteobacteria	Betaproteobacteriales	Betaproteobacteriales_unclassified	Betaproteobacteriales_unclassified
Otu01218	Medium_guts	0.00485219	26	23	0.00223242	0.0242966	Firmicutes	Clostridia	Clostridiales	Ruminococcaceae	Ruminococcaceae_unclassified
Otu00185	High_guts	0.0401	26	20	0.00225123	0.0244821	Firmicutes	Bacilli	Lactobacillales	Streptococcaceae	Lactococcus
Otu01264	Medium_guts	-0.00676037	26	17	0.00226493	0.0246117	Bacteroidetes	Bacteroidia	Bacteroidales	Bacteroidales_unclassified	Bacteroidales_unclassified
Otu00702	Medium_guts	0.00874334	26	22	0.00227916	0.0247469	Spirochaetes	Spirochaetia	Spirochaetales	Spirochaetaceae	Treponema
Otu00348	Medium_guts	0.00842279	26	26	0.00229242	0.0248324	Firmicutes	Clostridia	Clostridiales	Ruminococcaceae	Ruminococcaceae_unclassified
Otu01052	High_guts	-0.00590524	26	22	0.00229105	0.0248324	Proteobacteria	Alphaproteobacteria	Alphaproteobacteria_unclassified	Alphaproteobacteria_unclassified	Alphaproteobacteria_unclassified
Otu00438	Low_guts	-0.00976419	26	22	0.00228897	0.0248324	Firmicutes	Clostridia	Clostridiales	Ruminococcaceae	Ruminococcaceae_unclassified
Otu01290	Low_guts	0.00418136	26	21	0.00229697	0.0248623	Bacteria_unclassified	Bacteria_unclassified	Bacteria_unclassified	Bacteria_unclassified	Bacteria_unclassified
Otu00001	High_guts	0.0282665	26	25	0.00231596	0.0250483	Proteobacteria	Gammaproteobacteria	Enterobacteriales	Enterobacteriaceae	Enterobacter
Otu00723	High_guts	-0.0159197	26	15	0.00231922	0.0250639	Bacteria_unclassified	Bacteria_unclassified	Bacteria_unclassified	Bacteria_unclassified	Bacteria_unclassified
Otu00354	Low_guts	0.0117549	26	23	0.00232126	0.0250664	Firmicutes	Clostridia	Clostridiales	Ruminococcaceae	Ruminococcaceae_unclassified
Otu00966	Medium_guts	-0.00774794	26	19	0.00233054	0.025147	Firmicutes	Clostridia	Clostridiales	Ruminococcaceae	Ruminococcaceae_unclassified
Otu00574	Medium_guts	0.00765143	26	24	0.00235942	0.0254387	Spirochaetes	Spirochaetia	Spirochaetales	Spirochaetaceae	Treponema
Otu00176	High_guts	-0.0262701	26	22	0.00236878	0.0255198	Actinobacteria	Actinobacteria	Actinobacteria_unclassified	Actinobacteria_unclassified	Actinobacteria_unclassified
Otu01600	Medium_guts	0.00410933	26	21	0.00240171	0.0258544	Firmicutes	Clostridia	Clostridiales	Clostridiales_unclassified	Clostridiales_unclassified
Otu00957	High_guts	-0.00871453	26	20	0.00240744	0.0258959	Spirochaetes	Spirochaetia	Spirochaetales	Spirochaetaceae	Spirochaetaceae_unclassified
Otu00024	High_guts	0.0443068	26	26	0.00241455	0.0259521	Firmicutes	Bacilli	Bacilli_unclassified	Bacilli_unclassified	Bacilli_unclassified
Otu01051	High_guts	0.0107115	26	4	0.00243753	0.0261788	Actinobacteria	Actinobacteria	Actinobacteria_unclassified	Actinobacteria_unclassified	Actinobacteria_unclassified
Otu00348	High_guts	-0.009057	26	26	0.00246136	0.0264143	Firmicutes	Clostridia	Clostridiales	Ruminococcaceae	Ruminococcaceae_unclassified
Otu00436	Low_guts	-0.0127786	26	21	0.00246391	0.0264212	Spirochaetes	Leptospirae	Leptospirales	Leptospiraceae	RBG-16-49-21
Otu00032	Medium_guts	0.0228255	26	26	0.00248429	0.026619	Bacteroidetes	Bacteroidia	Bacteroidales	Bacteroidales_unclassified	Bacteroidales_unclassified
Otu00598	Low_guts	-0.00761163	26	26	0.00249184	0.026662	Spirochaetes	Spirochaetia	Spirochaetales	Spirochaetaceae	Treponema
Otu00490	Low_guts	-0.0167345	26	24	0.00249215	0.026662	Bacteria_unclassified	Bacteria_unclassified	Bacteria_unclassified	Bacteria_unclassified	Bacteria_unclassified
Otu00921	High_guts	-0.0139564	26	9	0.00255525	0.0273159	Elusimicrobia	Endomicrobia	Endomicrobiales	Endomicrobiaceae	Candidatus_Endomicrobium
Otu00564	Medium_guts	0.0170804	26	13	0.00255878	0.0273325	Spirochaetes	Spirochaetia	Spirochaetales	Spirochaetaceae	Treponema
Otu00009	Low_guts	-0.114561	26	21	0.00257893	0.0275265	Elusimicrobia	Endomicrobia	Endomicrobiales	Endomicrobiaceae	Candidatus_Endomicrobium
Otu00451	Low_guts	-0.0138701	26	22	0.00259944	0.027724	Firmicutes	Clostridia	Clostridiales	Clostridiales_unclassified	Clostridiales_unclassified
Otu00333	Low_guts	0.0242793	26	11	0.00263182	0.0280477	Spirochaetes	Spirochaetia	Spirochaetales	Spirochaetaceae	Treponema
Otu00660	Medium_guts	-0.016307	26	8	0.00265524	0.0282537	Elusimicrobia	Endomicrobia	Endomicrobiales	Endomicrobiaceae	Candidatus_Endomicrobium
Otu00660	Low_guts	-0.016307	26	8	0.00265524	0.0282537	Elusimicrobia	Endomicrobia	Endomicrobiales	Endomicrobiaceae	Candidatus_Endomicrobium
Otu00302	High_guts	-0.0148416	26	26	0.00265885	0.0282705	Bacteroidetes	Bacteroidia	Bacteroidales	Bacteroidales_unclassified	Bacteroidales_unclassified
Otu01150	Low_guts	-0.00739207	26	18	0.00266486	0.0283126	Firmicutes	Clostridia	Clostridiales	Ruminococcaceae	Ruminiclostridium_6
Otu00868	Low_guts	-0.00449738	26	25	0.00269326	0.0285924	Bacteria_unclassified	Bacteria_unclassified	Bacteria_unclassified	Bacteria_unclassified	Bacteria_unclassified
Otu00515	High_guts	0.0281394	26	11	0.00271103	0.028759	Patescibacteria	Gracilibacteria	Absconditabacteriales	Absconditabacteriales_unclassified	Absconditabacteriales_unclassified
Otu00982	High_guts	-0.00546539	26	23	0.00271842	0.0288153	Firmicutes	Clostridia	Clostridiales	Ruminococcaceae	Ruminococcaceae_unclassified
Otu00958	Low_guts	0.00744662	26	14	0.0027365	0.0289847	Firmicutes	Clostridia	Clostridiales	Ruminococcaceae	Ruminococcaceae_unclassified
Otu00018	Medium_guts	0.0425262	26	22	0.00274343	0.0290359	Firmicutes	Clostridia	Clostridiales	Lachnospiraceae	Lachnospiraceae_unclassified
Otu00488	Low_guts	0.00159856	26	10	0.00274561	0.0290367	Elusimicrobia	Elusimicrobia	Elusimicrobiales	Elusimicrobiaceae	Elusimicrobium
Otu00067	High_guts	-0.029927	26	26	0.00275476	0.0291113	Actinobacteria	Actinobacteria	Micrococcales	Micrococcales_unclassified	Micrococcales_unclassified
Otu00923	Medium_guts	-0.0109571	26	10	0.00277998	0.0293553	Bacteria_unclassified	Bacteria_unclassified	Bacteria_unclassified	Bacteria_unclassified	Bacteria_unclassified
Otu01403	High_guts	-0.00689435	26	15	0.00281922	0.029747	Firmicutes	Clostridia	Clostridiales	Christensenellaceae	Christensenellaceae_R-7_group
Otu00879	High_guts	-0.0106059	26	17	0.00284014	0.0299425	Bacteria_unclassified	Bacteria_unclassified	Bacteria_unclassified	Bacteria_unclassified	Bacteria_unclassified
Otu00480	High_guts	-0.0232042	26	10	0.00284208	0.0299425	Firmicutes	Clostridia	Clostridiales	Lachnospiraceae	Lachnospiraceae_unclassified
Otu00116	Medium_guts	-0.0159516	26	26	0.00284572	0.029958	Spirochaetes	Spirochaetia	Spirochaetales	Spirochaetaceae	Treponema
Otu01023	Medium_guts	0.00648047	26	24	0.00285018	0.029967	Elusimicrobia	Endomicrobia	Endomicrobiales	Endomicrobiaceae	Candidatus_Endomicrobium
Otu01316	Low_guts	-0.00703253	26	10	0.00285091	0.029967	Bacteria_unclassified	Bacteria_unclassified	Bacteria_unclassified	Bacteria_unclassified	Bacteria_unclassified
Otu00478	High_guts	0.0244393	26	13	0.00286297	0.030071	Firmicutes	Clostridia	Clostridiales	Ruminococcaceae	Ruminiclostridium_6
Otu01119	Low_guts	0.00736318	26	14	0.00286537	0.0300733	Firmicutes	Clostridia	Clostridiales	Ruminococcaceae	Ruminococcaceae_ge
Otu02107	Low_guts	0.00518433	26	4	0.00288046	0.0301859	Verrucomicrobia	Verrucomicrobiae	Chthoniobacterales	Chthoniobacteraceae	Candidatus_Udaeobacter
Otu00047	Low_guts	-0.0182816	26	26	0.00287966	0.0301859	Bacteroidetes	Bacteroidia	Bacteroidales	Bacteroidales_unclassified	Bacteroidales_unclassified
Otu00944	High_guts	-0.0111105	26	18	0.00288527	0.0302134	Spirochaetes	Spirochaetia	Spirochaetales	Spirochaetaceae	Treponema
Otu00840	High_guts	0.00964887	26	26	0.00290156	0.030361	Spirochaetes	Spirochaetia	Spirochaetales	Spirochaetaceae	Spirochaetaceae_unclassified
Otu01363	Low_guts	-0.00530935	26	16	0.00293282	0.0306418	Firmicutes	Clostridia	Clostridiales	Lachnospiraceae	Lachnospiraceae_unclassified
Otu00402	High_guts	-0.00959593	26	26	0.00293165	0.0306418	Firmicutes	Clostridia	Clostridiales	Ruminococcaceae	Ruminococcaceae_unclassified
Otu00060	High_guts	-0.0333929	26	25	0.00294375	0.0307328	Firmicutes	Firmicutes_unclassified	Firmicutes_unclassified	Firmicutes_unclassified	Firmicutes_unclassified
Otu01546	Medium_guts	-0.00521531	26	17	0.00295665	0.0308441	Bacteria_unclassified	Bacteria_unclassified	Bacteria_unclassified	Bacteria_unclassified	Bacteria_unclassified
Otu01526	Low_guts	-0.00582194	26	11	0.00299792	0.0312511	Firmicutes	Clostridia	Clostridiales	Clostridiales_unclassified	Clostridiales_unclassified
Otu00499	Low_guts	0.0188682	26	16	0.00300542	0.0313057	Firmicutes	Clostridia	Clostridiales	Lachnospiraceae	Lachnospiraceae_unclassified
Otu00681	Low_guts	0.010169	26	20	0.00301755	0.0314084	Firmicutes	Clostridia	Clostridiales	Ruminococcaceae	Ruminococcaceae_NK4A214_group
Otu00558	Low_guts	0.00233465	26	7	0.0030266	0.0314552	Proteobacteria	Alphaproteobacteria	Caulobacterales	Caulobacteraceae	Phenylobacterium
Otu01168	High_guts	-0.00945715	26	9	0.00302464	0.0314552	Firmicutes	Clostridia	Clostridiales	Ruminococcaceae	Ruminococcaceae_unclassified
Otu00709	Medium_guts	-0.0104429	26	20	0.00303932	0.0315637	Bacteroidetes	Bacteroidia	Bacteroidales	Dysgonomonadaceae	Dysgonomonadaceae_unclassified
Otu00414	Low_guts	0.0200664	26	17	0.00305361	0.0316736	Firmicutes	Clostridia	Clostridiales	Lachnospiraceae	Tyzzerella_3
Otu00352	High_guts	0.00201385	26	7	0.00305448	0.0316736	Bacteroidetes	Bacteroidia	Chitinophagales	Chitinophagaceae	Chitinophaga
Otu01626	Medium_guts	-0.00584122	26	9	0.00307375	0.0318257	Firmicutes	Clostridia	Clostridiales	Clostridiales_unclassified	Clostridiales_unclassified
Otu01626	Low_guts	-0.00584122	26	9	0.00307375	0.0318257	Firmicutes	Clostridia	Clostridiales	Clostridiales_unclassified	Clostridiales_unclassified
Otu01192	High_guts	-0.00879079	26	9	0.00308401	0.0318604	Firmicutes	Clostridia	Clostridiales	Ruminococcaceae	Ruminococcaceae_unclassified
Otu00247	High_guts	-0.0122349	26	26	0.00308305	0.0318604	Spirochaetes	Spirochaetia	Spirochaetales	Spirochaetaceae	Treponema
Otu00583	High_guts	-0.0146417	26	13	0.00307971	0.0318604	Proteobacteria	Proteobacteria_unclassified	Proteobacteria_unclassified	Proteobacteria_unclassified	Proteobacteria_unclassified
Otu01394	Low_guts	-0.00445788	26	13	0.00310044	0.0320063	Elusimicrobia	Elusimicrobia	Elusimicrobiales	Elusimicrobiaceae	Elusimicrobium
Otu01961	Low_guts	-0.00400318	26	8	0.00312003	0.0321605	Firmicutes	Clostridia	Clostridiales	Clostridiales_unclassified	Clostridiales_unclassified
Otu01961	Medium_guts	-0.00400318	26	8	0.00312003	0.0321605	Firmicutes	Clostridia	Clostridiales	Clostridiales_unclassified	Clostridiales_unclassified
Otu01438	Low_guts	0.00319317	26	18	0.00314009	0.0323432	Firmicutes	Clostridia	Clostridiales	Clostridiales_unclassified	Clostridiales_unclassified
Otu00217	Medium_guts	-0.00954197	26	25	0.0031532	0.0324541	Bacteroidetes	Bacteroidia	Bacteroidia_unclassified	Bacteroidia_unclassified	Bacteroidia_unclassified
Otu00770	Medium_guts	0.00637078	26	25	0.0031717	0.0326202	Elusimicrobia	Endomicrobia	Endomicrobiales	Endomicrobiaceae	Candidatus_Endomicrobium
Otu00704	Low_guts	-0.0077281	26	23	0.00317788	0.0326595	Firmicutes	Clostridia	Clostridiales	Ruminococcaceae	Ruminococcaceae_ge
Otu00399	Low_guts	-0.0138682	26	22	0.0031935	0.0327744	Bacteria_unclassified	Bacteria_unclassified	Bacteria_unclassified	Bacteria_unclassified	Bacteria_unclassified
Otu00258	Low_guts	-0.0210252	26	23	0.0031938	0.0327744	Spirochaetes	Spirochaetia	Spirochaetales	Spirochaetaceae	Treponema_2
Otu00428	Low_guts	-0.00800226	26	22	0.00320773	0.0328929	Spirochaetes	Spirochaetia	Spirochaetales	Spirochaetaceae	Treponema_2
Otu00190	Medium_guts	0.0168219	26	18	0.00321991	0.0329934	Firmicutes	Clostridia	Clostridiales	Lachnospiraceae	Lachnospiraceae_unclassified
Otu01822	High_guts	-0.00523186	26	9	0.00323278	0.0331007	Spirochaetes	Spirochaetia	Spirochaetales	Spirochaetaceae	Treponema
Otu00146	Low_guts	0.0272787	26	21	0.00324467	0.0331979	Bacteria_unclassified	Bacteria_unclassified	Bacteria_unclassified	Bacteria_unclassified	Bacteria_unclassified
Otu02514	High_guts	-0.0016526	26	8	0.00325549	0.033284	Bacteria_unclassified	Bacteria_unclassified	Bacteria_unclassified	Bacteria_unclassified	Bacteria_unclassified
Otu00991	High_guts	-0.0067588	26	21	0.00326091	0.0332902	Firmicutes	Clostridia	Clostridiales	Ruminococcaceae	Ruminococcaceae_NK4A214_group
Otu00662	High_guts	-0.0114274	26	21	0.0032609	0.0332902	Firmicutes	Clostridia	Clostridiales	Ruminococcaceae	Ruminococcaceae_UCG-014
Otu00062	Low_guts	0.00581297	26	12	0.00326402	0.0332973	Proteobacteria	Gammaproteobacteria	Betaproteobacteriales	Burkholderiaceae	Cupriavidus
Otu00252	Medium_guts	0.0192106	26	25	0.00328296	0.0334659	Actinobacteria	Actinobacteria	Actinobacteria_unclassified	Actinobacteria_unclassified	Actinobacteria_unclassified
Otu01319	High_guts	-0.00607236	26	19	0.00328637	0.033476	Firmicutes	Clostridia	Clostridiales	Clostridiales_unclassified	Clostridiales_unclassified
Otu02589	High_guts	0.00570253	26	4	0.00330827	0.0336742	Firmicutes	Firmicutes_unclassified	Firmicutes_unclassified	Firmicutes_unclassified	Firmicutes_unclassified
Otu01605	High_guts	0.00687517	26	5	0.00335043	0.0340783	Proteobacteria	Gammaproteobacteria	Betaproteobacteriales	Burkholderiaceae	Burkholderia-Caballeronia-Paraburkholderia
Otu01601	Low_guts	-0.00529055	26	13	0.00336396	0.0341817	Spirochaetes	Spirochaetia	Spirochaetales	Spirochaetaceae	Treponema
Otu00756	High_guts	-0.00971402	26	21	0.00336554	0.0341817	Firmicutes	Firmicutes_unclassified	Firmicutes_unclassified	Firmicutes_unclassified	Firmicutes_unclassified
Otu00115	Medium_guts	-0.0289851	26	22	0.0034001	0.0345074	Spirochaetes	Spirochaetia	Spirochaetales	Spirochaetaceae	Treponema
Otu01540	Medium_guts	-0.00428223	26	11	0.0034042	0.0345237	Bacteroidetes	Bacteroidia	Bacteroidales	Prolixibacteraceae	WCHB1-32
Otu00435	High_guts	0.0020209	26	9	0.00342844	0.034744	Actinobacteria	Actinobacteria	Streptomycetales	Streptomycetaceae	Streptomyces
Otu01765	Low_guts	-0.00509562	26	11	0.00343206	0.0347553	Planctomycetes	Planctomycetacia	Pirellulales	Pirellulaceae	Termite_planctomycete_cluster
Otu01858	High_guts	-0.00357909	26	8	0.00344207	0.0348311	Firmicutes	Firmicutes_unclassified	Firmicutes_unclassified	Firmicutes_unclassified	Firmicutes_unclassified
Otu01979	High_guts	-0.00486106	26	12	0.00344925	0.0348783	Bacteria_unclassified	Bacteria_unclassified	Bacteria_unclassified	Bacteria_unclassified	Bacteria_unclassified
Otu01940	Low_guts	-0.00340987	26	12	0.00351352	0.0354763	Firmicutes	Clostridia	Clostridiales	Ruminococcaceae	Ruminococcaceae_unclassified
Otu01394	Medium_guts	-0.00438729	26	13	0.00351226	0.0354763	Elusimicrobia	Elusimicrobia	Elusimicrobiales	Elusimicrobiaceae	Elusimicrobium
Otu00788	Low_guts	-0.0112996	26	20	0.0035453	0.035771	Bacteroidetes	Bacteroidia	Bacteroidia_unclassified	Bacteroidia_unclassified	Bacteroidia_unclassified
Otu00342	Low_guts	-0.0125508	26	22	0.00357472	0.0360416	Firmicutes	Clostridia	Clostridiales	Syntrophomonadaceae	Syntrophomonadaceae_unclassified
Otu01110	High_guts	-0.00961414	26	9	0.0035912	0.0361611	Firmicutes	Clostridia	Clostridiales	Lachnospiraceae	Tyzzerella_3
Otu00208	Low_guts	-0.0186965	26	20	0.0035918	0.0361611	Firmicutes	Bacilli	Lactobacillales	Streptococcaceae	Lactococcus
Otu01314	High_guts	-0.00775176	26	14	0.00359993	0.0362166	Firmicutes	Clostridia	Clostridiales	Clostridiales_unclassified	Clostridiales_unclassified
Otu01741	High_guts	-0.00220871	26	8	0.00362208	0.036413	Firmicutes	Clostridia	Clostridiales	Ruminococcaceae	Ruminococcaceae_unclassified
Otu00957	Low_guts	-0.00762819	26	20	0.00363519	0.0365182	Spirochaetes	Spirochaetia	Spirochaetales	Spirochaetaceae	Spirochaetaceae_unclassified
Otu00012	High_guts	-0.0620087	26	26	0.00366705	0.0368115	Proteobacteria	Gammaproteobacteria	Betaproteobacteriales	Betaproteobacteriales_unclassified	Betaproteobacteriales_unclassified
Otu01675	High_guts	-0.00499069	26	18	0.0036828	0.0369173	Firmicutes	Clostridia	Clostridiales	Clostridiales_unclassified	Clostridiales_unclassified
Otu00772	Medium_guts	-0.00901185	26	20	0.00368292	0.0369173	Actinobacteria	Actinobacteria	Micrococcales	Micrococcales_unclassified	Micrococcales_unclassified
Otu00488	Medium_guts	0.00153913	26	10	0.0036973	0.0370346	Elusimicrobia	Elusimicrobia	Elusimicrobiales	Elusimicrobiaceae	Elusimicrobium
Otu00541	Medium_guts	0.0129186	26	9	0.00372136	0.0372358	Proteobacteria	Proteobacteria_unclassified	Proteobacteria_unclassified	Proteobacteria_unclassified	Proteobacteria_unclassified
Otu01277	Medium_guts	-0.00527006	26	19	0.00372278	0.0372358	Bacteria_unclassified	Bacteria_unclassified	Bacteria_unclassified	Bacteria_unclassified	Bacteria_unclassified
Otu01736	High_guts	-0.00537085	26	11	0.00374188	0.0373999	Firmicutes	Clostridia	Clostridiales	Ruminococcaceae	Ruminococcaceae_NK4A214_group
Otu01765	High_guts	-0.00546386	26	11	0.00374994	0.0374533	Planctomycetes	Planctomycetacia	Pirellulales	Pirellulaceae	Termite_planctomycete_cluster
Otu00608	High_guts	0.00950233	26	13	0.00376975	0.037597	Firmicutes	Bacilli	Bacilli_unclassified	Bacilli_unclassified	Bacilli_unclassified
Otu00918	Low_guts	-0.0088024	26	19	0.00376796	0.037597	Bacteroidetes	Bacteroidia	Bacteroidales	Paludibacteraceae	Paludibacter
Otu00021	High_guts	-0.116716	26	8	0.00381488	0.0380196	Elusimicrobia	Endomicrobia	Endomicrobiales	Endomicrobiaceae	Candidatus_Endomicrobium
Otu00533	High_guts	-0.011814	26	25	0.00383104	0.0381532	Firmicutes	Clostridia	Clostridiales	Ruminococcaceae	Ruminococcaceae_unclassified
Otu01451	Medium_guts	0.00648621	26	11	0.00384483	0.0382629	Firmicutes	Clostridia	Clostridiales	Ruminococcaceae	Ruminococcaceae_unclassified
Otu01359	Low_guts	0.00391759	26	19	0.00385542	0.0383408	Bacteria_unclassified	Bacteria_unclassified	Bacteria_unclassified	Bacteria_unclassified	Bacteria_unclassified
Otu01737	Low_guts	-0.00534885	26	8	0.00386534	0.0383842	Firmicutes	Clostridia	Clostridiales	Ruminococcaceae	Ruminococcaceae_unclassified
Otu01737	Medium_guts	-0.00534885	26	8	0.00386534	0.0383842	Firmicutes	Clostridia	Clostridiales	Ruminococcaceae	Ruminococcaceae_unclassified
Otu00080	High_guts	0.0199741	26	26	0.0038894	0.0385955	Bacteroidetes	Bacteroidia	Bacteroidales	Bacteroidales_unclassified	Bacteroidales_unclassified
Otu00521	High_guts	-0.0103378	26	25	0.00389524	0.0386257	Spirochaetes	Spirochaetia	Spirochaetales	Spirochaetaceae	Treponema
Otu00440	High_guts	-0.0138135	26	21	0.00389882	0.0386335	Firmicutes	Clostridia	Clostridiales	Lachnospiraceae	Lachnospiraceae_unclassified
Otu00685	Medium_guts	-0.00698296	26	26	0.00391891	0.0388048	Elusimicrobia	Endomicrobia	Endomicrobiales	Endomicrobiaceae	Candidatus_Endomicrobium
Otu01991	Medium_guts	-0.00277581	26	9	0.00392454	0.0388327	Bacteria_unclassified	Bacteria_unclassified	Bacteria_unclassified	Bacteria_unclassified	Bacteria_unclassified
Otu01338	Low_guts	0.00791256	26	2	0.00396914	0.039246	Bacteroidetes	Bacteroidia	Bacteroidales	Bacteroidales_unclassified	Bacteroidales_unclassified
Otu00359	Medium_guts	-0.0222452	26	14	0.0039822	0.039347	Firmicutes	Clostridia	Clostridiales	Lachnospiraceae	Lachnospiraceae_unclassified
Otu00174	High_guts	-0.0250399	26	21	0.00400975	0.0395909	Firmicutes	Clostridia	Clostridiales	Lachnospiraceae	Lachnospiraceae_unclassified
Otu01702	High_guts	-0.00574807	26	13	0.00402393	0.0396569	Bacteria_unclassified	Bacteria_unclassified	Bacteria_unclassified	Bacteria_unclassified	Bacteria_unclassified
Otu01182	High_guts	-0.00890503	26	10	0.0040233	0.0396569	Firmicutes	Clostridia	Clostridiales	Clostridiales_unclassified	Clostridiales_unclassified
Otu00723	Medium_guts	-0.013688	26	15	0.00402504	0.0396569	Bacteria_unclassified	Bacteria_unclassified	Bacteria_unclassified	Bacteria_unclassified	Bacteria_unclassified
Otu01347	High_guts	-0.00641771	26	16	0.00406046	0.0399774	Firmicutes	Clostridia	Clostridiales	Ruminococcaceae	Ruminiclostridium_6
Otu00412	Low_guts	0.0194051	26	15	0.00408108	0.0401519	Firmicutes	Firmicutes_unclassified	Firmicutes_unclassified	Firmicutes_unclassified	Firmicutes_unclassified
Otu00822	Medium_guts	0.0150315	26	6	0.00409366	0.0402185	Spirochaetes	Spirochaetia	Spirochaetales	Spirochaetaceae	Treponema
Otu00546	Low_guts	0.00566556	26	22	0.00409255	0.0402185	Bacteroidetes	Bacteroidia	Bacteroidia_unclassified	Bacteroidia_unclassified	Bacteroidia_unclassified
Otu01765	Medium_guts	-0.00497062	26	11	0.00415014	0.0407444	Planctomycetes	Planctomycetacia	Pirellulales	Pirellulaceae	Termite_planctomycete_cluster
Otu01113	High_guts	0.00451428	26	6	0.00416028	0.0407861	Actinobacteria	Actinobacteria	Corynebacteriales	Nocardiaceae	Gordonia
Otu01942	Medium_guts	-0.00325737	26	15	0.00416008	0.0407861	Elusimicrobia	Endomicrobia	Endomicrobiales	Endomicrobiaceae	Candidatus_Endomicrobium
Otu00395	Medium_guts	-0.00901647	26	23	0.00417652	0.0409163	Proteobacteria	Proteobacteria_unclassified	Proteobacteria_unclassified	Proteobacteria_unclassified	Proteobacteria_unclassified
Otu01565	High_guts	-0.0059002	26	16	0.00422185	0.0413311	Firmicutes	Clostridia	Clostridiales	Clostridiales_unclassified	Clostridiales_unclassified
Otu00430	Low_guts	-0.0120742	26	20	0.00423759	0.0414559	Spirochaetes	Spirochaetia	Spirochaetales	Spirochaetaceae	Treponema
Otu00771	High_guts	-0.00681227	26	19	0.00424472	0.0414963	Firmicutes	Clostridia	Clostridiales	Clostridiales_unclassified	Clostridiales_unclassified
Otu00291	High_guts	0.0229197	26	25	0.00428596	0.0418698	Bacteria_unclassified	Bacteria_unclassified	Bacteria_unclassified	Bacteria_unclassified	Bacteria_unclassified
Otu01173	Low_guts	0.00769883	26	12	0.00429501	0.0419286	Spirochaetes	Spirochaetia	Spirochaetales	Spirochaetaceae	Spirochaetaceae_unclassified
Otu00649	Low_guts	0.00689241	26	22	0.00430688	0.0420149	Firmicutes	Clostridia	Clostridiales	Ruminococcaceae	Ruminococcaceae_unclassified
Otu01416	Medium_guts	0.00512132	26	16	0.00431682	0.0420821	Bacteroidetes	Bacteroidia	Bacteroidales	Rikenellaceae	BCf9-17_termite_group
Otu00366	High_guts	-0.0175054	26	24	0.00436152	0.0424879	Bacteroidetes	Bacteroidia	Bacteroidia_unclassified	Bacteroidia_unclassified	Bacteroidia_unclassified
Otu01058	High_guts	-0.00503018	26	21	0.00437081	0.0425485	Firmicutes	Clostridia	Clostridiales	Clostridiales_unclassified	Clostridiales_unclassified
Otu00236	Medium_guts	0.00950975	26	26	0.00441325	0.0429315	Actinobacteria	Coriobacteriia	Coriobacteriales	Atopobiaceae	Olsenella
Otu00035	Low_guts	0.033905	26	26	0.0044234	0.043	Bacteroidetes	Bacteroidia	Bacteroidales	Dysgonomonadaceae	Dysgonomonas
Otu00686	High_guts	-0.0167006	26	14	0.00443271	0.0430602	Spirochaetes	Spirochaetes_unclassified	Spirochaetes_unclassified	Spirochaetes_unclassified	Spirochaetes_unclassified
Otu00605	High_guts	-0.00896731	26	24	0.00450792	0.04376	Bacteria_unclassified	Bacteria_unclassified	Bacteria_unclassified	Bacteria_unclassified	Bacteria_unclassified
Otu00029	Low_guts	0.0200308	26	26	0.00451566	0.0437836	Proteobacteria	Gammaproteobacteria	Betaproteobacteriales	Betaproteobacteriales_unclassified	Betaproteobacteriales_unclassified
Otu00538	High_guts	-0.0151644	26	20	0.00451668	0.0437836	Firmicutes	Clostridia	Clostridiales	Clostridiales_unclassified	Clostridiales_unclassified
Otu00159	Low_guts	-0.0242669	26	25	0.00455093	0.0440847	Firmicutes	Clostridia	Clostridiales	Family_XIII	Family_XIII_unclassified
Otu01366	High_guts	-0.00677611	26	17	0.00456574	0.0441972	Firmicutes	Clostridia	Clostridiales	Clostridiales_unclassified	Clostridiales_unclassified
Otu01622	High_guts	-0.00577884	26	16	0.00458514	0.044354	Spirochaetes	Spirochaetia	Spirochaetales	Spirochaetaceae	Treponema
Otu01274	Medium_guts	-0.00431669	26	18	0.00459515	0.0444197	Spirochaetes	Spirochaetia	Spirochaetales	Spirochaetaceae	Treponema
Otu02109	High_guts	0.00659296	26	4	0.00460344	0.0444689	Proteobacteria	Gammaproteobacteria	Pseudomonadales	Pseudomonadaceae	Pseudomonas
Otu00899	Low_guts	0.00644433	26	17	0.0046218	0.0446151	Firmicutes	Clostridia	Clostridiales	Ruminococcaceae	Ruminococcaceae_UCG-014
Otu01480	Medium_guts	-0.00493825	26	13	0.00463463	0.0447077	Firmicutes	Clostridia	Clostridiales	Lachnospiraceae	Lachnospiraceae_unclassified
Otu01339	Low_guts	0.00392497	26	24	0.00466134	0.0449259	Firmicutes	Clostridia	Clostridiales	Family_XIII	Family_XIII_unclassified
Otu01601	Medium_guts	-0.0050673	26	13	0.00466594	0.0449259	Spirochaetes	Spirochaetia	Spirochaetales	Spirochaetaceae	Treponema
Otu01135	High_guts	-0.00597465	26	21	0.004667	0.0449259	Bacteria_unclassified	Bacteria_unclassified	Bacteria_unclassified	Bacteria_unclassified	Bacteria_unclassified
Otu01927	Low_guts	-0.00344476	26	16	0.00467384	0.0449605	Firmicutes	Clostridia	Clostridiales	Ruminococcaceae	Ruminococcaceae_unclassified
Otu00186	High_guts	0.0664514	26	7	0.00468269	0.0450144	Firmicutes	Bacilli	Lactobacillales	Streptococcaceae	Lactococcus
Otu01497	Low_guts	-0.00373951	26	11	0.00469663	0.045117	Elusimicrobia	Endomicrobia	Endomicrobiales	Endomicrobiaceae	Candidatus_Endomicrobium
Otu00441	Low_guts	0.00814723	26	26	0.00470513	0.0451673	Firmicutes	Clostridia	Clostridiales	Clostridiales_unclassified	Clostridiales_unclassified
Otu00680	Low_guts	0.0126989	26	17	0.00473545	0.0454268	Firmicutes	Clostridia	Clostridiales	Lachnospiraceae	Tyzzerella_3
Otu00335	Medium_guts	0.0191831	26	10	0.00476547	0.0456831	Bacteroidetes	Bacteroidia	Bacteroidales	Dysgonomonadaceae	Candidatus_Symbiothrix
Otu02364	Medium_guts	-0.00233501	26	9	0.00479007	0.0458871	Firmicutes	Clostridia	Clostridiales	Ruminococcaceae	Ruminococcaceae_unclassified
Otu02284	Medium_guts	-0.0025106	26	9	0.00479926	0.0459116	Elusimicrobia	Endomicrobia	Endomicrobiales	Endomicrobiaceae	Candidatus_Endomicrobium
Otu02284	Low_guts	-0.0025106	26	9	0.00479926	0.0459116	Elusimicrobia	Endomicrobia	Endomicrobiales	Endomicrobiaceae	Candidatus_Endomicrobium
Otu02043	Low_guts	0.00495434	26	2	0.00480831	0.0459664	Spirochaetes	Spirochaetia	Spirochaetales	Spirochaetaceae	Treponema
Otu00411	High_guts	-0.0223978	26	16	0.00484567	0.0462915	Spirochaetes	Spirochaetia	Spirochaetales	Spirochaetaceae	Treponema
Otu00047	Medium_guts	-0.0170707	26	26	0.00486599	0.0464535	Bacteroidetes	Bacteroidia	Bacteroidales	Bacteroidales_unclassified	Bacteroidales_unclassified
Otu01087	Low_guts	-0.00607958	26	15	0.004905	0.0467937	Firmicutes	Clostridia	Clostridia_unclassified	Clostridia_unclassified	Clostridia_unclassified
Otu01118	Low_guts	0.00380643	26	21	0.00492914	0.0469916	Firmicutes	Clostridia	Clostridiales	Family_XIII	uncultured
Otu00660	High_guts	-0.016307	26	8	0.00496025	0.0472556	Elusimicrobia	Endomicrobia	Endomicrobiales	Endomicrobiaceae	Candidatus_Endomicrobium
Otu01901	High_guts	0.00489755	26	17	0.00496597	0.0472775	Firmicutes	Clostridia	Clostridiales	Clostridiales_unclassified	Clostridiales_unclassified
Otu01232	High_guts	-0.00614513	26	18	0.00497866	0.0473658	Firmicutes	Clostridia	Clostridiales	Clostridiales_unclassified	Clostridiales_unclassified
Otu00820	Medium_guts	-0.00454367	26	26	0.00498269	0.0473715	Spirochaetes	Spirochaetia	Spirochaetales	Spirochaetaceae	Treponema
Otu00768	High_guts	-0.00626753	26	23	0.00501962	0.0476899	Patescibacteria	Gracilibacteria	JGI_0000069-P22	JGI_0000069-P22_fa	JGI_0000069-P22_ge
Otu00453	Low_guts	-0.0110807	26	24	0.00504378	0.0478865	Spirochaetes	Spirochaetia	Spirochaetales	Spirochaetaceae	Treponema
Otu00367	Medium_guts	-0.00850949	26	25	0.00506982	0.0481007	Bacteria_unclassified	Bacteria_unclassified	Bacteria_unclassified	Bacteria_unclassified	Bacteria_unclassified
Otu01089	High_guts	0.00434241	26	20	0.00508702	0.0482308	Proteobacteria	Alphaproteobacteria	Alphaproteobacteria_unclassified	Alphaproteobacteria_unclassified	Alphaproteobacteria_unclassified
Otu01294	High_guts	-0.00565352	26	17	0.00510035	0.0483241	Actinobacteria	Actinobacteria	Micrococcales	Microbacteriaceae	Microbacteriaceae_unclassified
Otu00991	Medium_guts	-0.00587212	26	21	0.00510529	0.0483378	Firmicutes	Clostridia	Clostridiales	Ruminococcaceae	Ruminococcaceae_NK4A214_group
Otu02990	High_guts	0.00352892	26	4	0.00511669	0.0484126	Elusimicrobia	Endomicrobia	Endomicrobiales	Endomicrobiaceae	Candidatus_Endomicrobium
Otu00612	Medium_guts	-0.00955933	26	22	0.0051214	0.048424	Proteobacteria	Proteobacteria_unclassified	Proteobacteria_unclassified	Proteobacteria_unclassified	Proteobacteria_unclassified
Otu00553	High_guts	0.00722217	26	26	0.00512816	0.0484548	Firmicutes	Clostridia	Clostridiales	Lachnospiraceae	Lachnospiraceae_unclassified
Otu01475	Medium_guts	-0.00449974	26	19	0.00513812	0.0485158	Firmicutes	Clostridia	Clostridiales	Lachnospiraceae	Lachnospiraceae_unclassified
Otu02395	Low_guts	-0.00263239	26	8	0.00521003	0.0490831	Firmicutes	Clostridia	Clostridiales	Ruminococcaceae	Ruminococcaceae_unclassified
Otu02395	Medium_guts	-0.00263239	26	8	0.00521003	0.0490831	Firmicutes	Clostridia	Clostridiales	Ruminococcaceae	Ruminococcaceae_unclassified
Otu01354	Low_guts	-0.00276085	26	16	0.0052124	0.0490831	Bacteria_unclassified	Bacteria_unclassified	Bacteria_unclassified	Bacteria_unclassified	Bacteria_unclassified
Otu00442	High_guts	-0.0104929	26	22	0.00520426	0.0490831	Bacteroidetes	Bacteroidia	Bacteroidales	Dysgonomonadaceae	Dysgonomonas
Otu01545	High_guts	-0.00582111	26	15	0.00525188	0.0494213	Bacteria_unclassified	Bacteria_unclassified	Bacteria_unclassified	Bacteria_unclassified	Bacteria_unclassified
Otu00637	Medium_guts	-0.00430956	26	22	0.00526005	0.0494645	Firmicutes	Clostridia	Clostridiales	Clostridiales_unclassified	Clostridiales_unclassified
Otu01320	High_guts	-0.00658374	26	17	0.00527101	0.0495339	Firmicutes	Clostridia	Clostridiales	Ruminococcaceae	Ruminococcaceae_ge
Otu00895	Low_guts	0.00484028	26	20	0.00532276	0.0499863	Firmicutes	Clostridia	Clostridiales	Ruminococcaceae	Ruminococcaceae_unclassified

## Sheet: Maaslin-output-Soil
Feature	Treatment	Coefficient	N	N not 0	P-value	Q-value	Phylum	Class	Order	Family	Genus
Otu00313	Medium_soil	-0.0445815	14	4	2.53704e-17	6.52526e-14	Actinobacteria	Actinobacteria	Streptomycetales	Streptomycetaceae	Kitasatospora
Otu00313	Low_soil	-0.0445815	14	4	2.53704e-17	6.52526e-14	Actinobacteria	Actinobacteria	Streptomycetales	Streptomycetaceae	Kitasatospora
Otu01388	Low_soil	-0.00651519	14	4	2.48663e-09	3.1978e-06	Firmicutes	Clostridia	Clostridiales	Clostridiales_unclassified	Clostridiales_unclassified
Otu01388	Medium_soil	-0.00651519	14	4	2.48663e-09	3.1978e-06	Firmicutes	Clostridia	Clostridiales	Clostridiales_unclassified	Clostridiales_unclassified
Otu00001	Low_soil	0.528277	14	14	1.06222e-08	1.09282e-05	Proteobacteria	Gammaproteobacteria	Enterobacteriales	Enterobacteriaceae	Enterobacter
Otu00183	Low_soil	-0.0842141	14	10	8.70223e-08	7.46071e-05	Bacteroidetes	Bacteroidia	Chitinophagales	Chitinophagaceae	Chitinophagaceae_unclassified
Otu00569	Low_soil	-0.0303799	14	10	1.29967e-07	9.55073e-05	Planctomycetes	Planctomycetacia	Gemmatales	Gemmataceae	Gemmata
Otu00162	Low_soil	-0.114326	14	9	4.40156e-07	0.00025248	Acidobacteria	Acidobacteriia	Solibacterales	Solibacteraceae	Solibacteraceae_unclassified
Otu01807	Low_soil	0.00859215	14	5	4.41742e-07	0.00025248	Actinobacteria	Actinobacteria	Propionibacteriales	Nocardioidaceae	Nocardioides
Otu01527	Low_soil	-0.00930161	14	9	7.54909e-07	0.000388325	Chloroflexi	Dehalococcoidia	S085	S085_fa	S085_ge
Otu00917	Low_soil	-0.0253532	14	12	1.04474e-06	0.000488559	Proteobacteria	Alphaproteobacteria	Rhizobiales	Rhizobiales_unclassified	Rhizobiales_unclassified
Otu01207	Low_soil	0.0125092	14	5	1.77131e-06	0.000759301	Bacteroidetes	Bacteroidia	Sphingobacteriales	Sphingobacteriaceae	Parapedobacter
Otu00978	Low_soil	0.0206488	14	8	2.40933e-06	0.000953354	Actinobacteria	Actinobacteria	Micrococcales	Promicromonosporaceae	Xylanimicrobium
Otu00314	Low_soil	0.0523487	14	13	2.7498e-06	0.00101036	Bacteroidetes	Bacteroidia	Sphingobacteriales	Sphingobacteriaceae	Parapedobacter
Otu01152	Low_soil	-0.0256292	14	7	3.46587e-06	0.00118856	Gemmatimonadetes	Gemmatimonadetes	Gemmatimonadales	Gemmatimonadaceae	Gemmatimonas
Otu00416	Low_soil	-0.0425975	14	10	3.7152e-06	0.00119444	Planctomycetes	Planctomycetacia	Pirellulales	Pirellulaceae	Pirellulaceae_unclassified
Otu01175	Low_soil	-0.0184546	14	9	3.9511e-06	0.00119556	Proteobacteria	Alphaproteobacteria	Rhizobiales	Xanthobacteraceae	uncultured
Otu02535	Low_soil	-0.00688136	14	5	5.96061e-06	0.00170341	Bacteria_unclassified	Bacteria_unclassified	Bacteria_unclassified	Bacteria_unclassified	Bacteria_unclassified
Otu00361	Low_soil	0.0216192	14	11	6.51969e-06	0.00176512	Bacteroidetes	Bacteroidia	Bacteroidales	Dysgonomonadaceae	Dysgonomonas
Otu00717	Medium_soil	0.020725	14	10	7.76945e-06	0.00199621	Gemmatimonadetes	Gemmatimonadetes_unclassified	Gemmatimonadetes_unclassified	Gemmatimonadetes_unclassified	Gemmatimonadetes_unclassified
Otu01151	Low_soil	-0.0183178	14	9	8.40407e-06	0.00199621	Verrucomicrobia	Verrucomicrobiae	Chthoniobacterales	Chthoniobacterales_unclassified	Chthoniobacterales_unclassified
Otu01231	Low_soil	-0.0143626	14	9	8.53745e-06	0.00199621	Planctomycetes	Planctomycetacia	Isosphaerales	Isosphaeraceae	Singulisphaera
Otu01766	Low_soil	-0.0150239	14	8	1.02004e-05	0.00223227	Proteobacteria	Alphaproteobacteria	Alphaproteobacteria_unclassified	Alphaproteobacteria_unclassified	Alphaproteobacteria_unclassified
Otu00013	Low_soil	0.24139	14	14	1.06939e-05	0.00223227	Proteobacteria	Gammaproteobacteria	Pseudomonadales	Moraxellaceae	Acinetobacter
Otu00602	Low_soil	-0.0337212	14	5	1.10856e-05	0.00223227	Bacteroidetes	Bacteroidia	Chitinophagales	Chitinophagaceae	Chitinophagaceae_unclassified
Otu00615	Low_soil	-0.0208367	14	12	1.15277e-05	0.00223227	Actinobacteria	Actinobacteria	Propionibacteriales	Nocardioidaceae	Nocardioides
Otu01152	Medium_soil	-0.0225484	14	7	1.17168e-05	0.00223227	Gemmatimonadetes	Gemmatimonadetes	Gemmatimonadales	Gemmatimonadaceae	Gemmatimonas
Otu01951	Low_soil	-0.00827736	14	9	1.21858e-05	0.00223871	Proteobacteria	Alphaproteobacteria	Rhizobiales	Beijerinckiaceae	Beijerinckiaceae_unclassified
Otu00372	Low_soil	0.0101642	14	7	1.36135e-05	0.0024144	Bacteroidetes	Bacteroidia	Bacteroidales	Bacteroidales_unclassified	Bacteroidales_unclassified
Otu02110	Low_soil	-0.0100142	14	6	1.44814e-05	0.0024144	Proteobacteria	Deltaproteobacteria	Myxococcales	Haliangiaceae	Haliangium
Otu01160	Low_soil	-0.0137561	14	9	1.45503e-05	0.0024144	Proteobacteria	Alphaproteobacteria	Rhizobiales	Hyphomicrobiaceae	Hyphomicrobium
Otu01465	Medium_soil	0.00475405	14	6	1.56974e-05	0.00252336	Proteobacteria	Gammaproteobacteria	Betaproteobacteriales	Burkholderiaceae	Burkholderiaceae_unclassified
Otu02535	Medium_soil	-0.00616303	14	5	1.67771e-05	0.00259609	Bacteria_unclassified	Bacteria_unclassified	Bacteria_unclassified	Bacteria_unclassified	Bacteria_unclassified
Otu00027	Low_soil	0.201049	14	14	1.71593e-05	0.00259609	Proteobacteria	Gammaproteobacteria	Xanthomonadales	Xanthomonadaceae	Xanthomonadaceae_unclassified
Otu00989	Low_soil	-0.0196756	14	9	1.77035e-05	0.00260192	Proteobacteria	Alphaproteobacteria	Rhodovibrionales	Kiloniellaceae	Kiloniellaceae_unclassified
Otu00002	Low_soil	0.0405744	14	12	1.84906e-05	0.0026421	Planctomycetes	vadinHA49	vadinHA49_or	vadinHA49_fa	vadinHA49_ge
Otu01223	Medium_soil	0.0166263	14	7	2.07368e-05	0.00286492	Proteobacteria	Alphaproteobacteria	Rhizobiales	Xanthobacteraceae	uncultured
Otu01310	Low_soil	-0.0155422	14	7	2.14454e-05	0.00286492	Proteobacteria	Alphaproteobacteria	Reyranellales	Reyranellaceae	Reyranella
Otu00084	Low_soil	-0.128096	14	14	2.17208e-05	0.00286492	Bacteroidetes	Bacteroidia	Chitinophagales	Chitinophagaceae	uncultured
Otu00623	Low_soil	-0.0271332	14	9	2.27421e-05	0.00292463	Proteobacteria	Alphaproteobacteria	Alphaproteobacteria_unclassified	Alphaproteobacteria_unclassified	Alphaproteobacteria_unclassified
Otu00652	Low_soil	-0.0269568	14	10	2.39981e-05	0.00299032	Bacteria_unclassified	Bacteria_unclassified	Bacteria_unclassified	Bacteria_unclassified	Bacteria_unclassified
Otu01762	Low_soil	-0.0128868	14	5	2.44155e-05	0.00299032	Proteobacteria	Alphaproteobacteria	Rhizobiales	Xanthobacteraceae	uncultured
Otu00058	Low_soil	-0.121904	14	12	3.14074e-05	0.00366405	Proteobacteria	Gammaproteobacteria	Oceanospirillales	Pseudohongiellaceae	BIyi10
Otu00654	Low_soil	-0.0249763	14	9	3.17224e-05	0.00366405	Proteobacteria	Alphaproteobacteria	Caulobacterales	Caulobacteraceae	Caulobacteraceae_unclassified
Otu01323	Medium_soil	0.0124094	14	9	3.20533e-05	0.00366405	Gemmatimonadetes	Gemmatimonadetes	Gemmatimonadales	Gemmatimonadaceae	Gemmatimonas
Otu00220	Low_soil	-0.0399574	14	14	3.40216e-05	0.0038045	Bacteroidetes	Bacteroidia	Chitinophagales	Chitinophagaceae	uncultured
Otu00284	Low_soil	-0.0791206	14	10	3.53933e-05	0.00387369	Bacteroidetes	Bacteroidia	Chitinophagales	Chitinophagaceae	Chitinophagaceae_unclassified
Otu01139	Low_soil	0.0135272	14	11	3.69576e-05	0.00396063	Proteobacteria	Alphaproteobacteria	Sphingomonadales	Sphingomonadaceae	Sphingomonas
Otu00526	Low_soil	-0.0451407	14	9	3.82354e-05	0.00401394	Planctomycetes	Planctomycetacia	Gemmatales	Gemmataceae	Gemmataceae_unclassified
Otu01334	Low_soil	-0.0180216	14	8	4.32598e-05	0.00426562	Proteobacteria	Alphaproteobacteria	Rhizobiales	Xanthobacteraceae	uncultured
Otu01075	Low_soil	-0.0192022	14	10	4.35245e-05	0.00426562	Proteobacteria	Alphaproteobacteria	Rhizobiales	Xanthobacteraceae	uncultured
Otu00383	Low_soil	0.0503453	14	13	4.42525e-05	0.00426562	Proteobacteria	Gammaproteobacteria	Betaproteobacteriales	Burkholderiaceae	Burkholderiaceae_unclassified
Otu01095	Low_soil	-0.0250986	14	8	4.45591e-05	0.00426562	Proteobacteria	Alphaproteobacteria	Reyranellales	Reyranellaceae	Reyranella
Otu00479	Low_soil	-0.0311544	14	11	4.52582e-05	0.00426562	Proteobacteria	Alphaproteobacteria	Rhizobiales	Xanthobacteraceae	Xanthobacteraceae_unclassified
Otu01234	Low_soil	-0.0166959	14	7	4.61779e-05	0.00426562	Proteobacteria	Deltaproteobacteria	Deltaproteobacteria_unclassified	Deltaproteobacteria_unclassified	Deltaproteobacteria_unclassified
Otu00602	Medium_soil	-0.0288233	14	5	4.64376e-05	0.00426562	Bacteroidetes	Bacteroidia	Chitinophagales	Chitinophagaceae	Chitinophagaceae_unclassified
Otu00518	Low_soil	-0.0291449	14	14	5.2126e-05	0.00470415	Proteobacteria	Alphaproteobacteria	Alphaproteobacteria_unclassified	Alphaproteobacteria_unclassified	Alphaproteobacteria_unclassified
Otu00175	Low_soil	-0.0829742	14	11	5.70809e-05	0.00506249	Proteobacteria	Alphaproteobacteria	Sphingomonadales	Sphingomonadaceae	Erythrobacter
Otu01271	Low_soil	-0.0133126	14	7	6.22848e-05	0.00541535	Bacteria_unclassified	Bacteria_unclassified	Bacteria_unclassified	Bacteria_unclassified	Bacteria_unclassified
Otu00053	Low_soil	-0.135163	14	13	6.3165e-05	0.00541535	Proteobacteria	Gammaproteobacteria	Betaproteobacteriales	Burkholderiaceae	Burkholderiaceae_unclassified
Otu02110	Medium_soil	-0.00846922	14	6	6.56536e-05	0.00553643	Proteobacteria	Deltaproteobacteria	Myxococcales	Haliangiaceae	Haliangium
Otu01766	Medium_soil	-0.0121784	14	8	6.85029e-05	0.00568353	Proteobacteria	Alphaproteobacteria	Alphaproteobacteria_unclassified	Alphaproteobacteria_unclassified	Alphaproteobacteria_unclassified
Otu00222	Low_soil	-0.0893275	14	10	7.25132e-05	0.00592076	Bacteroidetes	Bacteroidia	Chitinophagales	Chitinophagaceae	Chitinophagaceae_unclassified
Otu02227	Low_soil	-0.00813372	14	9	7.63631e-05	0.00612508	Proteobacteria	Alphaproteobacteria	Rhizobiales	Xanthobacteraceae	uncultured
Otu01186	Medium_soil	0.0158697	14	7	7.7397e-05	0.00612508	Planctomycetes	Planctomycetacia	Gemmatales	Gemmataceae	Gemmata
Otu01762	Medium_soil	-0.0112893	14	5	7.92296e-05	0.00617511	Proteobacteria	Alphaproteobacteria	Rhizobiales	Xanthobacteraceae	uncultured
Otu01328	Low_soil	-0.0153742	14	9	8.23112e-05	0.00631954	Proteobacteria	Alphaproteobacteria	Rhizobiales	Rhizobiales_unclassified	Rhizobiales_unclassified
Otu00069	Low_soil	-0.0265815	14	10	8.62069e-05	0.00645233	Bacteroidetes	Bacteroidia	Cytophagales	Microscillaceae	uncultured
Otu00155	Low_soil	0.0873877	14	10	8.65496e-05	0.00645233	Proteobacteria	Gammaproteobacteria	Betaproteobacteriales	Burkholderiaceae	Bordetella
Otu00218	Low_soil	-0.0603493	14	12	9.03199e-05	0.00659255	Proteobacteria	Alphaproteobacteria	Rhizobiales	Devosiaceae	Devosia
Otu00280	Low_soil	0.0213048	14	10	9.09936e-05	0.00659255	Bacteroidetes	Bacteroidia	Bacteroidales	Dysgonomonadaceae	Dysgonomonas
Otu00352	Low_soil	-0.0576154	14	10	9.84665e-05	0.00694575	Bacteroidetes	Bacteroidia	Chitinophagales	Chitinophagaceae	Chitinophaga
Otu00132	Low_soil	0.0249128	14	9	9.85692e-05	0.00694575	Proteobacteria	Gammaproteobacteria	Betaproteobacteriales	Neisseriaceae	Neisseriaceae_unclassified
Otu01195	Low_soil	0.00964018	14	10	0.000100098	0.00695819	Proteobacteria	Alphaproteobacteria	Sphingomonadales	Sphingomonadaceae	Sphingobium
Otu00699	Low_soil	-0.0330437	14	9	0.000105096	0.00720822	Proteobacteria	Gammaproteobacteria	CCD24	CCD24_fa	CCD24_ge
Otu00808	Medium_soil	0.0283269	14	9	0.000108191	0.00732283	Proteobacteria	Deltaproteobacteria	Myxococcales	Polyangiaceae	Jahnella
Otu00793	Low_soil	-0.0230356	14	12	0.000112553	0.00751911	Proteobacteria	Alphaproteobacteria	Rhizobiales	Rhizobiaceae	Rhizobiaceae_unclassified
Otu00303	Low_soil	-0.0394483	14	9	0.000114609	0.00755834	Proteobacteria	Deltaproteobacteria	Myxococcales	Haliangiaceae	Haliangium
Otu01198	Low_soil	-0.0137417	14	9	0.000116085	0.00755875	Proteobacteria	Alphaproteobacteria	Rhizobiales	Xanthobacteraceae	Xanthobacteraceae_unclassified
Otu00396	Low_soil	-0.0367016	14	9	0.000118123	0.00759532	Proteobacteria	Gammaproteobacteria	Salinisphaerales	Solimonadaceae	Solimonadaceae_unclassified
Otu00707	Low_soil	-0.0267762	14	9	0.000121023	0.00768568	Planctomycetes	Planctomycetacia	Isosphaerales	Isosphaeraceae	Singulisphaera
Otu01128	Low_soil	-0.024385	14	8	0.000127071	0.00792919	Proteobacteria	Alphaproteobacteria	Alphaproteobacteria_unclassified	Alphaproteobacteria_unclassified	Alphaproteobacteria_unclassified
Otu01123	Low_soil	-0.0163766	14	9	0.00012794	0.00792919	Proteobacteria	Alphaproteobacteria	Caulobacterales	Caulobacteraceae	Caulobacteraceae_unclassified
Otu00942	Low_soil	-0.0212103	14	12	0.000130984	0.0080212	Proteobacteria	Alphaproteobacteria	Rhizobiales	Rhizobiaceae	Rhizobiaceae_unclassified
Otu00261	Medium_soil	-0.00956325	14	6	0.000134774	0.00809253	Firmicutes	Firmicutes_unclassified	Firmicutes_unclassified	Firmicutes_unclassified	Firmicutes_unclassified
Otu00591	Low_soil	0.0287576	14	9	0.000135995	0.00809253	Proteobacteria	Alphaproteobacteria	Sphingomonadales	Sphingomonadaceae	Sphingomonas
Otu01410	Medium_soil	-0.0119668	14	11	0.000136868	0.00809253	Bacteroidetes	Bacteroidia	Bacteroidia_unclassified	Bacteroidia_unclassified	Bacteroidia_unclassified
Otu00898	Low_soil	-0.0263153	14	12	0.000141784	0.00828793	Proteobacteria	Alphaproteobacteria	Rhizobiales	Rhizobiaceae	Rhizobiaceae_unclassified
Otu01375	Low_soil	-0.0174135	14	8	0.000152405	0.00880868	Bacteria_unclassified	Bacteria_unclassified	Bacteria_unclassified	Bacteria_unclassified	Bacteria_unclassified
Otu00488	Low_soil	-0.00420148	14	6	0.000154909	0.00885391	Elusimicrobia	Elusimicrobia	Elusimicrobiales	Elusimicrobiaceae	Elusimicrobium
Otu01310	Medium_soil	-0.0123877	14	7	0.000157011	0.00887545	Proteobacteria	Alphaproteobacteria	Reyranellales	Reyranellaceae	Reyranella
Otu01102	Low_soil	-0.0186035	14	9	0.000164278	0.00918527	Acidobacteria	Subgroup_6	Subgroup_6_unclassified	Subgroup_6_unclassified	Subgroup_6_unclassified
Otu00664	Low_soil	-0.0322772	14	9	0.000166858	0.00922924	Proteobacteria	Alphaproteobacteria	Rhizobiales	Rhizobiaceae	Mesorhizobium
Otu02167	Low_soil	0.00700363	14	6	0.00017005	0.00930574	Actinobacteria	Actinobacteria	Propionibacteriales	Nocardioidaceae	Nocardioides
Otu02049	Low_soil	-0.0104619	14	6	0.000195397	0.0105803	Proteobacteria	Alphaproteobacteria	Alphaproteobacteria_unclassified	Alphaproteobacteria_unclassified	Alphaproteobacteria_unclassified
Otu00162	Medium_soil	-0.0592126	14	9	0.000199664	0.0106987	Acidobacteria	Acidobacteriia	Solibacterales	Solibacteraceae	Solibacteraceae_unclassified
Otu01025	Low_soil	-0.0169764	14	12	0.000202364	0.0107315	Proteobacteria	Alphaproteobacteria	Rhodobacterales	Rhodobacteraceae	Rhodobacter
Otu00762	Low_soil	0.0252482	14	11	0.000204833	0.0107516	Bacteroidetes	Bacteroidia	Sphingobacteriales	Sphingobacteriaceae	Parapedobacter
Otu02204	Low_soil	-0.00819566	14	9	0.000219121	0.0113017	Proteobacteria	Alphaproteobacteria	Rhizobiales	Hyphomicrobiaceae	Hyphomicrobium
Otu01002	Medium_soil	0.0157928	14	8	0.000219707	0.0113017	Acidobacteria	Acidobacteriia	Solibacterales	Solibacteraceae	Solibacteraceae_unclassified
Otu01436	Low_soil	-0.0106842	14	9	0.000222331	0.0113235	Proteobacteria	Alphaproteobacteria	Rhizobiales	Xanthobacteraceae	Xanthobacteraceae_unclassified
Otu00986	Low_soil	0.0200235	14	9	0.000235685	0.0118859	Proteobacteria	Alphaproteobacteria	Sphingomonadales	Sphingomonadaceae	Novosphingobium
Otu01602	Medium_soil	0.00975977	14	12	0.000254095	0.0126899	Proteobacteria	Gammaproteobacteria	Gammaproteobacteria_Incertae_Sedis	Unknown_Family	Acidibacter
Otu01759	Low_soil	-0.00710862	14	9	0.000260971	0.012908	Actinobacteria	Actinobacteria	Propionibacteriales	Nocardioidaceae	Nocardioides
Otu00646	Low_soil	-0.030013	14	12	0.000274763	0.0134608	Bacteroidetes	Bacteroidia	Chitinophagales	Chitinophagaceae	Chitinophagaceae_unclassified
Otu00442	Low_soil	0.0240524	14	12	0.000284912	0.0138263	Bacteroidetes	Bacteroidia	Bacteroidales	Dysgonomonadaceae	Dysgonomonas
Otu00644	Low_soil	-0.0374452	14	9	0.00032633	0.0156882	Proteobacteria	Alphaproteobacteria	Alphaproteobacteria_unclassified	Alphaproteobacteria_unclassified	Alphaproteobacteria_unclassified
Otu01691	Low_soil	-0.011275	14	9	0.000353822	0.0167819	Proteobacteria	Alphaproteobacteria	Rhizobiales	Xanthobacteraceae	Xanthobacteraceae_unclassified
Otu00761	Low_soil	-0.0258975	14	9	0.000355603	0.0167819	Proteobacteria	Alphaproteobacteria	Sphingomonadales	Sphingomonadaceae	Sphingomonadaceae_unclassified
Otu01270	Medium_soil	0.0179885	14	8	0.00038807	0.0181476	Proteobacteria	Gammaproteobacteria	Gammaproteobacteria_unclassified	Gammaproteobacteria_unclassified	Gammaproteobacteria_unclassified
Otu00765	Low_soil	-0.0325834	14	8	0.000397283	0.018411	Proteobacteria	Gammaproteobacteria	Gammaproteobacteria_Incertae_Sedis	Unknown_Family	Acidibacter
Otu00088	Low_soil	-0.0872311	14	13	0.000401063	0.0184203	Bacteroidetes	Bacteroidia	Chitinophagales	Chitinophagaceae	Chitinophagaceae_unclassified
Otu00916	Medium_soil	0.0210519	14	8	0.000407035	0.0185291	Planctomycetes	Planctomycetacia	Gemmatales	Gemmataceae	Gemmata
Otu01009	Low_soil	-0.0190168	14	10	0.000433516	0.0194407	Planctomycetes	Planctomycetacia	Isosphaerales	Isosphaeraceae	Singulisphaera
Otu01037	Low_soil	0.0135325	14	10	0.000440576	0.0194407	Proteobacteria	Alphaproteobacteria	Sphingomonadales	Sphingomonadaceae	Sphingomonas
Otu00420	Low_soil	0.0297229	14	14	0.000441576	0.0194407	Proteobacteria	Gammaproteobacteria	Betaproteobacteriales	Burkholderiaceae	Burkholderiaceae_unclassified
Otu00510	Low_soil	-0.0241146	14	14	0.000442177	0.0194407	Proteobacteria	Alphaproteobacteria	Rhizobiales	Xanthobacteraceae	uncultured
Otu01091	Low_soil	-0.0184678	14	11	0.000454135	0.0197972	Actinobacteria	Acidimicrobiia	Microtrichales	Ilumatobacteraceae	CL500-29_marine_group
Otu00473	Low_soil	0.0432989	14	5	0.000480692	0.0207788	Proteobacteria	Alphaproteobacteria	Sphingomonadales	Sphingomonadaceae	Sphingomonadaceae_unclassified
Otu02024	Medium_soil	0.00787468	14	6	0.000537713	0.02305	Planctomycetes	Planctomycetacia	uncultured	uncultured_fa	uncultured_ge
Otu00042	Low_soil	0.106346	14	13	0.000551223	0.023276	Proteobacteria	Gammaproteobacteria	Pseudomonadales	Moraxellaceae	Moraxellaceae_unclassified
Otu00748	Low_soil	-0.0333221	14	5	0.000558334	0.023276	Bacteroidetes	Bacteroidia	Chitinophagales	Chitinophagaceae	Chitinophagaceae_unclassified
Otu00041	Low_soil	0.0912827	14	14	0.000562344	0.023276	Proteobacteria	Gammaproteobacteria	Betaproteobacteriales	Rhodocyclaceae	Azospira
Otu00045	Low_soil	0.0899666	14	14	0.00056521	0.023276	Proteobacteria	Gammaproteobacteria	Enterobacteriales	Enterobacteriaceae	Enterobacteriaceae_unclassified
Otu00381	Low_soil	-0.0458773	14	9	0.000568946	0.023276	Planctomycetes	Planctomycetacia	Pirellulales	Pirellulaceae	Pirellulaceae_unclassified
Otu00261	Low_soil	-0.00799618	14	6	0.000571268	0.023276	Firmicutes	Firmicutes_unclassified	Firmicutes_unclassified	Firmicutes_unclassified	Firmicutes_unclassified
Otu01842	Low_soil	-0.00939808	14	8	0.00057858	0.023276	Bacteria_unclassified	Bacteria_unclassified	Bacteria_unclassified	Bacteria_unclassified	Bacteria_unclassified
Otu00325	Low_soil	-0.0551201	14	11	0.000579185	0.023276	Planctomycetes	Planctomycetacia	Planctomycetales	Planctomycetales_unclassified	Planctomycetales_unclassified
Otu01297	Low_soil	-0.0152721	14	8	0.000625993	0.0248911	Planctomycetes	Planctomycetacia	Isosphaerales	Isosphaeraceae	Isosphaeraceae_unclassified
Otu00003	Medium_soil	-0.0451184	14	14	0.000631396	0.0248911	Euryarchaeota	Methanobacteria	Methanobacteriales	Methanobacteriaceae	Methanobrevibacter
Otu00376	Low_soil	0.0401246	14	13	0.000634223	0.0248911	Proteobacteria	Gammaproteobacteria	Betaproteobacteriales	Burkholderiaceae	Burkholderiaceae_unclassified
Otu00178	Low_soil	-0.0973516	14	10	0.000642821	0.0248911	Bacteroidetes	Bacteroidia	Bacteroidia_unclassified	Bacteroidia_unclassified	Bacteroidia_unclassified
Otu00748	Medium_soil	-0.0327096	14	5	0.000643569	0.0248911	Bacteroidetes	Bacteroidia	Chitinophagales	Chitinophagaceae	Chitinophagaceae_unclassified
Otu01292	Low_soil	-0.0141167	14	11	0.000659638	0.0253222	Proteobacteria	Alphaproteobacteria	Sphingomonadales	Sphingomonadaceae	Sphingomonadaceae_unclassified
Otu02291	Medium_soil	0.00674078	14	7	0.000684509	0.0260823	Proteobacteria	Alphaproteobacteria	Sphingomonadales	Sphingomonadaceae	Sphingobium
Otu01639	Low_soil	0.0107055	14	6	0.000705516	0.0265997	Actinobacteria	Actinobacteria	Propionibacteriales	Nocardioidaceae	Nocardioides
Otu01974	Low_soil	-0.0110257	14	8	0.000708999	0.0265997	Acidobacteria	Subgroup_6	Unknown_Order	Unknown_Family	Vicinamibacter
Otu01404	Low_soil	-0.0158333	14	8	0.000713599	0.0265997	Proteobacteria	Alphaproteobacteria	Sneathiellales	Sneathiellaceae	uncultured
Otu00577	Low_soil	-0.0340348	14	11	0.000729748	0.0268698	Acidobacteria	Blastocatellia	Blastocatellia_unclassified	Blastocatellia_unclassified	Blastocatellia_unclassified
Otu01234	Medium_soil	-0.0119428	14	7	0.000731293	0.0268698	Proteobacteria	Deltaproteobacteria	Deltaproteobacteria_unclassified	Deltaproteobacteria_unclassified	Deltaproteobacteria_unclassified
Otu00781	Low_soil	0.0180104	14	14	0.000757027	0.0276181	Proteobacteria	Alphaproteobacteria	Sphingomonadales	Sphingomonadaceae	Sphingomonas
Otu00806	Low_soil	-0.02922	14	10	0.000770979	0.027929	Acidobacteria	Subgroup_6	Subgroup_6_or	Subgroup_6_fa	Subgroup_6_ge
Otu00206	Low_soil	0.0670391	14	12	0.000776419	0.0279294	Proteobacteria	Gammaproteobacteria	Xanthomonadales	Xanthomonadaceae	Pseudoxanthomonas
Otu00208	Low_soil	0.0142233	14	9	0.000808754	0.0287432	Firmicutes	Bacilli	Lactobacillales	Streptococcaceae	Lactococcus
Otu00035	Low_soil	0.0557637	14	14	0.000810218	0.0287432	Bacteroidetes	Bacteroidia	Bacteroidales	Dysgonomonadaceae	Dysgonomonas
Otu01770	Low_soil	-0.0106442	14	9	0.000817167	0.0287912	Proteobacteria	Alphaproteobacteria	Rhizobiales	Rhizobiales_unclassified	Rhizobiales_unclassified
Otu00098	Low_soil	0.0153292	14	12	0.000836091	0.0292047	Bacteroidetes	Bacteroidia	Bacteroidales	Dysgonomonadaceae	Candidatus_Symbiothrix
Otu01417	Low_soil	-0.0103485	14	9	0.000840259	0.0292047	Acidobacteria	Subgroup_6	Subgroup_6_or	Subgroup_6_fa	Subgroup_6_ge
Otu00647	Low_soil	-0.0327552	14	9	0.000885392	0.0302579	Proteobacteria	Alphaproteobacteria	Rhizobiales	Xanthobacteraceae	Xanthobacteraceae_unclassified
Otu01620	Low_soil	-0.0133983	14	4	0.000888207	0.0302579	Proteobacteria	Gammaproteobacteria	Gammaproteobacteria_unclassified	Gammaproteobacteria_unclassified	Gammaproteobacteria_unclassified
Otu01620	Medium_soil	-0.0133983	14	4	0.000888207	0.0302579	Proteobacteria	Gammaproteobacteria	Gammaproteobacteria_unclassified	Gammaproteobacteria_unclassified	Gammaproteobacteria_unclassified
Otu00012	Low_soil	0.00755685	14	11	0.000898444	0.0303829	Proteobacteria	Gammaproteobacteria	Betaproteobacteriales	Betaproteobacteriales_unclassified	Betaproteobacteriales_unclassified
Otu00717	Low_soil	-0.0118649	14	10	0.000905753	0.0303829	Gemmatimonadetes	Gemmatimonadetes_unclassified	Gemmatimonadetes_unclassified	Gemmatimonadetes_unclassified	Gemmatimonadetes_unclassified
Otu01357	Medium_soil	0.0146221	14	10	0.000918273	0.0303829	Bacteroidetes	Bacteroidia	Chitinophagales	Chitinophagaceae	Chitinophagaceae_unclassified
Otu00216	Low_soil	-0.0559076	14	10	0.000920698	0.0303829	Proteobacteria	Deltaproteobacteria	Deltaproteobacteria_unclassified	Deltaproteobacteria_unclassified	Deltaproteobacteria_unclassified
Otu00176	Low_soil	0.0205489	14	10	0.00092141	0.0303829	Actinobacteria	Actinobacteria	Actinobacteria_unclassified	Actinobacteria_unclassified	Actinobacteria_unclassified
Otu01880	Medium_soil	0.00727468	14	7	0.000929017	0.0304386	Proteobacteria	Gammaproteobacteria	Gammaproteobacteria_Incertae_Sedis	Unknown_Family	Acidibacter
Otu00260	Low_soil	0.0421631	14	12	0.000952295	0.030831	Bacteroidetes	Bacteroidia	Sphingobacteriales	Sphingobacteriaceae	Parapedobacter
Otu03080	Low_soil	-0.00400753	14	8	0.000954769	0.030831	Actinobacteria	Acidimicrobiia	Microtrichales	Ilumatobacteraceae	Ilumatobacteraceae_unclassified
Otu02049	Medium_soil	-0.00853745	14	6	0.000958972	0.030831	Proteobacteria	Alphaproteobacteria	Alphaproteobacteria_unclassified	Alphaproteobacteria_unclassified	Alphaproteobacteria_unclassified
Otu01815	Low_soil	0.00665597	14	8	0.00104167	0.0332245	Proteobacteria	Alphaproteobacteria	Sphingomonadales	Sphingomonadaceae	Sphingomonas
Otu00943	Low_soil	-0.0235428	14	9	0.00104634	0.0332245	Proteobacteria	Alphaproteobacteria	uncultured	uncultured_fa	uncultured_ge
Otu00509	Low_soil	-0.0402746	14	9	0.00108586	0.0342679	Proteobacteria	Alphaproteobacteria	Sphingomonadales	Sphingomonadaceae	Sphingomonadaceae_unclassified
Otu00775	Medium_soil	-0.00645476	14	7	0.00110874	0.0347766	Bacteroidetes	Bacteroidia	Bacteroidia_unclassified	Bacteroidia_unclassified	Bacteroidia_unclassified
Otu00249	Low_soil	0.00502607	14	9	0.00112521	0.0350654	Bacteroidetes	Bacteroidia	Bacteroidales	Bacteroidales_unclassified	Bacteroidales_unclassified
Otu00745	Medium_soil	0.00625775	14	9	0.00113158	0.0350654	Spirochaetes	Spirochaetia	Spirochaetales	Spirochaetaceae	Spirochaetaceae_unclassified
Otu00917	Medium_soil	-0.0113794	14	12	0.00118423	0.0364772	Proteobacteria	Alphaproteobacteria	Rhizobiales	Rhizobiales_unclassified	Rhizobiales_unclassified
Otu01245	Low_soil	-0.0175482	14	8	0.00122249	0.0374316	Proteobacteria	Gammaproteobacteria	Gammaproteobacteria_unclassified	Gammaproteobacteria_unclassified	Gammaproteobacteria_unclassified
Otu01250	Low_soil	-0.0178428	14	8	0.00124915	0.0380215	Proteobacteria	Deltaproteobacteria	Myxococcales	Nannocystaceae	Nannocystaceae_unclassified
Otu01271	Medium_soil	-0.00914525	14	7	0.00126435	0.0380538	Bacteria_unclassified	Bacteria_unclassified	Bacteria_unclassified	Bacteria_unclassified	Bacteria_unclassified
Otu01477	Low_soil	-0.0145885	14	8	0.00126501	0.0380538	Proteobacteria	Alphaproteobacteria	Caulobacterales	Caulobacteraceae	Caulobacteraceae_unclassified
Otu02034	Low_soil	-0.00496662	14	6	0.00130255	0.0387331	Proteobacteria	Alphaproteobacteria	Rhizobiales	Rhizobiaceae	Rhizobiaceae_unclassified
Otu00906	Low_soil	0.0179329	14	4	0.00130265	0.0387331	Proteobacteria	Gammaproteobacteria	Betaproteobacteriales	Burkholderiaceae	Burkholderia-Caballeronia-Paraburkholderia
Otu00684	Medium_soil	0.0167422	14	14	0.00135456	0.0400452	Acidobacteria	Acidobacteriia	Acidobacteriales	Acidobacteriaceae	Acidobacteriaceae_unclassified
Otu02052	Low_soil	0.00784218	14	4	0.00137073	0.0400944	Proteobacteria	Alphaproteobacteria	Rhizobiales	Xanthobacteraceae	Xanthobacteraceae_unclassified
Otu00308	Low_soil	-0.0553885	14	11	0.00137181	0.0400944	Verrucomicrobia	Verrucomicrobiae	Verrucomicrobiales	Rubritaleaceae	Luteolibacter
Otu01227	Medium_soil	0.00913154	14	11	0.00144966	0.0420278	Verrucomicrobia	Verrucomicrobiae	Chthoniobacterales	Chthoniobacteraceae	Candidatus_Udaeobacter
Otu00133	Low_soil	-0.0549657	14	14	0.00145881	0.0420278	Bacteroidetes	Bacteroidia	Cytophagales	Microscillaceae	uncultured
Otu00424	Low_soil	-0.0282051	14	10	0.00146248	0.0420278	Proteobacteria	Deltaproteobacteria	Myxococcales	Haliangiaceae	Haliangium
Otu00285	Low_soil	0.0150193	14	8	0.00148118	0.042296	Firmicutes	Bacilli	Lactobacillales	Leuconostocaceae	Leuconostoc
Otu01136	Low_soil	-0.0175267	14	10	0.00149414	0.042296	Proteobacteria	Alphaproteobacteria	Rhizobiales	Rhizobiaceae	Rhizobiaceae_unclassified
Otu01645	Low_soil	-0.0114005	14	5	0.00149648	0.042296	Proteobacteria	Alphaproteobacteria	Rhizobiales	Beijerinckiaceae	Bosea
Otu01832	Medium_soil	-0.0118094	14	3	0.00151865	0.0424561	Acidobacteria	Acidobacteriia	Solibacterales	Solibacteraceae	Solibacteraceae_unclassified
Otu01832	Low_soil	-0.0118094	14	3	0.00151865	0.0424561	Acidobacteria	Acidobacteriia	Solibacterales	Solibacteraceae	Solibacteraceae_unclassified
Otu00117	Low_soil	-0.0922225	14	14	0.00153091	0.0425675	Bacteroidetes	Bacteroidia	Chitinophagales	Chitinophagaceae	uncultured
Otu02067	Low_soil	0.0041271	14	4	0.00154119	0.042623	Bacteroidetes	Bacteroidia	Sphingobacteriales	Sphingobacteriaceae	Parapedobacter
Otu01841	Low_soil	-0.00820887	14	9	0.00156195	0.0427704	Proteobacteria	Gammaproteobacteria	Xanthomonadales	Xanthomonadaceae	Xanthomonadaceae_unclassified
Otu01022	Low_soil	0.0199889	14	5	0.00156315	0.0427704	Proteobacteria	Gammaproteobacteria	Betaproteobacteriales	Burkholderiaceae	Burkholderiaceae_unclassified
Otu00032	Low_soil	0.0116663	14	12	0.00160287	0.0436253	Bacteroidetes	Bacteroidia	Bacteroidales	Bacteroidales_unclassified	Bacteroidales_unclassified
Otu00615	Medium_soil	0.0114698	14	12	0.00162675	0.0440421	Actinobacteria	Actinobacteria	Propionibacteriales	Nocardioidaceae	Nocardioides
Otu00861	Low_soil	-0.0164714	14	12	0.00166754	0.0449101	Proteobacteria	Alphaproteobacteria	Rhizobiales	Rhizobiaceae	Mesorhizobium
Otu00101	Low_soil	-0.013375	14	4	0.00170636	0.0457163	Firmicutes	Firmicutes_unclassified	Firmicutes_unclassified	Firmicutes_unclassified	Firmicutes_unclassified
Otu01952	Medium_soil	0.00977947	14	4	0.00175122	0.0466751	Proteobacteria	Alphaproteobacteria	Sphingomonadales	Sphingomonadaceae	Sphingomonadaceae_unclassified
Otu00933	Low_soil	-0.0215594	14	8	0.00176253	0.0467023	Proteobacteria	Alphaproteobacteria	Rhodovibrionales	Kiloniellaceae	Kiloniellaceae_unclassified
Otu00824	Low_soil	-0.0198943	14	14	0.0017704	0.0467023	Bacteroidetes	Bacteroidia	Chitinophagales	Chitinophagaceae	Chitinophagaceae_unclassified
Otu00198	Low_soil	0.00990326	14	8	0.00178233	0.0467772	Actinobacteria	Actinobacteria	Actinobacteria_unclassified	Actinobacteria_unclassified	Actinobacteria_unclassified
Otu01508	Medium_soil	-0.0156039	14	3	0.00182287	0.0473577	Planctomycetes	Planctomycetacia	Gemmatales	Gemmataceae	Gemmata
Otu01508	Low_soil	-0.0156039	14	3	0.00182287	0.0473577	Planctomycetes	Planctomycetacia	Gemmatales	Gemmataceae	Gemmata
Otu01925	Low_soil	-0.00904524	14	7	0.00187697	0.0485182	Actinobacteria	Acidimicrobiia	Microtrichales	Ilumatobacteraceae	uncultured
Otu01184	Low_soil	-0.0163281	14	9	0.00189891	0.0488399	Bacteroidetes	Bacteroidia	Chitinophagales	Chitinophagaceae	Chitinophagaceae_unclassified
Otu00316	Low_soil	-0.0554812	14	10	0.00192001	0.049091	Planctomycetes	Planctomycetacia	Planctomycetales	Planctomycetales_unclassified	Planctomycetales_unclassified
Otu01794	Medium_soil	0.00764671	14	4	0.00192776	0.049091	unknown_unclassified	unknown_unclassified	unknown_unclassified	unknown_unclassified	unknown_unclassified

## Sheet: Maaslin-output-Soil-vs-Gut
Feature	Value	Coefficient	N	N.not.0	P.value	Q.value	Phylum	Class	Order	Family	Genus
Otu00809	Soil	0.018091	40	18	1.48631e-23	3.87928e-20	Proteobacteria	Alphaproteobacteria	Sphingomonadales	Sphingomonadaceae	Sphingomonas
Otu00214	Soil	0.0406403	40	18	4.43676e-21	5.78997e-18	Bacteroidetes	Bacteroidia	Chitinophagales	Chitinophagaceae	Chitinophaga
Otu00560	Soil	-0.0160943	40	27	1.10042e-20	7.41574e-18	Spirochaetes	Spirochaetia	Spirochaetales	Spirochaetaceae	Treponema
Otu00166	Soil	-0.038392	40	31	1.13651e-20	7.41574e-18	Bacteria_unclassified	Bacteria_unclassified	Bacteria_unclassified	Bacteria_unclassified	Bacteria_unclassified
Otu00093	Soil	-0.0549359	40	29	1.56191e-19	8.15319e-17	Firmicutes	Clostridia	Clostridiales	Family_XIII	uncultured
Otu00195	Soil	-0.0342767	40	27	3.94075e-19	1.71422e-16	Planctomycetes	vadinHA49	vadinHA49_or	vadinHA49_fa	vadinHA49_ge
Otu00940	Soil	0.0145512	40	14	5.3373e-19	1.99005e-16	Actinobacteria	Actinobacteria	Corynebacteriales	Corynebacteriaceae	Corynebacterium_1
Otu01199	Soil	0.0096873	40	15	8.0607e-19	2.6298e-16	Actinobacteria	Actinobacteria	Propionibacteriales	Nocardioidaceae	Nocardioides
Otu00924	Soil	0.0117253	40	15	1.96137e-18	5.68796e-16	Acidobacteria	Acidobacteriia	Acidobacteriales	Acidobacteriaceae_	100)
Otu01116	Soil	0.0116836	40	15	2.34561e-18	6.12204e-16	Proteobacteria	Gammaproteobacteria	Xanthomonadales	Xanthomonadaceae	Xanthomonadaceae_unclassified
Otu00075	Soil	-0.0576477	40	30	3.95638e-18	9.3874e-16	Synergistetes	Synergistia	Synergistales	Synergistaceae	Fretibacterium
Otu00265	Soil	-0.0281868	40	29	4.60757e-18	1.00215e-15	Firmicutes	Clostridia	Clostridiales	Family_XIII	Family_XIII_unclassified
Otu00624	Soil	0.0210058	40	24	5.64463e-18	1.13327e-15	Proteobacteria	Alphaproteobacteria	Rhizobiales	Rhizobiaceae	Allorhizobium-Neorhizobium-Pararhizobium-Rhizobium
Otu00322	Soil	-0.0238673	40	27	7.23177e-18	1.34821e-15	Spirochaetes	Spirochaetia	Spirochaetales	Spirochaetaceae	Spirochaetaceae_unclassified
Otu00670	Soil	-0.0142193	40	26	7.88675e-18	1.37229e-15	Bacteria_unclassified	Bacteria_unclassified	Bacteria_unclassified	Bacteria_unclassified	Bacteria_unclassified
Otu00267	Soil	-0.0282831	40	32	1.45104e-17	2.36701e-15	Spirochaetes	Spirochaetia	Spirochaetales	Spirochaetaceae	Treponema
Otu00590	Soil	0.0150195	40	14	2.21709e-17	3.40389e-15	Bacteroidetes	Bacteroidia	Chitinophagales	Chitinophagaceae	Chitinophaga
Otu00832	Soil	-0.011109	40	26	3.79081e-17	5.49668e-15	Firmicutes	Clostridia	Clostridiales	Ruminococcaceae	Ruminococcaceae_NK4A214_group
Otu00081	Soil	-0.0515456	40	31	6.70097e-17	9.20501e-15	Synergistetes	Synergistia	Synergistales	Synergistaceae	Fretibacterium
Otu00087	Soil	0.0851365	40	25	8.13369e-17	1.06145e-14	Bacteroidetes	Bacteroidia	Cytophagales	Spirosomaceae	Dyadobacter
Otu00215	Soil	-0.0324939	40	28	9.02139e-17	1.11573e-14	Spirochaetes	Spirochaetia	Spirochaetales	Spirochaetaceae	Treponema
Otu00240	Soil	-0.0313031	40	29	9.40464e-17	1.11573e-14	Spirochaetes	Spirochaetia	Spirochaetales	Spirochaetaceae	Spirochaetaceae_unclassified
Otu01456	Soil	0.00812755	40	14	1.29581e-16	1.44284e-14	Actinobacteria	Actinobacteria	Micrococcales	Promicromonosporaceae	Cellulosimicrobium
Otu00497	Soil	-0.016382	40	27	1.32674e-16	1.44284e-14	Firmicutes	Clostridia	Clostridiales	Clostridiales_unclassified	Clostridiales_unclassified
Otu00095	Soil	-0.0522411	40	30	1.58387e-16	1.65356e-14	Bacteroidetes	Bacteroidia	Bacteroidales	Tannerellaceae	Tannerellaceae_unclassified
Otu01038	Soil	-0.00824723	40	26	1.65008e-16	1.65643e-14	Firmicutes	Clostridia	Clostridiales	Peptococcaceae	Peptococcaceae_unclassified
Otu00116	Soil	-0.0494097	40	31	2.05487e-16	1.96481e-14	Spirochaetes	Spirochaetia	Spirochaetales	Spirochaetaceae	Treponema
Otu00364	Soil	-0.0223553	40	26	2.15454e-16	1.96481e-14	Proteobacteria	Deltaproteobacteria	Desulfovibrionales	Desulfovibrionaceae	Desulfovibrionaceae_unclassified
Otu00204	Soil	-0.034065	40	29	2.18312e-16	1.96481e-14	Firmicutes	Clostridia	Clostridiales	Clostridiales_unclassified	Clostridiales_unclassified
Otu01228	Soil	0.012153	40	14	4.30812e-16	3.74806e-14	Acidobacteria	Acidobacteriia	Solibacterales	Solibacteraceae_	100)
Otu00179	Soil	0.0567775	40	18	4.4797e-16	3.77162e-14	Proteobacteria	Alphaproteobacteria	Sphingomonadales	Sphingomonadaceae	Sphingobium
Otu00203	Soil	-0.034755	40	28	5.07056e-16	4.13567e-14	Spirochaetes	Spirochaetia	Spirochaetales	Spirochaetaceae	Spirochaetaceae_unclassified
Otu00212	Soil	-0.0316616	40	28	5.7996e-16	4.58696e-14	Firmicutes	Firmicutes_unclassified	Firmicutes_unclassified	Firmicutes_unclassified	Firmicutes_unclassified
Otu00263	Soil	-0.0298777	40	28	6.34317e-16	4.86931e-14	Firmicutes	Clostridia	Clostridiales	Family_XIII	Anaerovorax
Otu01071	Soil	0.00538005	40	18	6.64858e-16	4.95794e-14	Actinobacteria	Actinobacteria	Propionibacteriales	Nocardioidaceae	Nocardioides
Otu00225	Soil	-0.0310454	40	32	6.89866e-16	5.00153e-14	Spirochaetes	Spirochaetia	Spirochaetales	Spirochaetaceae	Treponema
Otu00328	Soil	-0.0221567	40	30	7.56559e-16	5.33681e-14	Bacteria_unclassified	Bacteria_unclassified	Bacteria_unclassified	Bacteria_unclassified	Bacteria_unclassified
Otu00545	Soil	0.0199012	40	15	7.80593e-16	5.36144e-14	Proteobacteria	Gammaproteobacteria	Betaproteobacteriales	Burkholderiaceae	Burkholderiaceae_unclassified
Otu00192	Soil	-0.0340138	40	29	1.06958e-15	7.15798e-14	Firmicutes	Clostridia	Clostridiales	Family_XIII	Anaerovorax
Otu01157	Soil	0.00759237	40	14	1.17006e-15	7.63462e-14	Firmicutes	Bacilli	Bacillales	Bacillaceae	Bacillus
Otu00869	Soil	0.00924417	40	17	1.62892e-15	1.03695e-13	Firmicutes	Bacilli	Bacillales	Planococcaceae	Lysinibacillus
Otu00083	Soil	-0.053139	40	29	1.96591e-15	1.22167e-13	Spirochaetes	Spirochaetia	Spirochaetales	Spirochaetaceae	Treponema
Otu00622	Soil	0.0204382	40	19	2.67685e-15	1.62479e-13	Proteobacteria	Alphaproteobacteria	Rhizobiales	Devosiaceae	Devosia
Otu00038	Soil	-0.0715885	40	29	3.68047e-15	2.18319e-13	Synergistetes	Synergistia	Synergistales	Synergistaceae	Fretibacterium
Otu00064	Soil	-0.0581061	40	30	5.32201e-15	3.08677e-13	Firmicutes	Clostridia	Clostridiales	Family_XIII	uncultured
Otu00047	Soil	-0.0646737	40	34	7.01244e-15	3.9788e-13	Bacteroidetes	Bacteroidia	Bacteroidales	Bacteroidales_unclassified	Bacteroidales_unclassified
Otu00553	Soil	-0.016259	40	26	1.15972e-14	6.44016e-13	Firmicutes	Clostridia	Clostridiales	Lachnospiraceae	Lachnospiraceae_unclassified
Otu01460	Soil	0.00896759	40	14	1.31452e-14	7.05397e-13	Proteobacteria	Alphaproteobacteria	Sphingomonadales	Sphingomonadaceae	Sphingomonadaceae_unclassified
Otu00684	Soil	0.0209259	40	15	1.32431e-14	7.05397e-13	Acidobacteria	Acidobacteriia	Acidobacteriales	Acidobacteriaceae_	100)
Otu00596	Soil	0.00503301	40	12	1.83995e-14	9.29915e-13	Bacteroidetes	Bacteroidia	Flavobacteriales	Flavobacteriaceae	Flavobacterium
Otu00634	Soil	-0.013803	40	26	1.85235e-14	9.29915e-13	Firmicutes	Clostridia	Clostridiales	Ruminococcaceae	Ruminococcaceae_unclassified
Otu00556	Soil	0.0245964	40	16	1.8527e-14	9.29915e-13	Actinobacteria	Actinobacteria	Streptomycetales	Streptomycetaceae	Streptomyces
Otu00247	Soil	-0.0299889	40	28	2.13387e-14	1.03731e-12	Spirochaetes	Spirochaetia	Spirochaetales	Spirochaetaceae	Treponema
Otu01421	Soil	0.0093231	40	14	2.14616e-14	1.03731e-12	Bacteroidetes	Bacteroidia	Sphingobacteriales	Sphingobacteriaceae	Sphingobacteriaceae_unclassified
Otu00273	Soil	-0.028377	40	27	2.26196e-14	1.0734e-12	Spirochaetes	Spirochaetia	Spirochaetales	Spirochaetaceae	Spirochaetaceae_unclassified
Otu00080	Soil	-0.0516226	40	29	2.62783e-14	1.22476e-12	Bacteroidetes	Bacteroidia	Bacteroidales	Bacteroidales_unclassified	Bacteroidales_unclassified
Otu00457	Soil	-0.019697	40	28	3.47099e-14	1.58935e-12	Spirochaetes	Spirochaetia	Spirochaetales	Spirochaetaceae	Spirochaetaceae_unclassified
Otu00423	Soil	-0.0202243	40	26	3.61362e-14	1.62613e-12	Firmicutes	Clostridia	Clostridiales	Family_XIII	Family_XIII_unclassified
Otu00259	Soil	-0.0296698	40	27	3.72493e-14	1.64781e-12	Firmicutes	Firmicutes_unclassified	Firmicutes_unclassified	Firmicutes_unclassified	Firmicutes_unclassified
Otu00441	Soil	-0.0179904	40	30	6.3679e-14	2.77004e-12	Firmicutes	Clostridia	Clostridiales	Clostridiales_unclassified	Clostridiales_unclassified
Otu00254	Soil	0.0332856	40	17	6.85596e-14	2.93345e-12	Proteobacteria	Gammaproteobacteria	Xanthomonadales	Xanthomonadaceae	Xanthomonadaceae_unclassified
Otu00290	Soil	-0.0254448	40	26	8.65334e-14	3.64278e-12	Firmicutes	Clostridia	Clostridiales	Ruminococcaceae	Ruminococcaceae_unclassified
Otu00542	Soil	-0.015089	40	27	9.38712e-14	3.86237e-12	Firmicutes	Clostridia	Clostridiales	Ruminococcaceae	Ruminococcaceae_NK4A214_group
Otu00130	Soil	-0.0405995	40	31	9.47095e-14	3.86237e-12	Actinobacteria	Coriobacteriia	Coriobacteriales	Coriobacteriales_unclassified	Coriobacteriales_unclassified
Otu00492	Soil	0.0263722	40	23	9.78451e-14	3.92886e-12	Proteobacteria	Alphaproteobacteria	Acetobacterales	Acetobacteraceae	Acetobacteraceae_unclassified
Otu00306	Soil	-0.0235645	40	30	1.40671e-13	5.5629e-12	Firmicutes	Clostridia	Clostridiales	Clostridiales_unclassified	Clostridiales_unclassified
Otu00050	Soil	0.00366741	40	17	1.49843e-13	5.81453e-12	Bacteroidetes	Bacteroidia	Cytophagales	Microscillaceae	uncultured
Otu00108	Soil	-0.0469181	40	30	1.5149e-13	5.81453e-12	Firmicutes	Clostridia	Clostridiales	Ruminococcaceae	Ruminococcaceae_UCG-010
Otu00911	Soil	0.0135298	40	14	1.54621e-13	5.84872e-12	Bacteroidetes	Bacteroidia	Chitinophagales	Chitinophagaceae	Chitinophagaceae_unclassified
Otu00255	Soil	0.0269467	40	18	1.67051e-13	6.22861e-12	Proteobacteria	Gammaproteobacteria	Xanthomonadales	Xanthomonadaceae	Xanthomonadaceae_unclassified
Otu00374	Soil	-0.0215451	40	29	2.14436e-13	7.8828e-12	Spirochaetes	Spirochaetia	Spirochaetales	Spirochaetaceae	Spirochaetaceae_unclassified
Otu00994	Soil	0.0123632	40	15	2.84247e-13	1.0304e-11	Proteobacteria	Gammaproteobacteria	Betaproteobacteriales	Burkholderiaceae	Alcaligenes
Otu01153	Soil	-0.0077937	40	27	3.02439e-13	1.08132e-11	Proteobacteria	Proteobacteria_unclassified	Proteobacteria_unclassified	Proteobacteria_unclassified	Proteobacteria_unclassified
Otu00011	Soil	-0.113206	40	38	4.19919e-13	1.48106e-11	Bacteroidetes	Bacteroidia	Bacteroidales	Tannerellaceae	Tannerellaceae_unclassified
Otu01524	Soil	0.00861341	40	14	4.43826e-13	1.54451e-11	Proteobacteria	Alphaproteobacteria	Rhizobiales	Rhizobiaceae	Mesorhizobium
Otu00510	Soil	0.026806	40	16	4.58535e-13	1.5747e-11	Proteobacteria	Alphaproteobacteria	Rhizobiales	Xanthobacteraceae	uncultured
Otu01376	Soil	0.00851038	40	16	4.86796e-13	1.65005e-11	Proteobacteria	Alphaproteobacteria	Rhizobiales	Devosiaceae	Devosia
Otu00388	Soil	0.0097328	40	17	4.95918e-13	1.65942e-11	Bacteroidetes	Bacteroidia	Sphingobacteriales	Sphingobacteriaceae	Parapedobacter
Otu00675	Soil	-0.01394	40	27	5.18853e-13	1.71419e-11	Synergistetes	Synergistia	Synergistales	Synergistaceae	Fretibacterium
Otu00015	Soil	0.134454	40	25	5.41073e-13	1.76525e-11	Proteobacteria	Gammaproteobacteria	Xanthomonadales	Xanthomonadaceae	Xanthomonadaceae_unclassified
Otu00901	Soil	0.0138761	40	14	5.73797e-13	1.8489e-11	Proteobacteria	Alphaproteobacteria	Alphaproteobacteria_unclassified	Alphaproteobacteria_unclassified	Alphaproteobacteria_unclassified
Otu00385	Soil	-0.0196862	40	28	6.53734e-13	2.07425e-11	Actinobacteria	Coriobacteriia	Coriobacteriales	Coriobacteriales_unclassified	Coriobacteriales_unclassified
Otu00483	Soil	-0.0169716	40	28	6.65416e-13	2.07425e-11	Proteobacteria	Proteobacteria_unclassified	Proteobacteria_unclassified	Proteobacteria_unclassified	Proteobacteria_unclassified
Otu00296	Soil	-0.0255923	40	27	6.69601e-13	2.07425e-11	Proteobacteria	Deltaproteobacteria	Desulfovibrionales	Desulfovibrionaceae	Desulfovibrionaceae_unclassified
Otu00439	Soil	0.0237896	40	15	6.75523e-13	2.07425e-11	Bacteroidetes	Bacteroidia	Chitinophagales	Chitinophagaceae	Chitinophagaceae_unclassified
Otu01548	Soil	0.00783412	40	14	7.49735e-13	2.27536e-11	Actinobacteria	Actinobacteria	Frankiales	Frankiaceae	Frankia
Otu00007	Soil	-0.132543	40	38	8.45032e-13	2.5351e-11	Firmicutes	Clostridia	Clostridiales	Lachnospiraceae	Tyzzerella
Otu00138	Soil	-0.035148	40	40	8.70772e-13	2.55452e-11	Bacteroidetes	Bacteroidia	Bacteroidales	Bacteroidales_unclassified	Bacteroidales_unclassified
Otu00755	Soil	0.0125317	40	13	8.71083e-13	2.55452e-11	Actinobacteria	Actinobacteria	Actinobacteria_unclassified	Actinobacteria_unclassified	Actinobacteria_unclassified
Otu01010	Soil	0.0134339	40	16	9.04372e-13	2.62268e-11	Proteobacteria	Gammaproteobacteria	Enterobacteriales	Enterobacteriaceae	Enterobacteriaceae_unclassified
Otu00323	Soil	-0.0239519	40	28	1.23645e-12	3.5463e-11	Spirochaetes	Spirochaetia	Spirochaetales	Spirochaetaceae	Treponema
Otu00913	Soil	0.010424	40	17	1.28116e-12	3.63458e-11	Actinobacteria	Actinobacteria	Streptomycetales	Streptomycetaceae	Streptomyces
Otu00029	Soil	-0.0811554	40	29	1.53853e-12	4.31782e-11	Proteobacteria	Gammaproteobacteria	Betaproteobacteriales	Betaproteobacteriales_unclassified	Betaproteobacteriales_unclassified
Otu00783	Soil	-0.0112717	40	25	1.80513e-12	5.01213e-11	Firmicutes	Clostridia	Clostridiales	Lachnospiraceae	Tyzzerella_3
Otu01752	Soil	0.00554987	40	15	1.9938e-12	5.4777e-11	Actinobacteria	Actinobacteria	Micrococcales	Micrococcales_unclassified	Micrococcales_unclassified
Otu00435	Soil	0.0186165	40	23	2.16651e-12	5.8902e-11	Actinobacteria	Actinobacteria	Streptomycetales	Streptomycetaceae	Streptomyces
Otu00315	Soil	-0.0246228	40	28	2.33356e-12	6.25455e-11	Firmicutes	Clostridia	Clostridiales	Lachnospiraceae	Tyzzerella_3
Otu00724	Soil	-0.0124667	40	27	2.34845e-12	6.25455e-11	Bacteria_unclassified	Bacteria_unclassified	Bacteria_unclassified	Bacteria_unclassified	Bacteria_unclassified
Otu00096	Soil	-0.0461609	40	35	3.21466e-12	8.47501e-11	Actinobacteria	Actinobacteria_unclassified	Actinobacteria_unclassified	Actinobacteria_unclassified	Actinobacteria_unclassified
Otu00202	Soil	-0.0305976	40	30	3.34439e-12	8.72886e-11	Firmicutes	Clostridia	Clostridiales	Clostridiales_unclassified	Clostridiales_unclassified
Otu00345	Soil	-0.0225744	40	29	3.71528e-12	9.60087e-11	Spirochaetes	Spirochaetia	Spirochaetales	Spirochaetaceae	Treponema
Otu00348	Soil	-0.0211485	40	29	4.0234e-12	1.02952e-10	Firmicutes	Clostridia	Clostridiales	Ruminococcaceae	Ruminococcaceae_unclassified
Otu01986	Soil	0.0048082	40	13	5.654e-12	1.42782e-10	Actinobacteria	Actinobacteria	Micrococcales	Microbacteriaceae	Microbacteriaceae_unclassified
Otu01193	Soil	-0.00769861	40	25	5.6929e-12	1.42782e-10	Proteobacteria	Gammaproteobacteria	Betaproteobacteriales	Burkholderiaceae	Acidovorax
Otu00032	Soil	-0.0636011	40	38	5.74411e-12	1.42782e-10	Bacteroidetes	Bacteroidia	Bacteroidales	Bacteroidales_unclassified	Bacteroidales_unclassified
Otu01443	Soil	0.00763637	40	15	5.8867e-12	1.44946e-10	Actinobacteria	Actinobacteria	Micromonosporales	Micromonosporaceae	Micromonosporaceae_unclassified
Otu00651	Soil	-0.0139651	40	26	6.34905e-12	1.54869e-10	Spirochaetes	Spirochaetia	Spirochaetales	Spirochaetaceae	Treponema
Otu00107	Soil	-0.0471961	40	31	6.97382e-12	1.68534e-10	Bacteria_unclassified	Bacteria_unclassified	Bacteria_unclassified	Bacteria_unclassified	Bacteria_unclassified
Otu00236	Soil	-0.026349	40	33	8.3163e-12	1.99134e-10	Actinobacteria	Coriobacteriia	Coriobacteriales	Atopobiaceae	Olsenella
Otu00668	Soil	-0.0145152	40	26	9.90174e-12	2.34941e-10	Spirochaetes	Spirochaetia	Spirochaetales	Spirochaetaceae	Treponema
Otu00262	Soil	-0.0233406	40	30	1.09289e-11	2.56977e-10	Epsilonbacteraeota	Campylobacteria	Campylobacterales	Rs-M59_termite_group	Rs-M59_termite_group_ge
Otu00112	Soil	-0.0493769	40	26	1.17021e-11	2.72701e-10	Firmicutes	Clostridia	Clostridiales	Family_XIII	Family_XIII_unclassified
Otu01602	Soil	0.00349735	40	13	1.23733e-11	2.85619e-10	Proteobacteria	Gammaproteobacteria	Gammaproteobacteria_Incertae_Sedis	Unknown_Family	Acidibacter
Otu00561	Soil	0.0212845	40	21	1.24753e-11	2.85619e-10	Proteobacteria	Alphaproteobacteria	Rhizobiales	Rhizobiaceae	Phyllobacterium
Otu00227	Soil	-0.0265583	40	35	1.27584e-11	2.89561e-10	Euryarchaeota	Methanobacteria	Methanobacteriales	Methanobacteriaceae	Methanobrevibacter
Otu00885	Soil	-0.00843718	40	31	1.31232e-11	2.95272e-10	Bacteria_unclassified	Bacteria_unclassified	Bacteria_unclassified	Bacteria_unclassified	Bacteria_unclassified
Otu00117	Soil	0.0691334	40	15	1.44514e-11	3.22377e-10	Bacteroidetes	Bacteroidia	Chitinophagales	Chitinophagaceae	uncultured
Otu00156	Soil	0.0321426	40	15	1.55282e-11	3.43462e-10	Proteobacteria	Gammaproteobacteria	Betaproteobacteriales	Burkholderiaceae	Burkholderiaceae_unclassified
Otu00887	Soil	-0.0100852	40	25	1.65895e-11	3.63855e-10	Bacteria_unclassified	Bacteria_unclassified	Bacteria_unclassified	Bacteria_unclassified	Bacteria_unclassified
Otu00735	Soil	0.00752267	40	13	1.68585e-11	3.66671e-10	Proteobacteria	Gammaproteobacteria	Steroidobacterales	Steroidobacteraceae	Steroidobacter
Otu00153	Soil	-0.0380731	40	28	1.79894e-11	3.88036e-10	Spirochaetes	Spirochaetia	Spirochaetales	Spirochaetaceae	Spirochaetaceae_unclassified
Otu01435	Soil	0.00474306	40	11	1.82742e-11	3.90929e-10	Firmicutes	Bacilli	Lactobacillales	Enterococcaceae	Enterococcus
Otu00908	Soil	0.0113069	40	18	1.84231e-11	3.90929e-10	Proteobacteria	Alphaproteobacteria	Sphingomonadales	Sphingomonadaceae	Sphingomonas
Otu00858	Soil	-0.0105886	40	25	1.91251e-11	4.02553e-10	Firmicutes	Clostridia	Clostridiales	Christensenellaceae	Christensenellaceae_R-7_group
Otu01921	Soil	0.00407562	40	16	2.11753e-11	4.4214e-10	Firmicutes	Bacilli	Bacillales	Bacillales_unclassified	Bacillales_unclassified
Otu00154	Soil	-0.0338241	40	32	2.16973e-11	4.49443e-10	Firmicutes	Clostridia	Clostridiales	Ruminococcaceae	Ruminiclostridium_6
Otu00685	Soil	-0.0128219	40	27	2.23046e-11	4.58385e-10	Elusimicrobia	Endomicrobia	Endomicrobiales	Endomicrobiaceae	Candidatus_Endomicrobium
Otu00868	Soil	-0.0100949	40	26	2.25172e-11	4.59141e-10	Bacteria_unclassified	Bacteria_unclassified	Bacteria_unclassified	Bacteria_unclassified	Bacteria_unclassified
Otu00228	Soil	0.0157316	40	18	2.43136e-11	4.91927e-10	Proteobacteria	Gammaproteobacteria	Xanthomonadales	Xanthomonadaceae	Pseudoxanthomonas
Otu01726	Soil	0.0068988	40	13	2.54413e-11	5.10784e-10	Bacteroidetes	Bacteroidia	Sphingobacteriales	Sphingobacteriaceae	Sphingobacteriaceae_unclassified
Otu01498	Soil	0.00642501	40	14	2.6209e-11	5.2218e-10	Actinobacteria	Actinobacteria	Micromonosporales	Micromonosporaceae	Micromonosporaceae_unclassified
Otu01108	Soil	0.0122537	40	16	2.65879e-11	5.25715e-10	Proteobacteria	Alphaproteobacteria	Rhizobiales	Rhizobiaceae	Allorhizobium-Neorhizobium-Pararhizobium-Rhizobium
Otu00558	Soil	0.0225065	40	20	2.73558e-11	5.36833e-10	Proteobacteria	Alphaproteobacteria	Caulobacterales	Caulobacteraceae	Phenylobacterium
Otu00629	Soil	0.0148373	40	21	3.26687e-11	6.36308e-10	Actinobacteria	Actinobacteria	Micrococcales	Microbacteriaceae	Microbacteriaceae_unclassified
Otu00065	Soil	-0.0528454	40	31	3.34866e-11	6.47407e-10	Actinobacteria	Coriobacteriia	Coriobacteriales	Coriobacteriales_unclassified	Coriobacteriales_unclassified
Otu00037	Soil	-0.0699401	40	31	3.88518e-11	7.40842e-10	Synergistetes	Synergistia	Synergistales	Synergistaceae	Fretibacterium
Otu00708	Soil	0.0154552	40	12	3.88871e-11	7.40842e-10	Proteobacteria	Deltaproteobacteria	Deltaproteobacteria_unclassified	Deltaproteobacteria_unclassified	Deltaproteobacteria_unclassified
Otu00269	Soil	-0.0283726	40	33	4.06691e-11	7.69176e-10	Firmicutes	Firmicutes_unclassified	Firmicutes_unclassified	Firmicutes_unclassified	Firmicutes_unclassified
Otu00973	Soil	0.0129314	40	14	4.8301e-11	9.06946e-10	Proteobacteria	Gammaproteobacteria	Betaproteobacteriales	Burkholderiaceae	Burkholderiaceae_unclassified
Otu00458	Soil	-0.0180769	40	27	4.97217e-11	9.26955e-10	Spirochaetes	Spirochaetia	Spirochaetales	Spirochaetaceae	Treponema
Otu01167	Soil	0.0062599	40	12	5.26723e-11	9.74998e-10	Proteobacteria	Gammaproteobacteria	Salinisphaerales	Solimonadaceae	Solimonas
Otu00230	Soil	-0.0303541	40	32	5.60979e-11	1.0311e-09	Synergistetes	Synergistia	Synergistales	Synergistaceae	Fretibacterium
Otu00882	Soil	-0.00996459	40	25	5.89415e-11	1.07578e-09	Firmicutes	Clostridia	Clostridiales	Lachnospiraceae	Tyzzerella_3
Otu01222	Soil	0.00695272	40	12	5.97379e-11	1.08275e-09	Proteobacteria	Gammaproteobacteria	Betaproteobacteriales	Burkholderiaceae	Noviherbaspirillum
Otu00031	Soil	-0.0802445	40	34	6.40429e-11	1.15277e-09	Proteobacteria	Proteobacteria_unclassified	Proteobacteria_unclassified	Proteobacteria_unclassified	Proteobacteria_unclassified
Otu00513	Soil	0.0161668	40	23	6.45876e-11	1.15461e-09	Proteobacteria	Gammaproteobacteria	Betaproteobacteriales	Burkholderiaceae	Burkholderia-Caballeronia-Paraburkholderia
Otu00582	Soil	-0.012876	40	27	6.77784e-11	1.20194e-09	Proteobacteria	Proteobacteria_unclassified	Proteobacteria_unclassified	Proteobacteria_unclassified	Proteobacteria_unclassified
Otu00521	Soil	-0.0153927	40	26	6.81561e-11	1.20194e-09	Spirochaetes	Spirochaetia	Spirochaetales	Spirochaetaceae	Treponema
Otu00605	Soil	-0.0138558	40	24	6.88112e-11	1.20535e-09	Bacteria_unclassified	Bacteria_unclassified	Bacteria_unclassified	Bacteria_unclassified	Bacteria_unclassified
Otu00150	Soil	-0.0363147	40	30	7.05854e-11	1.22819e-09	Proteobacteria	Proteobacteria_unclassified	Proteobacteria_unclassified	Proteobacteria_unclassified	Proteobacteria_unclassified
Otu00731	Soil	-0.0125704	40	27	7.20833e-11	1.24313e-09	Spirochaetes	Spirochaetia	Spirochaetales	Spirochaetaceae	Spirochaetaceae_unclassified
Otu00878	Soil	-0.0097254	40	26	7.23971e-11	1.24313e-09	Spirochaetes	Spirochaetia	Spirochaetales	Spirochaetaceae	Treponema
Otu00890	Soil	0.00648291	40	15	7.45251e-11	1.27131e-09	BRC1	BRC1_cl	BRC1_or	BRC1_fa	BRC1_ge
Otu00161	Soil	0.0471458	40	14	7.54144e-11	1.27813e-09	Proteobacteria	Alphaproteobacteria	Sphingomonadales	Sphingomonadaceae	Sphingopyxis
Otu00111	Soil	-0.045384	40	28	8.06904e-11	1.35872e-09	Firmicutes	Clostridia	Clostridiales	Peptococcaceae	Peptococcaceae_unclassified
Otu00136	Soil	-0.0392896	40	31	8.15488e-11	1.36437e-09	Firmicutes	Clostridia	Clostridiales	Family_XIII	Family_XIII_unclassified
Otu00386	Soil	-0.0196689	40	32	8.93332e-11	1.48509e-09	Firmicutes	Firmicutes_unclassified	Firmicutes_unclassified	Firmicutes_unclassified	Firmicutes_unclassified
Otu02129	Soil	0.00299087	40	11	1.08672e-10	1.79516e-09	Bacteroidetes	Bacteroidia	Sphingobacteriales	Sphingobacteriaceae	Sphingobacterium
Otu00343	Soil	-0.0201817	40	29	1.18583e-10	1.94655e-09	Actinobacteria	Coriobacteriia	Coriobacteriales	Atopobiaceae	Atopobiaceae_unclassified
Otu02108	Soil	0.0041295	40	11	1.21551e-10	1.98281e-09	Bacteroidetes	Bacteroidia	Flavobacteriales	Flavobacteriaceae	Flavobacteriaceae_unclassified
Otu00420	Soil	0.0283634	40	22	1.22706e-10	1.98922e-09	Proteobacteria	Gammaproteobacteria	Betaproteobacteriales	Burkholderiaceae	Burkholderiaceae_unclassified
Otu00367	Soil	-0.0194746	40	31	1.25603e-10	2.0236e-09	Bacteria_unclassified	Bacteria_unclassified	Bacteria_unclassified	Bacteria_unclassified	Bacteria_unclassified
Otu00657	Soil	-0.0123259	40	28	1.27238e-10	2.03737e-09	Firmicutes	Clostridia	Clostridiales	Family_XIII	uncultured
Otu00033	Soil	-0.0687617	40	31	1.38554e-10	2.19747e-09	Firmicutes	Clostridia	Clostridiales	Ruminococcaceae	Ruminococcaceae_unclassified
Otu01220	Soil	0.00268979	40	14	1.38921e-10	2.19747e-09	Actinobacteria	Actinobacteria	Micrococcales	Micrococcales_unclassified	Micrococcales_unclassified
Otu00646	Soil	0.0197252	40	14	1.75871e-10	2.76519e-09	Bacteroidetes	Bacteroidia	Chitinophagales	Chitinophagaceae	Chitinophagaceae_unclassified
Otu00799	Soil	-0.0105891	40	27	1.82148e-10	2.84674e-09	Firmicutes	Clostridia	Clostridiales	Family_XIII	Family_XIII_unclassified
Otu00711	Soil	0.0130871	40	22	1.85869e-10	2.88141e-09	Proteobacteria	Alphaproteobacteria	Sphingomonadales	Sphingomonadaceae	Sphingomonas
Otu00620	Soil	-0.0138114	40	28	1.86574e-10	2.88141e-09	Bacteroidetes	Bacteroidia	Bacteroidia_unclassified	Bacteroidia_unclassified	Bacteroidia_unclassified
Otu00517	Soil	-0.012951	40	25	2.11445e-10	3.24631e-09	Spirochaetes	Spirochaetia	Spirochaetales	Spirochaetaceae	Treponema
Otu01584	Soil	0.00540743	40	13	2.26633e-10	3.45913e-09	Actinobacteria	Actinobacteria	Corynebacteriales	Nocardiaceae	Nocardia
Otu01560	Soil	0.0073995	40	14	2.39232e-10	3.63021e-09	Actinobacteria	Actinobacteria	Micrococcales	Microbacteriaceae	Microbacteriaceae_unclassified
Otu01268	Soil	0.00876516	40	13	2.59694e-10	3.91558e-09	Actinobacteria	Actinobacteria	Micrococcales	Microbacteriaceae	Microbacteriaceae_unclassified
Otu00220	Soil	0.0349058	40	17	2.61038e-10	3.91558e-09	Bacteroidetes	Bacteroidia	Chitinophagales	Chitinophagaceae	uncultured
Otu00824	Soil	0.0148969	40	15	2.73955e-10	4.08584e-09	Bacteroidetes	Bacteroidia	Chitinophagales	Chitinophagaceae	Chitinophagaceae_unclassified
Otu00165	Soil	0.0588769	40	20	2.76204e-10	4.09597e-09	Proteobacteria	Gammaproteobacteria	Xanthomonadales	Xanthomonadaceae	Pseudoxanthomonas
Otu00270	Soil	0.0419303	40	16	3.04145e-10	4.48486e-09	Proteobacteria	Gammaproteobacteria	Betaproteobacteriales	Burkholderiaceae	Burkholderiaceae_unclassified
Otu00648	Soil	-0.0106126	40	33	3.14039e-10	4.60472e-09	Firmicutes	Clostridia	Clostridiales	Family_XIII	Family_XIII_unclassified
Otu00320	Soil	-0.0234027	40	27	3.55596e-10	5.18494e-09	Spirochaetes	Spirochaetia	Spirochaetales	Spirochaetaceae	Treponema
Otu01088	Soil	0.0100991	40	22	3.69662e-10	5.36011e-09	Actinobacteria	Actinobacteria	Propionibacteriales	Nocardioidaceae	Nocardioides
Otu00821	Soil	0.012671	40	14	3.84224e-10	5.54047e-09	Proteobacteria	Gammaproteobacteria	Betaproteobacteriales	Betaproteobacteriales_unclassified	Betaproteobacteriales_unclassified
Otu01219	Soil	0.00790585	40	12	4.4585e-10	6.39379e-09	Proteobacteria	Alphaproteobacteria	Caulobacterales	Caulobacteraceae	uncultured
Otu00549	Soil	0.00887666	40	14	4.61118e-10	6.5766e-09	Proteobacteria	Alphaproteobacteria	Caulobacterales	Caulobacteraceae	Brevundimonas
Otu00942	Soil	0.0124867	40	14	5.03107e-10	7.13647e-09	Proteobacteria	Alphaproteobacteria	Rhizobiales	Rhizobiaceae	Rhizobiaceae_unclassified
Otu01423	Soil	0.00452217	40	14	5.23107e-10	7.38005e-09	Proteobacteria	Alphaproteobacteria	Caulobacterales	Caulobacteraceae	Caulobacter
Otu00293	Soil	-0.0263855	40	29	5.28293e-10	7.41314e-09	Bacteroidetes	Bacteroidia	Bacteroidales	Dysgonomonadaceae	Dysgonomonadaceae_unclassified
Otu00074	Soil	-0.0466414	40	38	5.34847e-10	7.46497e-09	Euryarchaeota	Methanobacteria	Methanobacteriales	Methanobacteriaceae	Methanobrevibacter
Otu01873	Soil	0.00528819	40	13	5.38785e-10	7.47994e-09	Proteobacteria	Alphaproteobacteria	Acetobacterales	Acetobacteraceae	Acetobacteraceae_unclassified
Otu00344	Soil	-0.0219102	40	25	5.4436e-10	7.51487e-09	Spirochaetes	Spirochaetia	Spirochaetales	Spirochaetaceae	Spirochaetaceae_unclassified
Otu01704	Soil	0.00298039	40	12	5.47059e-10	7.51487e-09	Actinobacteria	Actinobacteria	Actinobacteria_unclassified	Actinobacteria_unclassified	Actinobacteria_unclassified
Otu00060	Soil	-0.0527134	40	33	5.67072e-10	7.74899e-09	Firmicutes	Firmicutes_unclassified	Firmicutes_unclassified	Firmicutes_unclassified	Firmicutes_unclassified
Otu01263	Soil	-0.00657904	40	24	6.01174e-10	8.17221e-09	Firmicutes	Clostridia	Clostridiales	Lachnospiraceae	Lachnospiraceae_unclassified
Otu00077	Soil	-0.0497717	40	32	6.04943e-10	8.18083e-09	Bacteroidetes	Bacteroidia	Bacteroidales	Bacteroidales_unclassified	Bacteroidales_unclassified
Otu00193	Soil	-0.0323246	40	26	6.31581e-10	8.47414e-09	Firmicutes	Clostridia	Clostridiales	Ruminococcaceae	Ruminococcaceae_unclassified
Otu00834	Soil	-0.0107423	40	28	6.33126e-10	8.47414e-09	Firmicutes	Clostridia	Clostridiales	Family_XIII	uncultured
Otu00719	Soil	-0.012127	40	26	6.82311e-10	9.08587e-09	Spirochaetes	Spirochaetia	Spirochaetales	Spirochaetaceae	Treponema
Otu01019	Soil	-0.00787128	40	24	6.86972e-10	9.10151e-09	Spirochaetes	Spirochaetia	Spirochaetales	Spirochaetaceae	Spirochaetaceae_unclassified
Otu00781	Soil	0.0121704	40	21	7.45763e-10	9.83051e-09	Proteobacteria	Alphaproteobacteria	Sphingomonadales	Sphingomonadaceae	Sphingomonas
Otu01027	Soil	-0.00783259	40	24	7.95091e-10	1.04281e-08	Bacteria_unclassified	Bacteria_unclassified	Bacteria_unclassified	Bacteria_unclassified	Bacteria_unclassified
Otu01133	Soil	0.00813411	40	12	8.12089e-10	1.05978e-08	Bacteroidetes	Bacteroidia	Chitinophagales	Chitinophagaceae	Taibaiella
Otu01067	Soil	-0.0076253	40	25	8.33102e-10	1.08179e-08	Bacteria_unclassified	Bacteria_unclassified	Bacteria_unclassified	Bacteria_unclassified	Bacteria_unclassified
Otu00349	Soil	-0.019636	40	31	8.58964e-10	1.10985e-08	Firmicutes	Clostridia	Clostridiales	Ruminococcaceae	Ruminococcaceae_unclassified
Otu00518	Soil	0.0248626	40	16	8.8349e-10	1.13592e-08	Proteobacteria	Alphaproteobacteria	Alphaproteobacteria_unclassified	Alphaproteobacteria_unclassified	Alphaproteobacteria_unclassified
Otu01057	Soil	-0.00764354	40	24	8.90385e-10	1.13917e-08	Firmicutes	Clostridia	Clostridiales	Ruminococcaceae	Ruminococcaceae_NK4A214_group
Otu00971	Soil	-0.00863756	40	24	9.46648e-10	1.20524e-08	Bacteria_unclassified	Bacteria_unclassified	Bacteria_unclassified	Bacteria_unclassified	Bacteria_unclassified
Otu00820	Soil	-0.0118251	40	26	9.70969e-10	1.23021e-08	Spirochaetes	Spirochaetia	Spirochaetales	Spirochaetaceae	Treponema
Otu00068	Soil	0.062724	40	17	9.96071e-10	1.25592e-08	Bacteroidetes	Bacteroidia	Chitinophagales	Chitinophagaceae	Chitinophagaceae_unclassified
Otu00604	Soil	0.0228338	40	13	1.03017e-09	1.29267e-08	Proteobacteria	Alphaproteobacteria	Alphaproteobacteria_unclassified	Alphaproteobacteria_unclassified	Alphaproteobacteria_unclassified
Otu01018	Soil	-0.00820339	40	25	1.20577e-09	1.50577e-08	Firmicutes	Clostridia	Clostridiales	Ruminococcaceae	Ruminococcaceae_unclassified
Otu01287	Soil	0.00787183	40	18	1.22038e-09	1.51676e-08	Actinobacteria	Actinobacteria	Micrococcales	Promicromonosporaceae	Xylanimicrobium
Otu00113	Soil	-0.0422777	40	31	1.22938e-09	1.5207e-08	Bacteroidetes	Bacteroidia	Bacteroidales	Dysgonomonadaceae	Candidatus_Symbiothrix
Otu00402	Soil	-0.0174665	40	30	1.45141e-09	1.78688e-08	Firmicutes	Clostridia	Clostridiales	Ruminococcaceae	Ruminococcaceae_unclassified
Otu00787	Soil	-0.0106793	40	22	1.49195e-09	1.82816e-08	Bacteria_unclassified	Bacteria_unclassified	Bacteria_unclassified	Bacteria_unclassified	Bacteria_unclassified
Otu00211	Soil	0.0114227	40	14	1.57447e-09	1.92026e-08	Proteobacteria	Alphaproteobacteria	Sphingomonadales	Sphingomonadaceae	Sphingobium
Otu00024	Soil	-0.0745215	40	38	1.59354e-09	1.93039e-08	Firmicutes	Bacilli	Bacilli_unclassified	Bacilli_unclassified	Bacilli_unclassified
Otu01191	Soil	0.00974806	40	13	1.59756e-09	1.93039e-08	Bacteroidetes	Bacteroidia	Sphingobacteriales	Sphingobacteriaceae	Parapedobacter
Otu00476	Soil	-0.0148757	40	31	1.7033e-09	2.04868e-08	Elusimicrobia	Endomicrobia	Endomicrobiales	Endomicrobiaceae	Candidatus_Endomicrobium
Otu00288	Soil	-0.024431	40	23	1.72569e-09	2.06608e-08	Bacteria_unclassified	Bacteria_unclassified	Bacteria_unclassified	Bacteria_unclassified	Bacteria_unclassified
Otu00252	Soil	-0.0274269	40	27	1.92395e-09	2.2896e-08	Actinobacteria	Actinobacteria	Actinobacteria_unclassified	Actinobacteria_unclassified	Actinobacteria_unclassified
Otu00726	Soil	-0.0116127	40	25	1.92993e-09	2.2896e-08	Firmicutes	Clostridia	Clostridiales	Clostridiales_unclassified	Clostridiales_unclassified
Otu01505	Soil	0.00563534	40	13	2.08892e-09	2.467e-08	Actinobacteria	Actinobacteria	Micrococcales	Microbacteriaceae	Microbacteriaceae_unclassified
Otu00321	Soil	0.0070178	40	17	2.15575e-09	2.53447e-08	Proteobacteria	Gammaproteobacteria	Betaproteobacteriales	Betaproteobacteriales_unclassified	Betaproteobacteriales_unclassified
Otu00375	Soil	-0.0209116	40	28	2.16803e-09	2.53747e-08	Spirochaetes	Spirochaetia	Spirochaetales	Spirochaetaceae	Treponema
Otu01556	Soil	0.00590217	40	12	2.19117e-09	2.5531e-08	Bacteroidetes	Bacteroidia	Sphingobacteriales	Sphingobacteriaceae	Sphingobacteriaceae_unclassified
Otu00003	Soil	-0.142516	40	40	2.29601e-09	2.66337e-08	Euryarchaeota	Methanobacteria	Methanobacteriales	Methanobacteriaceae	Methanobrevibacter
Otu01500	Soil	0.00697945	40	11	2.33998e-09	2.70237e-08	Proteobacteria	Deltaproteobacteria	Myxococcales	Myxococcales_unclassified	Myxococcales_unclassified
Otu01208	Soil	-0.00740171	40	25	2.40439e-09	2.76452e-08	Firmicutes	Clostridia	Clostridiales	Lachnospiraceae	Lachnospiraceae_unclassified
Otu00171	Soil	0.0341692	40	24	2.47611e-09	2.83449e-08	Proteobacteria	Gammaproteobacteria	Xanthomonadales	Xanthomonadaceae	Xanthomonadaceae_unclassified
Otu00678	Soil	-0.0135909	40	28	2.59603e-09	2.9588e-08	Spirochaetes	Spirochaetia	Spirochaetales	Spirochaetaceae	Treponema
Otu00084	Soil	0.0704526	40	16	2.84812e-09	3.232e-08	Bacteroidetes	Bacteroidia	Chitinophagales	Chitinophagaceae	uncultured
Otu00337	Soil	-0.0205638	40	28	2.90276e-09	3.27974e-08	Bacteria_unclassified	Bacteria_unclassified	Bacteria_unclassified	Bacteria_unclassified	Bacteria_unclassified
Otu00314	Soil	0.0064082	40	18	3.01968e-09	3.39714e-08	Bacteroidetes	Bacteroidia	Sphingobacteriales	Sphingobacteriaceae	Parapedobacter
Otu02042	Soil	0.00446193	40	11	3.24602e-09	3.62269e-08	Firmicutes	Clostridia	Clostridiales	Lachnospiraceae	Lachnoclostridium_5
Otu00088	Soil	0.0655392	40	16	3.25513e-09	3.62269e-08	Bacteroidetes	Bacteroidia	Chitinophagales	Chitinophagaceae	Chitinophagaceae_unclassified
Otu02272	Soil	0.00299047	40	10	3.26181e-09	3.62269e-08	Bacteroidetes	Bacteroidia	Sphingobacteriales	Sphingobacteriaceae	Parapedobacter
Otu00466	Soil	-0.017837	40	29	3.28858e-09	3.63694e-08	Bacteria_unclassified	Bacteria_unclassified	Bacteria_unclassified	Bacteria_unclassified	Bacteria_unclassified
Otu00229	Soil	-0.0161099	40	40	3.4576e-09	3.80773e-08	Bacteroidetes	Bacteroidia	Bacteroidales	Rs-E47_termite_group	Rs-E47_termite_group_ge
Otu00241	Soil	-0.0273862	40	25	3.47673e-09	3.81272e-08	Bacteroidetes	Bacteroidia	Bacteroidales	Tannerellaceae	Tannerellaceae_unclassified
Otu01350	Soil	-0.00566204	40	23	3.96939e-09	4.33477e-08	Firmicutes	Clostridia	Clostridiales	Ruminococcaceae	Ruminococcaceae_NK4A214_group
Otu00209	Soil	0.0503856	40	17	4.02727e-09	4.37965e-08	Proteobacteria	Gammaproteobacteria	Xanthomonadales	Xanthomonadaceae	Xanthomonadaceae_unclassified
Otu01130	Soil	-0.0071306	40	26	4.25912e-09	4.61258e-08	Firmicutes	Clostridia	Clostridiales	Ruminococcaceae	Ruminococcaceae_unclassified
Otu00637	Soil	-0.0131462	40	22	4.34463e-09	4.68574e-08	Firmicutes	Clostridia	Clostridiales	Clostridiales_unclassified	Clostridiales_unclassified
Otu01370	Soil	0.00759374	40	13	4.45537e-09	4.7854e-08	Actinobacteria	Actinobacteria	Streptomycetales	Streptomycetaceae	Streptomycetaceae_unclassified
Otu00470	Soil	-0.0118737	40	30	4.59245e-09	4.91242e-08	Firmicutes	Firmicutes_unclassified	Firmicutes_unclassified	Firmicutes_unclassified	Firmicutes_unclassified
Otu00527	Soil	0.0227547	40	17	4.63905e-09	4.94201e-08	Proteobacteria	Alphaproteobacteria	Rhizobiales	Rhizobiaceae	Rhizobiaceae_unclassified
Otu00636	Soil	0.017065	40	20	4.67609e-09	4.96122e-08	Proteobacteria	Alphaproteobacteria	Sphingomonadales	Sphingomonadaceae	Sphingomonas
Otu00048	Soil	-0.0571023	40	34	4.74831e-09	5.01745e-08	Proteobacteria	Gammaproteobacteria	Betaproteobacteriales	Rhodocyclaceae	uncultured
Otu01923	Soil	0.00473453	40	14	4.83633e-09	5.08984e-08	Actinobacteria	Actinobacteria	Propionibacteriales	Nocardioidaceae	Nocardioides
Otu01307	Soil	-0.00607378	40	23	5.55833e-09	5.8262e-08	Firmicutes	Clostridia	Clostridiales	Ruminococcaceae	Ruminococcaceae_unclassified
Otu01252	Soil	-0.0066149	40	23	6.0011e-09	6.26515e-08	Proteobacteria	Gammaproteobacteria	Betaproteobacteriales	Burkholderiaceae	Comamonas
Otu00041	Soil	0.0214887	40	24	6.03119e-09	6.27147e-08	Proteobacteria	Gammaproteobacteria	Betaproteobacteriales	Rhodocyclaceae	Azospira
Otu00099	Soil	-0.0469885	40	30	6.1828e-09	6.40362e-08	Bacteroidetes	Bacteroidia	Bacteroidales	Dysgonomonadaceae	Candidatus_Symbiothrix
Otu00533	Soil	-0.0147093	40	27	6.56467e-09	6.72533e-08	Firmicutes	Clostridia	Clostridiales	Ruminococcaceae	Ruminococcaceae_unclassified
Otu01115	Soil	-0.00713457	40	23	6.56722e-09	6.72533e-08	Firmicutes	Clostridia	Clostridiales	Lachnospiraceae	Tyzzerella_3
Otu00281	Soil	-0.0229365	40	27	6.57072e-09	6.72533e-08	Firmicutes	Clostridia	Clostridiales	Lachnospiraceae	Tyzzerella_3
Otu00079	Soil	-0.0484273	40	29	7.00026e-09	7.13698e-08	Spirochaetes	Spirochaetia	Spirochaetales	Spirochaetaceae	Treponema_2
Otu00789	Soil	-0.0105833	40	24	7.19893e-09	7.31098e-08	Spirochaetes	Spirochaetia	Spirochaetales	Spirochaetaceae	Treponema
Otu00378	Soil	-0.018745	40	26	7.83846e-09	7.92961e-08	Firmicutes	Clostridia	Clostridiales	Ruminococcaceae	Ruminococcaceae_unclassified
Otu00143	Soil	0.0266163	40	17	8.33907e-09	8.40346e-08	Proteobacteria	Gammaproteobacteria	Xanthomonadales	Rhodanobacteraceae	Frateuria
Otu01143	Soil	0.0108956	40	12	8.77789e-09	8.81165e-08	Proteobacteria	Alphaproteobacteria	Rhizobiales	Hyphomicrobiaceae	Hyphomicrobiaceae_unclassified
Otu00803	Soil	0.0136565	40	22	8.93323e-09	8.93323e-08	Proteobacteria	Alphaproteobacteria	Sphingomonadales	Sphingomonadaceae	Sphingomonas
Otu00127	Soil	-0.0405165	40	27	9.20571e-09	9.17057e-08	Spirochaetes	Spirochaetia	Spirochaetales	Spirochaetaceae	Treponema
Otu00350	Soil	-0.0211943	40	24	9.47085e-09	9.39883e-08	Spirochaetes	Spirochaetia	Spirochaetales	Spirochaetaceae	Spirochaetaceae_unclassified
Otu00356	Soil	0.0044051	40	18	9.5878e-09	9.47885e-08	Proteobacteria	Alphaproteobacteria	Sphingomonadales	Sphingomonadaceae	Sphingobium
Otu01215	Soil	-0.00723392	40	25	9.71189e-09	9.56529e-08	Proteobacteria	Gammaproteobacteria	Alteromonadales	Shewanellaceae	Shewanella
Otu00766	Soil	-0.0107394	40	27	1.04487e-08	1.02523e-07	Bacteria_unclassified	Bacteria_unclassified	Bacteria_unclassified	Bacteria_unclassified	Bacteria_unclassified
Otu00028	Soil	-0.0760056	40	38	1.07098e-08	1.04691e-07	Proteobacteria	Deltaproteobacteria	Desulfovibrionales	Desulfovibrionaceae	Desulfovibrio
Otu01035	Soil	-0.00799023	40	24	1.07718e-08	1.04845e-07	Bacteria_unclassified	Bacteria_unclassified	Bacteria_unclassified	Bacteria_unclassified	Bacteria_unclassified
Otu00036	Soil	-0.0623105	40	33	1.08058e-08	1.04845e-07	Bacteroidetes	Bacteroidia	Bacteroidales	Bacteroidales_unclassified	Bacteroidales_unclassified
Otu00282	Soil	0.0304851	40	15	1.08999e-08	1.05365e-07	Bacteroidetes	Bacteroidia	Chitinophagales	Chitinophagaceae	Chitinophagaceae_unclassified
Otu00353	Soil	-0.0229674	40	26	1.10198e-08	1.05896e-07	Spirochaetes	Spirochaetia	Spirochaetales	Spirochaetaceae	Treponema
Otu00693	Soil	-0.0128397	40	29	1.10359e-08	1.05896e-07	Patescibacteria	Gracilibacteria	JGI_0000069-P22	JGI_0000069-P22_fa	JGI_0000069-P22_ge
Otu00067	Soil	-0.0486274	40	33	1.17763e-08	1.12586e-07	Actinobacteria	Actinobacteria	Micrococcales	Micrococcales_unclassified	Micrococcales_unclassified
Otu01360	Soil	0.00747087	40	11	1.25451e-08	1.19499e-07	Proteobacteria	Alphaproteobacteria	Sphingomonadales	Sphingomonadaceae	Sphingomonas
Otu00823	Soil	-0.0101435	40	24	1.26229e-08	1.19803e-07	Bacteria_unclassified	Bacteria_unclassified	Bacteria_unclassified	Bacteria_unclassified	Bacteria_unclassified
Otu00833	Soil	0.00620928	40	12	1.27005e-08	1.20102e-07	Proteobacteria	Gammaproteobacteria	Xanthomonadales	Xanthomonadaceae	Xanthomonadaceae_unclassified
Otu00056	Soil	-0.058732	40	34	1.2777e-08	1.20389e-07	Bacteroidetes	Bacteroidia	Bacteroidales	Dysgonomonadaceae	Dysgonomonas
Otu00133	Soil	0.0604839	40	17	1.28461e-08	1.20605e-07	Bacteroidetes	Bacteroidia	Cytophagales	Microscillaceae	uncultured
Otu01111	Soil	-0.00707989	40	23	1.36896e-08	1.28064e-07	Firmicutes	Clostridia	Clostridiales	Ruminococcaceae	Ruminococcaceae_unclassified
Otu00880	Soil	0.00779996	40	14	1.43217e-08	1.33499e-07	Proteobacteria	Alphaproteobacteria	Rhizobiales	Rhizobiaceae	Ochrobactrum
Otu00217	Soil	-0.0233118	40	32	1.47191e-08	1.36715e-07	Bacteroidetes	Bacteroidia	Bacteroidia_unclassified	Bacteroidia_unclassified	Bacteroidia_unclassified
Otu01008	Soil	-0.00797401	40	25	1.51546e-08	1.39973e-07	Actinobacteria	Actinobacteria	Micrococcales	Micrococcales_unclassified	Micrococcales_unclassified
Otu00061	Soil	-0.0578266	40	28	1.52025e-08	1.39973e-07	Proteobacteria	Gammaproteobacteria	Betaproteobacteriales	Betaproteobacteriales_unclassified	Betaproteobacteriales_unclassified
Otu00688	Soil	0.0179341	40	18	1.52307e-08	1.39973e-07	Proteobacteria	Alphaproteobacteria	Caulobacterales	Caulobacteraceae	Phenylobacterium
Otu00487	Soil	-0.0152547	40	26	1.5329e-08	1.40381e-07	Firmicutes	Clostridia	Clostridiales	Christensenellaceae	Christensenellaceae_R-7_group
Otu00555	Soil	-0.00609339	40	27	1.57485e-08	1.43719e-07	Bacteria_unclassified	Bacteria_unclassified	Bacteria_unclassified	Bacteria_unclassified	Bacteria_unclassified
Otu00408	Soil	-0.019273	40	29	1.79949e-08	1.63647e-07	Spirochaetes	Spirochaetia	Spirochaetales	Spirochaetaceae	Treponema
Otu00145	Soil	0.0636073	40	16	1.86852e-08	1.69335e-07	Bacteroidetes	Bacteroidia	Flavobacteriales	Crocinitomicaceae	Fluviicola
Otu00615	Soil	0.0205811	40	16	1.92667e-08	1.73993e-07	Actinobacteria	Actinobacteria	Propionibacteriales	Nocardioidaceae	Nocardioides
Otu00242	Soil	-0.0271173	40	29	1.93325e-08	1.73993e-07	Firmicutes	Clostridia	Clostridiales	Clostridiales_unclassified	Clostridiales_unclassified
Otu00238	Soil	-0.0288747	40	34	1.96557e-08	1.76293e-07	Bacteroidetes	Ignavibacteria	OPB56	OPB56_fa	OPB56_ge
Otu00861	Soil	0.0148591	40	15	2.02646e-08	1.81132e-07	Proteobacteria	Alphaproteobacteria	Rhizobiales	Rhizobiaceae	Mesorhizobium
Otu00962	Soil	-0.00798792	40	23	2.09054e-08	1.86222e-07	Firmicutes	Clostridia	Clostridiales	Lachnospiraceae	Lachnospiraceae_unclassified
Otu00103	Soil	-0.0445971	40	26	2.12215e-08	1.88395e-07	Bacteria_unclassified	Bacteria_unclassified	Bacteria_unclassified	Bacteria_unclassified	Bacteria_unclassified
Otu00437	Soil	-0.017632	40	24	2.30513e-08	2.03945e-07	Firmicutes	Clostridia	Clostridiales	Clostridiales_unclassified	Clostridiales_unclassified
Otu00893	Soil	-0.00974388	40	27	2.3708e-08	2.09047e-07	Spirochaetes	Spirochaetia	Spirochaetales	Spirochaetaceae	Treponema
Otu00502	Soil	-0.014719	40	26	2.51394e-08	2.20922e-07	Bacteria_unclassified	Bacteria_unclassified	Bacteria_unclassified	Bacteria_unclassified	Bacteria_unclassified
Otu00444	Soil	-0.0186791	40	31	2.60053e-08	2.27765e-07	Firmicutes	Clostridia	Clostridiales	Clostridiales_unclassified	Clostridiales_unclassified
Otu00376	Soil	0.00901997	40	19	2.64101e-08	2.30537e-07	Proteobacteria	Gammaproteobacteria	Betaproteobacteriales	Burkholderiaceae	Burkholderiaceae_unclassified
Otu00026	Soil	-0.0775306	40	26	2.71873e-08	2.36529e-07	Bacteroidetes	Bacteroidia	Bacteroidales	Bacteroidales_unclassified	Bacteroidales_unclassified
Otu01805	Soil	0.00463617	40	10	2.82796e-08	2.45215e-07	Actinobacteria	Actinobacteria	Micromonosporales	Micromonosporaceae	Micromonosporaceae_unclassified
Otu01011	Soil	0.0105299	40	15	2.89353e-08	2.5007e-07	Actinobacteria	Actinobacteria	Propionibacteriales	Nocardioidaceae	Nocardioides
Otu00736	Soil	-0.010936	40	23	2.93017e-08	2.52401e-07	Bacteria_unclassified	Bacteria_unclassified	Bacteria_unclassified	Bacteria_unclassified	Bacteria_unclassified
Otu01679	Soil	0.00522456	40	10	2.95736e-08	2.53905e-07	Actinobacteria	Actinobacteria	Micrococcales	Microbacteriaceae	Microbacteriaceae_unclassified
Otu00226	Soil	-0.028254	40	25	2.98052e-08	2.55054e-07	Spirochaetes	Spirochaetia	Spirochaetales	Spirochaetaceae	Treponema
Otu00286	Soil	0.0249353	40	28	3.00506e-08	2.56314e-07	Proteobacteria	Gammaproteobacteria	Betaproteobacteriales	Betaproteobacteriales_unclassified	Betaproteobacteriales_unclassified
Otu00409	Soil	-0.0181664	40	27	3.15426e-08	2.68164e-07	Proteobacteria	Deltaproteobacteria	Desulfovibrionales	Desulfovibrionaceae	Desulfovibrio
Otu01065	Soil	0.0108911	40	16	3.1918e-08	2.69628e-07	Actinobacteria	Actinobacteria	Streptomycetales	Streptomycetaceae	Streptomyces
Otu00294	Soil	0.0333102	40	12	3.19215e-08	2.69628e-07	Proteobacteria	Gammaproteobacteria	Betaproteobacteriales	Burkholderiaceae	Hydrogenophaga
Otu00391	Soil	-0.00956199	40	27	3.28063e-08	2.76208e-07	Bacteroidetes	Bacteroidia	Bacteroidales	M2PB4-65_termite_group	M2PB4-65_termite_group_ge
Otu01036	Soil	-0.00734406	40	24	3.39758e-08	2.85135e-07	Firmicutes	Clostridia	Clostridiales	Ruminococcaceae	Ruminococcaceae_unclassified
Otu01075	Soil	0.00853403	40	10	3.46237e-08	2.8964e-07	Proteobacteria	Alphaproteobacteria	Rhizobiales	Xanthobacteraceae	uncultured
Otu00631	Soil	-0.0125337	40	23	3.61395e-08	3.00089e-07	Firmicutes	Clostridia	Clostridiales	Clostridiales_unclassified	Clostridiales_unclassified
Otu00621	Soil	-0.0116493	40	35	3.61725e-08	3.00089e-07	Elusimicrobia	Endomicrobia	Endomicrobiales	Endomicrobiaceae	Candidatus_Endomicrobium
Otu00431	Soil	-0.0181241	40	23	3.62177e-08	3.00089e-07	Elusimicrobia	Endomicrobia	Endomicrobiales	Endomicrobiaceae	Candidatus_Endomicrobium
Otu01147	Soil	-0.00677922	40	24	3.63807e-08	3.00486e-07	Bacteroidetes	Bacteroidia	Bacteroidia_unclassified	Bacteroidia_unclassified	Bacteroidia_unclassified
Otu00835	Soil	-0.00787311	40	25	3.72394e-08	3.06608e-07	Firmicutes	Clostridia	Clostridiales	Ruminococcaceae	Ruminococcaceae_NK4A214_group
Otu00354	Soil	-0.0194366	40	24	3.79061e-08	3.11116e-07	Firmicutes	Clostridia	Clostridiales	Ruminococcaceae	Ruminococcaceae_unclassified
Otu00175	Soil	0.0566845	40	15	3.94153e-08	3.22489e-07	Proteobacteria	Alphaproteobacteria	Sphingomonadales	Sphingomonadaceae	Erythrobacter
Otu01839	Soil	0.00470534	40	10	4.12734e-08	3.3603e-07	Proteobacteria	Alphaproteobacteria	Alphaproteobacteria_unclassified	Alphaproteobacteria_unclassified	Alphaproteobacteria_unclassified
Otu00340	Soil	-0.0210643	40	24	4.13278e-08	3.3603e-07	Bacteroidetes	Bacteroidia	Bacteroidales	Bacteroidales_unclassified	Bacteroidales_unclassified
Otu01079	Soil	-0.0071926	40	22	4.16234e-08	3.37382e-07	Bacteria_unclassified	Bacteria_unclassified	Bacteria_unclassified	Bacteria_unclassified	Bacteria_unclassified
Otu00529	Soil	-0.0107665	40	31	4.19841e-08	3.39252e-07	Bacteroidetes	Bacteroidia	Bacteroidales	Prolixibacteraceae	uncultured
Otu00752	Soil	0.0180609	40	14	4.27209e-08	3.44141e-07	Bacteroidetes	Bacteroidia	Chitinophagales	Chitinophagaceae	Chitinophaga
Otu01322	Soil	-0.00545513	40	24	4.36964e-08	3.50915e-07	Firmicutes	Clostridia	Clostridiales	Clostridiales_unclassified	Clostridiales_unclassified
Otu00413	Soil	-0.0173889	40	27	4.50466e-08	3.60649e-07	Bacteroidetes	Bacteroidia	Bacteroidales	Rikenellaceae	BCf9-17_termite_group
Otu00422	Soil	-0.017325	40	25	4.54339e-08	3.62638e-07	Bacteria_unclassified	Bacteria_unclassified	Bacteria_unclassified	Bacteria_unclassified	Bacteria_unclassified
Otu00260	Soil	0.00393234	40	16	4.66723e-08	3.70304e-07	Bacteroidetes	Bacteroidia	Sphingobacteriales	Sphingobacteriaceae	Parapedobacter
Otu00671	Soil	0.0121081	40	13	4.66781e-08	3.70304e-07	Actinobacteria	Actinobacteria	Propionibacteriales	Nocardioidaceae	Nocardioides
Otu00616	Soil	-0.0132475	40	22	4.71438e-08	3.72865e-07	Firmicutes	Clostridia	Clostridiales	Clostridiales_unclassified	Clostridiales_unclassified
Otu00758	Soil	-0.0106314	40	22	4.79634e-08	3.78201e-07	Firmicutes	Clostridia	Clostridiales	Ruminococcaceae	Ruminococcaceae_NK4A214_group
Otu01333	Soil	-0.0056134	40	22	4.89283e-08	3.84647e-07	Firmicutes	Clostridia	Clostridiales	Clostridiales_unclassified	Clostridiales_unclassified
Otu00790	Soil	0.0144905	40	11	4.99253e-08	3.91306e-07	Proteobacteria	Alphaproteobacteria	Caulobacterales	Caulobacteraceae	uncultured
Otu00053	Soil	0.0725807	40	16	5.04698e-08	3.9439e-07	Proteobacteria	Gammaproteobacteria	Betaproteobacteriales	Burkholderiaceae	Burkholderiaceae_unclassified
Otu00058	Soil	0.0900762	40	17	5.18129e-08	4.03677e-07	Proteobacteria	Gammaproteobacteria	Oceanospirillales	Pseudohongiellaceae	BIyi10
Otu00667	Soil	0.0154457	40	13	5.26e-08	4.0859e-07	Proteobacteria	Alphaproteobacteria	Rhizobiales	Rhizobiaceae	Rhizobiaceae_unclassified
Otu00793	Soil	0.0161717	40	14	5.3088e-08	4.11156e-07	Proteobacteria	Alphaproteobacteria	Rhizobiales	Rhizobiaceae	Rhizobiaceae_unclassified
Otu00703	Soil	-0.00989246	40	31	5.33035e-08	4.11604e-07	Firmicutes	Clostridia	Clostridiales	Clostridiales_unclassified	Clostridiales_unclassified
Otu01218	Soil	-0.00646908	40	23	5.39645e-08	4.15479e-07	Firmicutes	Clostridia	Clostridiales	Ruminococcaceae	Ruminococcaceae_unclassified
Otu01339	Soil	-0.00519016	40	26	5.47196e-08	4.20053e-07	Firmicutes	Clostridia	Clostridiales	Family_XIII	Family_XIII_unclassified
Otu02215	Soil	0.00287396	40	11	5.50365e-08	4.21247e-07	Actinobacteria	Actinobacteria	Corynebacteriales	Nocardiaceae	Nocardia
Otu02269	Soil	0.0039439	40	10	5.61921e-08	4.28834e-07	Actinobacteria	Actinobacteria	Micrococcales	Dermabacteraceae	Brachybacterium
Otu00501	Soil	-0.0146116	40	22	5.94463e-08	4.52346e-07	Firmicutes	Clostridia	Clostridiales	Ruminococcaceae	Ruminococcaceae_unclassified
Otu00972	Soil	-0.00784866	40	25	5.98604e-08	4.54174e-07	Firmicutes	Clostridia	Clostridiales	Clostridiales_unclassified	Clostridiales_unclassified
Otu00768	Soil	-0.0101221	40	25	6.42445e-08	4.86024e-07	Patescibacteria	Gracilibacteria	JGI_0000069-P22	JGI_0000069-P22_fa	JGI_0000069-P22_ge
Otu00148	Soil	-0.0362504	40	28	6.45472e-08	4.86903e-07	Bacteria_unclassified	Bacteria_unclassified	Bacteria_unclassified	Bacteria_unclassified	Bacteria_unclassified
Otu01799	Soil	0.00613095	40	11	6.65492e-08	5.00558e-07	Actinobacteria	Actinobacteria	Micrococcales	Microbacteriaceae	Microbacteriaceae_unclassified
Otu00299	Soil	-0.0228721	40	25	6.91608e-08	5.18706e-07	Firmicutes	Clostridia	Clostridiales	Ruminococcaceae	Ruminococcaceae_unclassified
Otu00157	Soil	-0.0291871	40	34	7.13732e-08	5.33765e-07	Bacteroidetes	Bacteroidia	Bacteroidales	Bacteroidales_unclassified	Bacteroidales_unclassified
Otu00498	Soil	0.0266732	40	16	7.27767e-08	5.42706e-07	Proteobacteria	Gammaproteobacteria	Xanthomonadales	Xanthomonadaceae	Xanthomonadaceae_unclassified
Otu02707	Soil	0.00192543	40	9	7.75657e-08	5.7583e-07	Proteobacteria	Gammaproteobacteria	Xanthomonadales	Xanthomonadaceae	Pseudoxanthomonas
Otu00196	Soil	-0.0263039	40	33	7.76598e-08	5.7583e-07	Firmicutes	Bacilli	Lactobacillales	Lactobacillales_unclassified	Lactobacillales_unclassified
Otu00682	Soil	-0.0115734	40	25	7.91614e-08	5.84193e-07	Spirochaetes	Spirochaetia	Spirochaetales	Spirochaetaceae	Treponema
Otu00642	Soil	-0.0126328	40	26	7.92354e-08	5.84193e-07	Firmicutes	Clostridia	Clostridiales	Ruminococcaceae	Ruminococcaceae_unclassified
Otu00866	Soil	-0.00926001	40	24	8.07578e-08	5.9374e-07	Bacteria_unclassified	Bacteria_unclassified	Bacteria_unclassified	Bacteria_unclassified	Bacteria_unclassified
Otu00126	Soil	-0.0382449	40	27	8.36037e-08	6.12937e-07	Spirochaetes	Spirochaetia	Spirochaetales	Spirochaetaceae	Treponema
Otu00819	Soil	-0.00951972	40	25	9.08855e-08	6.64457e-07	Bacteria_unclassified	Bacteria_unclassified	Bacteria_unclassified	Bacteria_unclassified	Bacteria_unclassified
Otu00520	Soil	0.0194297	40	12	9.14772e-08	6.66915e-07	Planctomycetes	Planctomycetacia	Planctomycetacia_unclassified	Planctomycetacia_unclassified	Planctomycetacia_unclassified
Otu00982	Soil	-0.00773973	40	23	9.30158e-08	6.76243e-07	Firmicutes	Clostridia	Clostridiales	Ruminococcaceae	Ruminococcaceae_unclassified
Otu01136	Soil	0.00885326	40	11	9.74122e-08	7.06238e-07	Proteobacteria	Alphaproteobacteria	Rhizobiales	Rhizobiaceae	Rhizobiaceae_unclassified
Otu00898	Soil	0.00213867	40	15	9.77476e-08	7.06707e-07	Proteobacteria	Alphaproteobacteria	Rhizobiales	Rhizobiaceae	Rhizobiaceae_unclassified
Otu00183	Soil	0.0520147	40	10	9.88277e-08	7.12542e-07	Bacteroidetes	Bacteroidia	Chitinophagales	Chitinophagaceae	Chitinophagaceae_unclassified
Otu00272	Soil	-0.0243787	40	28	9.9191e-08	7.13192e-07	Bacteroidetes	Bacteroidia	Bacteroidales	Dysgonomonadaceae	Candidatus_Symbiothrix
Otu00813	Soil	-0.00980857	40	22	1.05345e-07	7.55357e-07	Firmicutes	Clostridia	Clostridiales	Ruminococcaceae	Ruminococcaceae_NK4A214_group
Otu00479	Soil	0.0258233	40	13	1.05815e-07	7.56621e-07	Proteobacteria	Alphaproteobacteria	Rhizobiales	Xanthobacteraceae	Xanthobacteraceae_unclassified
Otu01198	Soil	0.00852278	40	9	1.06101e-07	7.56621e-07	Proteobacteria	Alphaproteobacteria	Rhizobiales	Xanthobacteraceae	Xanthobacteraceae_unclassified
Otu00454	Soil	0.0267073	40	21	1.08064e-07	7.68519e-07	Proteobacteria	Alphaproteobacteria	Rhizobiales	Xanthobacteraceae	Bradyrhizobium
Otu00672	Soil	0.0172139	40	15	1.10247e-07	7.81915e-07	Proteobacteria	Alphaproteobacteria	Rhizobiales	Rhizobiaceae	Rhizobiaceae_unclassified
Otu00730	Soil	-0.0113455	40	22	1.15064e-07	8.13868e-07	Firmicutes	Clostridia	Clostridiales	Ruminococcaceae	Ruminococcaceae_unclassified
Otu01280	Soil	0.00805554	40	10	1.18719e-07	8.37453e-07	Actinobacteria	Actinobacteria	Micromonosporales	Micromonosporaceae	Dactylosporangium
Otu00674	Soil	-0.0121686	40	23	1.19102e-07	8.37888e-07	Spirochaetes	Spirochaetia	Spirochaetales	Spirochaetaceae	Treponema
Otu00917	Soil	0.0141631	40	15	1.20228e-07	8.43538e-07	Proteobacteria	Alphaproteobacteria	Rhizobiales	Rhizobiales_unclassified	Rhizobiales_unclassified
Otu00395	Soil	-0.0188829	40	25	1.2088e-07	8.45837e-07	Proteobacteria	Proteobacteria_unclassified	Proteobacteria_unclassified	Proteobacteria_unclassified	Proteobacteria_unclassified
Otu00949	Soil	0.0113977	40	14	1.22136e-07	8.51399e-07	Proteobacteria	Alphaproteobacteria	Rhizobiales	Xanthobacteraceae	Xanthobacteraceae_unclassified
Otu01407	Soil	0.00640158	40	9	1.22327e-07	8.51399e-07	Planctomycetes	Planctomycetacia	Pirellulales	Pirellulaceae	Pirellulaceae_unclassified
Otu00433	Soil	-0.0161522	40	28	1.24306e-07	8.62867e-07	Firmicutes	Clostridia	Clostridiales	Peptococcaceae	Peptococcaceae_unclassified
Otu00750	Soil	-0.011618	40	22	1.25723e-07	8.6906e-07	Spirochaetes	Spirochaetia	Spirochaetales	Spirochaetaceae	Treponema
Otu00135	Soil	-0.0401306	40	22	1.25864e-07	8.6906e-07	Spirochaetes	Spirochaetia	Spirochaetales	Spirochaetaceae	Treponema_2
Otu00806	Soil	0.0123635	40	12	1.31822e-07	9.07799e-07	Acidobacteria	Subgroup_6	Subgroup_6_or	Subgroup_6_fa	Subgroup_6_ge
Otu00829	Soil	-0.010338	40	22	1.32732e-07	9.11659e-07	Spirochaetes	Spirochaetia	Spirochaetales	Spirochaetaceae	Treponema
Otu01351	Soil	0.00954388	40	13	1.35762e-07	9.30021e-07	Verrucomicrobia	Verrucomicrobiae	Verrucomicrobiales	Rubritaleaceae	Luteolibacter
Otu01759	Soil	0.00436859	40	9	1.36213e-07	9.30671e-07	Actinobacteria	Actinobacteria	Propionibacteriales	Nocardioidaceae	Nocardioides
Otu00137	Soil	-0.0381177	40	28	1.38549e-07	9.42612e-07	Spirochaetes	Spirochaetia	Spirochaetales	Spirochaetaceae	Treponema
Otu01209	Soil	-0.00589613	40	25	1.39008e-07	9.42612e-07	Firmicutes	Clostridia	Clostridiales	Clostridiales_unclassified	Clostridiales_unclassified
Otu00357	Soil	-0.0192901	40	24	1.39044e-07	9.42612e-07	Spirochaetes	Spirochaetia	Spirochaetales	Spirochaetaceae	Treponema
Otu00673	Soil	-0.0121149	40	22	1.40984e-07	9.53285e-07	Firmicutes	Clostridia	Clostridiales	Ruminococcaceae	Ruminococcaceae_unclassified
Otu00927	Soil	-0.006665	40	27	1.41824e-07	9.56485e-07	Bacteroidetes	Bacteroidia	Bacteroidales	Dysgonomonadaceae	Dysgonomonadaceae_unclassified
Otu00383	Soil	0.00444124	40	20	1.43741e-07	9.66914e-07	Proteobacteria	Gammaproteobacteria	Betaproteobacteriales	Burkholderiaceae	Burkholderiaceae_unclassified
Otu01446	Soil	0.00606568	40	17	1.45635e-07	9.77141e-07	Bacteria_unclassified	Bacteria_unclassified	Bacteria_unclassified	Bacteria_unclassified	Bacteria_unclassified
Otu01074	Soil	-0.00693401	40	23	1.46022e-07	9.77222e-07	Proteobacteria	Alphaproteobacteria	Rhodospirillales	Rhodospirillales_unclassified	Rhodospirillales_unclassified
Otu01160	Soil	0.00975066	40	9	1.47515e-07	9.84693e-07	Proteobacteria	Alphaproteobacteria	Rhizobiales	Hyphomicrobiaceae	Hyphomicrobium
Otu00569	Soil	0.020141	40	14	1.48505e-07	9.88767e-07	Planctomycetes	Planctomycetacia	Gemmatales	Gemmataceae	Gemmata
Otu00574	Soil	-0.0139143	40	28	1.50494e-07	9.99467e-07	Spirochaetes	Spirochaetia	Spirochaetales	Spirochaetaceae	Treponema
Otu01410	Soil	0.00780798	40	13	1.51066e-07	1.00072e-06	Bacteroidetes	Bacteroidia	Bacteroidia_unclassified	Bacteroidia_unclassified	Bacteroidia_unclassified
Otu00415	Soil	-0.0182102	40	24	1.55277e-07	1.02601e-06	Firmicutes	Firmicutes_unclassified	Firmicutes_unclassified	Firmicutes_unclassified	Firmicutes_unclassified
Otu00652	Soil	0.0194838	40	10	1.57005e-07	1.0348e-06	Bacteria_unclassified	Bacteria_unclassified	Bacteria_unclassified	Bacteria_unclassified	Bacteria_unclassified
Otu00308	Soil	0.0281761	40	15	1.61138e-07	1.05937e-06	Verrucomicrobia	Verrucomicrobiae	Verrucomicrobiales	Rubritaleaceae	Luteolibacter
Otu00004	Soil	-0.143218	40	33	1.63572e-07	1.07267e-06	Spirochaetes	Spirochaetia	Spirochaetales	Spirochaetaceae	Treponema_2
Otu00221	Soil	0.0315345	40	15	1.70246e-07	1.11364e-06	Verrucomicrobia	Verrucomicrobiae	Verrucomicrobiales	Verrucomicrobiaceae	uncultured
Otu00751	Soil	-0.0122622	40	26	1.76492e-07	1.15161e-06	Spirochaetes	Spirochaetia	Spirochaetales	Spirochaetaceae	Treponema
Otu00218	Soil	0.0427496	40	18	1.77086e-07	1.1526e-06	Proteobacteria	Alphaproteobacteria	Rhizobiales	Devosiaceae	Devosia
Otu00922	Soil	-0.00825325	40	25	1.80604e-07	1.17258e-06	Bacteria_unclassified	Bacteria_unclassified	Bacteria_unclassified	Bacteria_unclassified	Bacteria_unclassified
Otu01190	Soil	-0.00641407	40	21	1.82653e-07	1.18294e-06	Firmicutes	Firmicutes_unclassified	Firmicutes_unclassified	Firmicutes_unclassified	Firmicutes_unclassified
Otu00453	Soil	-0.0170956	40	25	1.89574e-07	1.22472e-06	Spirochaetes	Spirochaetia	Spirochaetales	Spirochaetaceae	Treponema
Otu00784	Soil	-0.00980967	40	24	1.95752e-07	1.26151e-06	Proteobacteria	Proteobacteria_unclassified	Proteobacteria_unclassified	Proteobacteria_unclassified	Proteobacteria_unclassified
Otu00358	Soil	-0.0207434	40	22	1.98139e-07	1.27375e-06	Spirochaetes	Spirochaetia	Spirochaetales	Spirochaetaceae	Spirochaetaceae_unclassified
Otu00718	Soil	0.0161843	40	14	1.99161e-07	1.27718e-06	Proteobacteria	Gammaproteobacteria	Betaproteobacteriales	Betaproteobacteriales_unclassified	Betaproteobacteriales_unclassified
Otu00040	Soil	0.071717	40	19	2.01946e-07	1.29186e-06	Proteobacteria	Gammaproteobacteria	Pseudomonadales	Pseudomonadaceae	Pseudomonas
Otu01187	Soil	0.00813132	40	19	2.07266e-07	1.32265e-06	Actinobacteria	Actinobacteria	Corynebacteriales	Tsukamurellaceae	Tsukamurella
Otu01113	Soil	0.00695294	40	19	2.13304e-07	1.3573e-06	Actinobacteria	Actinobacteria	Corynebacteriales	Nocardiaceae	Gordonia
Otu01527	Soil	0.00719335	40	9	2.13839e-07	1.3573e-06	Chloroflexi	Dehalococcoidia	S085	S085_fa	S085_ge
Otu00826	Soil	-0.00905608	40	33	2.14256e-07	1.3573e-06	Bacteroidetes	Bacteroidia	Bacteroidia_unclassified	Bacteroidia_unclassified	Bacteroidia_unclassified
Otu00091	Soil	-0.0481278	40	23	2.1906e-07	1.38437e-06	Synergistetes	Synergistia	Synergistales	Synergistaceae	Fretibacterium
Otu00369	Soil	-0.0193021	40	24	2.35668e-07	1.48573e-06	Firmicutes	Clostridia	Clostridiales	Ruminococcaceae	Ruminococcaceae_unclassified
Otu00581	Soil	-0.0134107	40	23	2.39039e-07	1.50336e-06	Elusimicrobia	Endomicrobia	Endomicrobiales	Endomicrobiaceae	Candidatus_Endomicrobium
Otu00540	Soil	-0.014053	40	24	2.41308e-07	1.51271e-06	Proteobacteria	Proteobacteria_unclassified	Proteobacteria_unclassified	Proteobacteria_unclassified	Proteobacteria_unclassified
Otu00309	Soil	-0.0222189	40	26	2.41693e-07	1.51271e-06	Firmicutes	Clostridia	Clostridiales	Lachnospiraceae	Tyzzerella_3
Otu00428	Soil	-0.016545	40	27	2.42265e-07	1.51271e-06	Spirochaetes	Spirochaetia	Spirochaetales	Spirochaetaceae	Treponema_2
Otu00020	Soil	-0.0481616	40	39	2.45016e-07	1.52623e-06	Bacteroidetes	Bacteroidia	Bacteroidales	Dysgonomonadaceae	Dysgonomonadaceae_unclassified
Otu01313	Soil	-0.00540447	40	23	2.47826e-07	1.54006e-06	Firmicutes	Clostridia	Clostridiales	Lachnospiraceae	Tyzzerella_3
Otu01951	Soil	0.00531838	40	9	2.53273e-07	1.56429e-06	Proteobacteria	Alphaproteobacteria	Rhizobiales	Beijerinckiaceae	Beijerinckiaceae_unclassified
Otu01129	Soil	0.0111514	40	12	2.53339e-07	1.56429e-06	Proteobacteria	Alphaproteobacteria	Rhizobiales	Hyphomicrobiaceae	Hyphomicrobiaceae_unclassified
Otu00514	Soil	-0.0147149	40	23	2.53522e-07	1.56429e-06	Spirochaetes	Spirochaetia	Spirochaetales	Spirochaetaceae	Treponema
Otu01290	Soil	-0.00555524	40	21	2.54514e-07	1.5667e-06	Bacteria_unclassified	Bacteria_unclassified	Bacteria_unclassified	Bacteria_unclassified	Bacteria_unclassified
Otu00016	Soil	-0.0976276	40	32	2.64906e-07	1.62683e-06	Spirochaetes	Spirochaetia	Spirochaetales	Spirochaetaceae	Treponema_2
Otu00046	Soil	-0.0568	40	31	2.69464e-07	1.65094e-06	Firmicutes	Clostridia	Clostridiales	Lachnospiraceae	Lachnospiraceae_unclassified
Otu01053	Soil	0.00681519	40	18	2.76945e-07	1.6928e-06	Proteobacteria	Alphaproteobacteria	Sphingomonadales	Sphingomonadaceae	Sphingomonas
Otu01292	Soil	0.00897152	40	11	2.81045e-07	1.71385e-06	Proteobacteria	Alphaproteobacteria	Sphingomonadales	Sphingomonadaceae	Sphingomonadaceae_unclassified
Otu00073	Soil	-0.0499052	40	23	2.82873e-07	1.72098e-06	Elusimicrobia	Endomicrobia	Endomicrobiales	Endomicrobiaceae	Candidatus_Endomicrobium
Otu00623	Soil	0.0197368	40	9	2.90001e-07	1.76024e-06	Proteobacteria	Alphaproteobacteria	Alphaproteobacteria_unclassified	Alphaproteobacteria_unclassified	Alphaproteobacteria_unclassified
Otu00125	Soil	-0.0398839	40	21	3.03743e-07	1.83937e-06	Synergistetes	Synergistia	Synergistales	Synergistaceae	Fretibacterium
Otu00989	Soil	0.0122824	40	9	3.06105e-07	1.84939e-06	Proteobacteria	Alphaproteobacteria	Rhodovibrionales	Kiloniellaceae	Kiloniellaceae_unclassified
Otu00416	Soil	0.0268954	40	13	3.11774e-07	1.87929e-06	Planctomycetes	Planctomycetacia	Pirellulales	Pirellulaceae	Pirellulaceae_unclassified
Otu00019	Soil	-0.091396	40	33	3.12596e-07	1.8799e-06	Spirochaetes	Spirochaetia	Spirochaetales	Spirochaetaceae	Treponema
Otu00577	Soil	0.010067	40	14	3.24924e-07	1.94955e-06	Acidobacteria	Blastocatellia_	100)	100)	100)
Otu01214	Soil	-0.00596735	40	26	3.26276e-07	1.95316e-06	Proteobacteria	Gammaproteobacteria	Aeromonadales	Aeromonadaceae	Aeromonas
Otu00654	Soil	0.0185993	40	9	3.28708e-07	1.96322e-06	Proteobacteria	Alphaproteobacteria	Caulobacterales	Caulobacteraceae	Caulobacteraceae_unclassified
Otu00057	Soil	-0.0499344	40	32	3.32951e-07	1.98403e-06	Bacteria_unclassified	Bacteria_unclassified	Bacteria_unclassified	Bacteria_unclassified	Bacteria_unclassified
Otu00023	Soil	-0.0832062	40	31	3.35585e-07	1.99516e-06	Spirochaetes	Spirochaetia	Spirochaetales	Spirochaetaceae	Treponema
Otu00404	Soil	0.017728	40	10	3.57987e-07	2.12351e-06	Bacteria_unclassified	Bacteria_unclassified	Bacteria_unclassified	Bacteria_unclassified	Bacteria_unclassified
Otu00941	Soil	-0.00776043	40	28	3.61491e-07	2.13944e-06	Bacteria_unclassified	Bacteria_unclassified	Bacteria_unclassified	Bacteria_unclassified	Bacteria_unclassified
Otu01202	Soil	-0.00611584	40	23	3.63358e-07	2.14562e-06	Firmicutes	Clostridia	Clostridiales	Lachnospiraceae	Tyzzerella_3
Otu01025	Soil	0.00985049	40	15	3.96959e-07	2.33874e-06	Proteobacteria	Alphaproteobacteria	Rhodobacterales	Rhodobacteraceae	Rhodobacter
Otu00840	Soil	-0.010793	40	27	3.99565e-07	2.34879e-06	Spirochaetes	Spirochaetia	Spirochaetales	Spirochaetaceae	Spirochaetaceae_unclassified
Otu00909	Soil	-0.00635037	40	26	4.04232e-07	2.3694e-06	Firmicutes	Clostridia	Clostridiales	Ruminococcaceae	Ruminococcaceae_unclassified
Otu01691	Soil	0.00593043	40	10	4.04885e-07	2.3694e-06	Proteobacteria	Alphaproteobacteria	Rhizobiales	Xanthobacteraceae	Xanthobacteraceae_unclassified
Otu00097	Soil	-0.044663	40	26	4.30836e-07	2.51195e-06	Bacteria_unclassified	Bacteria_unclassified	Bacteria_unclassified	Bacteria_unclassified	Bacteria_unclassified
Otu00566	Soil	0.0150863	40	21	4.3117e-07	2.51195e-06	Actinobacteria	Actinobacteria	Propionibacteriales	Nocardioidaceae	Nocardioides
Otu00507	Soil	-0.0156233	40	24	4.32229e-07	2.51251e-06	Spirochaetes	Spirochaetia	Spirochaetales	Spirochaetaceae	Treponema
Otu01175	Soil	0.0102102	40	9	4.43822e-07	2.56637e-06	Proteobacteria	Alphaproteobacteria	Rhizobiales	Xanthobacteraceae	uncultured
Otu01436	Soil	0.00675514	40	10	4.44154e-07	2.56637e-06	Proteobacteria	Alphaproteobacteria	Rhizobiales	Xanthobacteraceae	Xanthobacteraceae_unclassified
Otu00066	Soil	-0.0500583	40	31	4.44444e-07	2.56637e-06	Spirochaetes	Spirochaetia	Spirochaetales	Spirochaetaceae	Treponema_2
Otu00759	Soil	-0.0104033	40	22	4.4744e-07	2.57591e-06	Firmicutes	Clostridia	Clostridiales	Clostridiales_unclassified	Clostridiales_unclassified
Otu00664	Soil	0.0185885	40	9	4.4807e-07	2.57591e-06	Proteobacteria	Alphaproteobacteria	Rhizobiales	Rhizobiaceae	Mesorhizobium
Otu01968	Soil	0.0050354	40	13	4.5142e-07	2.58946e-06	Actinobacteria	Actinobacteria	Micrococcales	Microbacteriaceae	Microbacteriaceae_unclassified
Otu01141	Soil	-0.00711194	40	23	4.66822e-07	2.67194e-06	Spirochaetes	Spirochaetia	Spirochaetales	Spirochaetaceae	Spirochaetaceae_unclassified
Otu00465	Soil	-0.0126351	40	27	4.68697e-07	2.67681e-06	Firmicutes	Clostridia	Clostridiales	Lachnospiraceae	Lachnospiraceae_unclassified
Otu00325	Soil	0.0254964	40	17	4.71503e-07	2.68695e-06	Planctomycetes	Planctomycetacia	Planctomycetales	Planctomycetales_unclassified	Planctomycetales_unclassified
Otu00233	Soil	-0.0216573	40	35	4.81571e-07	2.73834e-06	Bacteria_unclassified	Bacteria_unclassified	Bacteria_unclassified	Bacteria_unclassified	Bacteria_unclassified
Otu01123	Soil	0.0109969	40	9	4.86297e-07	2.75921e-06	Proteobacteria	Alphaproteobacteria	Caulobacterales	Caulobacteraceae	Caulobacteraceae_unclassified
Otu00606	Soil	-0.0125216	40	26	4.89684e-07	2.7724e-06	Spirochaetes	Leptospirae	Leptospirales	Leptospiraceae	RBG-16-49-21
Otu00598	Soil	-0.0146089	40	29	4.99546e-07	2.82211e-06	Spirochaetes	Spirochaetia	Spirochaetales	Spirochaetaceae	Treponema
Otu00970	Soil	0.012641	40	16	5.04456e-07	2.84369e-06	Firmicutes	Bacilli	Bacillales	Bacillaceae	Bacillus
Otu00317	Soil	-0.0166492	40	22	5.06248e-07	2.84764e-06	Firmicutes	Clostridia	Clostridiales	Lachnospiraceae	Tyzzerella_3
Otu00713	Soil	-0.0108924	40	30	5.17698e-07	2.90579e-06	Bacteria_unclassified	Bacteria_unclassified	Bacteria_unclassified	Bacteria_unclassified	Bacteria_unclassified
Otu00387	Soil	-0.0169309	40	27	5.22961e-07	2.92903e-06	Bacteria_unclassified	Bacteria_unclassified	Bacteria_unclassified	Bacteria_unclassified	Bacteria_unclassified
Otu00396	Soil	0.0274822	40	10	5.25893e-07	2.93915e-06	Proteobacteria	Gammaproteobacteria	Salinisphaerales	Solimonadaceae	Solimonadaceae_unclassified
Otu00452	Soil	-0.0160192	40	25	5.44527e-07	3.03678e-06	Firmicutes	Clostridia	Clostridiales	Ruminococcaceae	Ruminococcaceae_unclassified
Otu00213	Soil	-0.0289852	40	27	5.50807e-07	3.06526e-06	Bacteria_unclassified	Bacteria_unclassified	Bacteria_unclassified	Bacteria_unclassified	Bacteria_unclassified
Otu00712	Soil	-0.0110897	40	25	5.52212e-07	3.06654e-06	Spirochaetes	Spirochaetia	Spirochaetales	Spirochaetaceae	Treponema
Otu00140	Soil	-0.0356281	40	29	5.68095e-07	3.14805e-06	Bacteroidetes	Bacteroidia	Bacteroidales	Dysgonomonadaceae	Dysgonomonadaceae_unclassified
Otu00025	Soil	-0.0831691	40	24	5.78208e-07	3.19729e-06	Spirochaetes	Spirochaetia	Spirochaetales	Spirochaetaceae	Treponema
Otu01151	Soil	0.0104294	40	10	5.94099e-07	3.27822e-06	Verrucomicrobia	Verrucomicrobiae	Chthoniobacterales	Chthoniobacterales_unclassified	Chthoniobacterales_unclassified
Otu01563	Soil	0.00596101	40	18	6.0613e-07	3.33755e-06	Actinobacteria	Actinobacteria	Propionibacteriales	Nocardioidaceae	Nocardioidaceae_unclassified
Otu00122	Soil	-0.0404474	40	25	6.09758e-07	3.35046e-06	Spirochaetes	Spirochaetia	Spirochaetales	Spirochaetaceae	Treponema
Otu01118	Soil	-0.00642884	40	21	6.25009e-07	3.42048e-06	Firmicutes	Clostridia	Clostridiales	Family_XIII	uncultured
Otu00929	Soil	-0.00811857	40	23	6.25122e-07	3.42048e-06	Firmicutes	Firmicutes_unclassified	Firmicutes_unclassified	Firmicutes_unclassified	Firmicutes_unclassified
Otu00475	Soil	0.00391861	40	12	6.27941e-07	3.42871e-06	Proteobacteria	Gammaproteobacteria	Betaproteobacteriales	Burkholderiaceae	Burkholderia-Caballeronia-Paraburkholderia
Otu00614	Soil	-0.0131935	40	26	6.4307e-07	3.50399e-06	Bacteroidetes	Bacteroidia	Bacteroidales	Bacteroidales_unclassified	Bacteroidales_unclassified
Otu00780	Soil	0.00517511	40	16	6.49136e-07	3.52968e-06	Actinobacteria	Actinobacteria	Streptomycetales	Streptomycetaceae	Streptomyces
Otu01374	Soil	0.00693641	40	9	6.7388e-07	3.6566e-06	Proteobacteria	Gammaproteobacteria	Betaproteobacteriales	Burkholderiaceae	Burkholderiaceae_unclassified
Otu00757	Soil	-0.00739735	40	23	6.76085e-07	3.66096e-06	Bacteria_unclassified	Bacteria_unclassified	Bacteria_unclassified	Bacteria_unclassified	Bacteria_unclassified
Otu00700	Soil	-0.0105232	40	26	7.01787e-07	3.79008e-06	Bacteroidetes	Bacteroidia	Bacteroidales	Rikenellaceae	BCf9-17_termite_group
Otu01906	Soil	0.00525162	40	9	7.02836e-07	3.79008e-06	Proteobacteria	Alphaproteobacteria	Sphingomonadales	Sphingomonadaceae	Sphingomonadaceae_unclassified
Otu01745	Soil	0.00423436	40	14	7.05906e-07	3.7988e-06	Proteobacteria	Alphaproteobacteria	Acetobacterales	Acetobacteraceae	Acetobacteraceae_unclassified
Otu00630	Soil	0.0160654	40	20	7.11007e-07	3.81837e-06	Proteobacteria	Gammaproteobacteria	Betaproteobacteriales	Burkholderiaceae	Burkholderia-Caballeronia-Paraburkholderia
Otu00802	Soil	-0.010791	40	26	7.27632e-07	3.89963e-06	Spirochaetes	Spirochaetia	Spirochaetales	Spirochaetaceae	Treponema
Otu01231	Soil	0.00566165	40	10	7.29468e-07	3.90146e-06	Planctomycetes	Planctomycetacia	Isosphaerales	Isosphaeraceae	Singulisphaera
Otu00519	Soil	-0.0142988	40	21	7.33618e-07	3.91563e-06	Spirochaetes	Spirochaetia	Spirochaetales	Spirochaetaceae	Treponema
Otu00554	Soil	-0.0130642	40	24	7.65534e-07	4.07764e-06	Bacteroidetes	Bacteroidia	Bacteroidia_unclassified	Bacteroidia_unclassified	Bacteroidia_unclassified
Otu01058	Soil	-0.00702243	40	21	8.71077e-07	4.63037e-06	Firmicutes	Clostridia	Clostridiales	Clostridiales_unclassified	Clostridiales_unclassified
Otu00216	Soil	0.04171	40	12	8.89696e-07	4.71973e-06	Proteobacteria	Deltaproteobacteria	Deltaproteobacteria_unclassified	Deltaproteobacteria_unclassified	Deltaproteobacteria_unclassified
Otu00278	Soil	-0.0253876	40	24	8.92599e-07	4.72552e-06	Spirochaetes	Spirochaetia	Spirochaetales	Spirochaetaceae	Treponema
Otu00445	Soil	0.0264821	40	11	9.07667e-07	4.79557e-06	Proteobacteria	Gammaproteobacteria	Betaproteobacteriales	Burkholderiaceae	Burkholderia-Caballeronia-Paraburkholderia
Otu01381	Soil	-0.00566721	40	22	9.16233e-07	4.83105e-06	Firmicutes	Clostridia	Clostridiales	Clostridiales_unclassified	Clostridiales_unclassified
Otu00128	Soil	-0.0393587	40	27	9.23382e-07	4.85892e-06	Spirochaetes	Spirochaetia	Spirochaetales	Spirochaetaceae	Treponema
Otu00828	Soil	0.0142125	40	12	9.42528e-07	4.94969e-06	Proteobacteria	Alphaproteobacteria	Alphaproteobacteria_unclassified	Alphaproteobacteria_unclassified	Alphaproteobacteria_unclassified
Otu01102	Soil	0.00993386	40	10	9.48903e-07	4.97317e-06	Acidobacteria	Subgroup_6	Subgroup_6_unclassified	Subgroup_6_unclassified	Subgroup_6_unclassified
Otu01009	Soil	0.0106041	40	13	9.56008e-07	4.99104e-06	Planctomycetes	Planctomycetacia	Isosphaerales	Isosphaeraceae	Singulisphaera
Otu00008	Soil	-0.102003	40	36	9.56138e-07	4.99104e-06	Euryarchaeota	Methanobacteria	Methanobacteriales	Methanobacteriaceae	Methanobrevibacter
Otu00632	Soil	-0.0114769	40	25	9.76699e-07	5.08819e-06	Bacteroidetes	Bacteroidia	Bacteroidia_unclassified	Bacteroidia_unclassified	Bacteroidia_unclassified
Otu01257	Soil	-0.00584543	40	22	9.82222e-07	5.10677e-06	Firmicutes	Clostridia	Clostridiales	Lachnospiraceae	Tyzzerella_3
Otu00089	Soil	-0.044373	40	25	9.91275e-07	5.1436e-06	Bacteroidetes	Bacteroidia	Bacteroidales	Rikenellaceae	BCf9-17_termite_group
Otu00737	Soil	-0.0102584	40	24	9.93625e-07	5.14556e-06	Firmicutes	Clostridia	Clostridiales	Syntrophomonadaceae	Syntrophomonas
Otu00920	Soil	-0.00914741	40	23	1.00455e-06	5.19181e-06	Firmicutes	Clostridia	Clostridiales	Lachnospiraceae	Tyzzerella_3
Otu01269	Soil	-0.00621988	40	23	1.00897e-06	5.19534e-06	Bacteria_unclassified	Bacteria_unclassified	Bacteria_unclassified	Bacteria_unclassified	Bacteria_unclassified
Otu00593	Soil	-0.0133011	40	23	1.00921e-06	5.19534e-06	Spirochaetes	Spirochaetia	Spirochaetales	Spirochaetaceae	Treponema
Otu00477	Soil	-0.0144146	40	25	1.03335e-06	5.30915e-06	Firmicutes	Clostridia	Clostridiales	Ruminococcaceae	Ruminococcaceae_unclassified
Otu00796	Soil	-0.0105369	40	21	1.05051e-06	5.38671e-06	Spirochaetes	Spirochaetia	Spirochaetales	Spirochaetaceae	Treponema
Otu00707	Soil	0.0163259	40	11	1.05586e-06	5.40353e-06	Planctomycetes	Planctomycetacia	Isosphaerales	Isosphaeraceae	Singulisphaera
Otu01738	Soil	0.00466118	40	11	1.06929e-06	5.46156e-06	Actinobacteria	Actinobacteria	Micrococcales	Microbacteriaceae	Microbacteriaceae_unclassified
Otu01328	Soil	0.00825036	40	9	1.10119e-06	5.61294e-06	Proteobacteria	Alphaproteobacteria	Rhizobiales	Rhizobiales_unclassified	Rhizobiales_unclassified
Otu00999	Soil	-0.00719037	40	20	1.10323e-06	5.61294e-06	Firmicutes	Clostridia	Clostridiales	Lachnospiraceae	Tyzzerella_3
Otu01179	Soil	-0.0068521	40	21	1.13427e-06	5.7596e-06	Firmicutes	Clostridia	Clostridiales	Lachnospiraceae	Tyzzerella_3
Otu00201	Soil	-0.0259722	40	24	1.14739e-06	5.81495e-06	Firmicutes	Clostridia	Clostridiales	Ruminococcaceae	Ruminococcaceae_unclassified
Otu01120	Soil	-0.00665546	40	21	1.15401e-06	5.83715e-06	Bacteria_unclassified	Bacteria_unclassified	Bacteria_unclassified	Bacteria_unclassified	Bacteria_unclassified
Otu00603	Soil	-0.0126686	40	23	1.18201e-06	5.9672e-06	Bacteria_unclassified	Bacteria_unclassified	Bacteria_unclassified	Bacteria_unclassified	Bacteria_unclassified
Otu00382	Soil	-0.018446	40	22	1.2465e-06	6.28063e-06	Firmicutes	Clostridia	Clostridiales	Lachnospiraceae	Lachnospiraceae_unclassified
Otu00017	Soil	-0.0871331	40	32	1.25466e-06	6.30957e-06	Bacteria_unclassified	Bacteria_unclassified	Bacteria_unclassified	Bacteria_unclassified	Bacteria_unclassified
Otu01607	Soil	0.00454129	40	13	1.26841e-06	6.35703e-06	Acidobacteria	Acidobacteriia	Acidobacteriales	Acidobacteriaceae_	100)
Otu00993	Soil	0.0125206	40	13	1.26897e-06	6.35703e-06	Actinobacteria	Actinobacteria	Propionibacteriales	Nocardioidaceae	Nocardioidaceae_unclassified
Otu01332	Soil	-0.00527802	40	22	1.27156e-06	6.35782e-06	Bacteria_unclassified	Bacteria_unclassified	Bacteria_unclassified	Bacteria_unclassified	Bacteria_unclassified
Otu00164	Soil	-0.0331734	40	23	1.27781e-06	6.37684e-06	Bacteroidetes	Bacteroidia	Bacteroidales	Marinifilaceae	Odoribacter
Otu01770	Soil	0.00621623	40	9	1.34155e-06	6.68216e-06	Proteobacteria	Alphaproteobacteria	Rhizobiales	Rhizobiales_unclassified	Rhizobiales_unclassified
Otu01107	Soil	0.00488239	40	8	1.39119e-06	6.91619e-06	Bacteroidetes	Bacteroidia	Bacteroidia_unclassified	Bacteroidia_unclassified	Bacteroidia_unclassified
Otu01155	Soil	-0.00635475	40	20	1.40793e-06	6.9861e-06	Firmicutes	Clostridia	Clostridiales	Lachnospiraceae	Tyzzerella_3
Otu00717	Soil	0.0145754	40	10	1.45943e-06	7.22363e-06	Gemmatimonadetes	Gemmatimonadetes_unclassified	Gemmatimonadetes_unclassified	Gemmatimonadetes_unclassified	Gemmatimonadetes_unclassified
Otu00346	Soil	-0.0207806	40	29	1.46133e-06	7.22363e-06	Planctomycetes	Planctomycetacia	Pirellulales	Pirellulaceae	Termite_planctomycete_cluster
Otu00393	Soil	-0.016284	40	27	1.50354e-06	7.41824e-06	Bacteroidetes	Bacteroidia	Bacteroidia_unclassified	Bacteroidia_unclassified	Bacteroidia_unclassified
Otu02204	Soil	0.00465157	40	9	1.53267e-06	7.54766e-06	Proteobacteria	Alphaproteobacteria	Rhizobiales	Hyphomicrobiaceae	Hyphomicrobium
Otu01031	Soil	-0.00712129	40	22	1.53865e-06	7.56286e-06	Firmicutes	Clostridia	Clostridiales	Clostridiales_unclassified	Clostridiales_unclassified
Otu00169	Soil	-0.0333917	40	27	1.60986e-06	7.89797e-06	Spirochaetes	Spirochaetia	Spirochaetales	Spirochaetaceae	Treponema
Otu02002	Soil	0.00384724	40	8	1.62736e-06	7.96887e-06	Proteobacteria	Alphaproteobacteria	Rhizobiales	Xanthobacteraceae	Xanthobacteraceae_unclassified
Otu00438	Soil	-0.0168707	40	24	1.64908e-06	8.06012e-06	Firmicutes	Clostridia	Clostridiales	Ruminococcaceae	Ruminococcaceae_unclassified
Otu00430	Soil	-0.0169684	40	21	1.65249e-06	8.0617e-06	Spirochaetes	Spirochaetia	Spirochaetales	Spirochaetaceae	Treponema
Otu00342	Soil	-0.01989	40	22	1.65933e-06	8.07993e-06	Firmicutes	Clostridia	Clostridiales	Syntrophomonadaceae	Syntrophomonadaceae_unclassified
Otu00384	Soil	-0.0174179	40	24	1.70633e-06	8.29333e-06	Synergistetes	Synergistia	Synergistales	Synergistaceae	Candidatus_Tammella
Otu00351	Soil	-0.0180871	40	27	1.73917e-06	8.43343e-06	Actinobacteria	Actinobacteria	Micrococcales	Micrococcales_unclassified	Micrococcales_unclassified
Otu00662	Soil	-0.0110341	40	23	1.74162e-06	8.43343e-06	Firmicutes	Clostridia	Clostridiales	Ruminococcaceae	Ruminococcaceae_UCG-014
Otu00172	Soil	0.0495113	40	14	1.78526e-06	8.60739e-06	Bacteroidetes	Bacteroidia	Chitinophagales	Chitinophagaceae	Ferruginibacter
Otu00424	Soil	0.0267112	40	12	1.78721e-06	8.60739e-06	Proteobacteria	Deltaproteobacteria	Myxococcales	Haliangiaceae	Haliangium
Otu01295	Soil	-0.00528611	40	20	1.78744e-06	8.60739e-06	Firmicutes	Clostridia	Clostridiales	Ruminococcaceae	Ruminococcaceae_unclassified
Otu00896	Soil	0.0119941	40	15	1.86222e-06	8.93942e-06	Firmicutes	Bacilli	Bacillales	Paenibacillaceae	Paenibacillus
Otu00991	Soil	-0.00724532	40	21	1.86324e-06	8.93942e-06	Firmicutes	Clostridia	Clostridiales	Ruminococcaceae	Ruminococcaceae_NK4A214_group
Otu01353	Soil	0.00795963	40	8	1.9022e-06	9.10962e-06	Bacteria_unclassified	Bacteria_unclassified	Bacteria_unclassified	Bacteria_unclassified	Bacteria_unclassified
Otu00649	Soil	-0.0112802	40	22	1.90914e-06	9.12611e-06	Firmicutes	Clostridia	Clostridiales	Ruminococcaceae	Ruminococcaceae_unclassified
Otu00163	Soil	0.0455539	40	12	1.94651e-06	9.28774e-06	Acidobacteria	Subgroup_6	Subgroup_6_or	Subgroup_6_fa	Subgroup_6_ge
Otu00009	Soil	-0.116923	40	27	1.97197e-06	9.39206e-06	Elusimicrobia	Endomicrobia	Endomicrobiales	Endomicrobiaceae	Candidatus_Endomicrobium
Otu00006	Soil	-0.140952	40	21	1.98495e-06	9.43666e-06	Bacteroidetes	Bacteroidia	Bacteroidales	Bacteroidales_unclassified	Bacteroidales_unclassified
Otu00503	Soil	-0.0144423	40	24	2.02581e-06	9.61339e-06	Bacteria_unclassified	Bacteria_unclassified	Bacteria_unclassified	Bacteria_unclassified	Bacteria_unclassified
Otu00332	Soil	0.0338651	40	16	2.04255e-06	9.67522e-06	Proteobacteria	Alphaproteobacteria	Caulobacterales	Caulobacteraceae	Phenylobacterium
Otu00699	Soil	0.0175464	40	9	2.05553e-06	9.71908e-06	Proteobacteria	Gammaproteobacteria	CCD24	CCD24_fa	CCD24_ge
Otu00347	Soil	-0.0218544	40	33	2.11435e-06	9.9791e-06	Spirochaetes	Spirochaetia	Spirochaetales	Spirochaetaceae	Spirochaetaceae_unclassified
Otu00810	Soil	-0.00902152	40	24	2.25121e-06	1.05806e-05	Tenericutes	Mollicutes	Mycoplasmatales	Mycoplasmataceae	Mycoplasma
Otu00261	Soil	-0.00639779	40	32	2.2523e-06	1.05806e-05	Firmicutes	Firmicutes_unclassified	Firmicutes_unclassified	Firmicutes_unclassified	Firmicutes_unclassified
Otu01140	Soil	0.00443702	40	13	2.25577e-06	1.05806e-05	Firmicutes	Bacilli	Bacillales	Paenibacillaceae	Paenibacillus
Otu00284	Soil	0.0296829	40	13	2.25801e-06	1.05806e-05	Bacteroidetes	Bacteroidia	Chitinophagales	Chitinophagaceae	Chitinophagaceae_unclassified
Otu02543	Soil	0.00266448	40	8	2.31436e-06	1.08252e-05	Proteobacteria	Alphaproteobacteria	Rhizobiales	Rhizobiales_unclassified	Rhizobiales_unclassified
Otu00206	Soil	0.00400643	40	17	2.319e-06	1.08275e-05	Proteobacteria	Gammaproteobacteria	Xanthomonadales	Xanthomonadaceae	Pseudoxanthomonas
Otu00027	Soil	0.00841578	40	28	2.33114e-06	1.08648e-05	Proteobacteria	Gammaproteobacteria	Xanthomonadales	Xanthomonadaceae	Xanthomonadaceae_unclassified
Otu01091	Soil	0.00730167	40	14	2.37278e-06	1.10391e-05	Actinobacteria	Acidimicrobiia	Microtrichales	Ilumatobacteraceae	CL500-29_marine_group
Otu01114	Soil	-0.00628262	40	20	2.42268e-06	1.12335e-05	Bacteria_unclassified	Bacteria_unclassified	Bacteria_unclassified	Bacteria_unclassified	Bacteria_unclassified
Otu02882	Soil	0.00221254	40	8	2.42317e-06	1.12335e-05	Actinobacteria	Actinobacteria	Micrococcales	Cellulomonadaceae	Oerskovia
Otu01512	Soil	-0.0037346	40	23	2.49306e-06	1.1537e-05	Firmicutes	Clostridia	Clostridiales	Ruminococcaceae	Ruminococcaceae_unclassified
Otu00905	Soil	0.0065096	40	14	2.51469e-06	1.16165e-05	Proteobacteria	Gammaproteobacteria	Betaproteobacteriales	Burkholderiaceae	Burkholderiaceae_unclassified
Otu01847	Soil	0.00566041	40	12	2.53888e-06	1.17076e-05	Proteobacteria	Alphaproteobacteria	Rhizobiales	Rhizobiaceae	Rhizobiaceae_unclassified
Otu02227	Soil	0.00436329	40	10	2.57896e-06	1.1852e-05	Proteobacteria	Alphaproteobacteria	Rhizobiales	Xanthobacteraceae	uncultured
Otu03080	Soil	0.00217705	40	8	2.57928e-06	1.1852e-05	Actinobacteria	Acidimicrobiia	Microtrichales	Ilumatobacteraceae	Ilumatobacteraceae_unclassified
Otu00481	Soil	-0.0156409	40	21	2.60952e-06	1.19698e-05	Spirochaetes	Spirochaetia	Spirochaetales	Spirochaetaceae	Treponema
Otu00831	Soil	-0.00848673	40	24	2.65781e-06	1.217e-05	Firmicutes	Clostridia	Clostridiales	Clostridiales_unclassified	Clostridiales_unclassified
Otu00352	Soil	0.0218531	40	17	2.69784e-06	1.23316e-05	Bacteroidetes	Bacteroidia	Chitinophagales	Chitinophagaceae	Chitinophaga
Otu00302	Soil	-0.0158862	40	35	2.82239e-06	1.28784e-05	Bacteroidetes	Bacteroidia	Bacteroidales	Bacteroidales_unclassified	Bacteroidales_unclassified
Otu00062	Soil	0.0719577	40	21	2.83806e-06	1.29273e-05	Proteobacteria	Gammaproteobacteria	Betaproteobacteriales	Burkholderiaceae	Cupriavidus
Otu02019	Soil	0.00519521	40	9	2.88855e-06	1.31343e-05	Proteobacteria	Alphaproteobacteria	Caulobacterales	Caulobacteraceae	Phenylobacterium
Otu01960	Soil	0.00417633	40	12	2.99163e-06	1.35794e-05	Actinobacteria	Actinobacteria	Propionibacteriales	Nocardioidaceae	Nocardioides
Otu00702	Soil	-0.0115465	40	24	3.00876e-06	1.36334e-05	Spirochaetes	Spirochaetia	Spirochaetales	Spirochaetaceae	Treponema
Otu00950	Soil	-0.00753866	40	21	3.05802e-06	1.38326e-05	Spirochaetes	Spirochaetia	Spirochaetales	Spirochaetaceae	Treponema
Otu00653	Soil	-0.0108583	40	24	3.11375e-06	1.40603e-05	Firmicutes	Clostridia	Clostridiales	Ruminococcaceae	Ruminococcaceae_ge
Otu00188	Soil	-0.0296047	40	20	3.25727e-06	1.4683e-05	Bacteroidetes	Bacteroidia	Bacteroidales	Dysgonomonadaceae	Candidatus_Symbiothrix
Otu00002	Soil	-0.184342	40	38	3.32617e-06	1.49678e-05	Planctomycetes	vadinHA49	vadinHA49_or	vadinHA49_fa	vadinHA49_ge
Otu00704	Soil	-0.0108579	40	25	3.34054e-06	1.50066e-05	Firmicutes	Clostridia	Clostridiales	Ruminococcaceae	Ruminococcaceae_ge
Otu01227	Soil	0.00838426	40	12	3.43714e-06	1.5414e-05	Verrucomicrobia	Verrucomicrobiae	Chthoniobacterales	Chthoniobacteraceae	Candidatus_Udaeobacter
Otu01196	Soil	0.00981589	40	11	3.45323e-06	1.54593e-05	Acidobacteria	Subgroup_6	Subgroup_6_unclassified	Subgroup_6_unclassified	Subgroup_6_unclassified
Otu00300	Soil	0.0349364	40	13	3.45909e-06	1.54593e-05	Proteobacteria	Gammaproteobacteria	Pseudomonadales	Moraxellaceae	Cavicella
Otu01135	Soil	-0.00612181	40	22	3.48384e-06	1.55433e-05	Bacteria_unclassified	Bacteria_unclassified	Bacteria_unclassified	Bacteria_unclassified	Bacteria_unclassified
Otu00162	Soil	0.052129	40	11	3.56582e-06	1.58819e-05	Acidobacteria	Acidobacteriia	Solibacterales	Solibacteraceae_	100)
Otu00098	Soil	-0.0326587	40	38	3.63676e-06	1.61702e-05	Bacteroidetes	Bacteroidia	Bacteroidales	Dysgonomonadaceae	Candidatus_Symbiothrix
Otu01624	Soil	0.00727231	40	9	3.71549e-06	1.64922e-05	Proteobacteria	Alphaproteobacteria	Reyranellales	Reyranellaceae	Reyranella
Otu01177	Soil	-0.0056996	40	20	3.72805e-06	1.65199e-05	Planctomycetes	Planctomycetacia	Planctomycetacia_unclassified	Planctomycetacia_unclassified	Planctomycetacia_unclassified
Otu00152	Soil	-0.00700121	40	29	3.8788e-06	1.71588e-05	Firmicutes	Clostridia	Clostridiales	Peptostreptococcaceae	Paraclostridium
Otu01301	Soil	0.00827824	40	10	3.93975e-06	1.73989e-05	Proteobacteria	Alphaproteobacteria	Alphaproteobacteria_unclassified	Alphaproteobacteria_unclassified	Alphaproteobacteria_unclassified
Otu00983	Soil	0.0116609	40	10	4.0356e-06	1.77921e-05	Bacteroidetes	Bacteroidia	Sphingobacteriales	Sphingobacteriaceae	Sphingobacteriaceae_unclassified
Otu00767	Soil	-0.0103408	40	22	4.08945e-06	1.79991e-05	Firmicutes	Clostridia	Clostridiales	Clostridiales_unclassified	Clostridiales_unclassified
Otu00245	Soil	0.0397453	40	11	4.12268e-06	1.81148e-05	Proteobacteria	Alphaproteobacteria	Micropepsales	Micropepsaceae	uncultured
Otu00903	Soil	-0.00838044	40	23	4.15245e-06	1.82149e-05	Spirochaetes	Spirochaetia	Spirochaetales	Spirochaetaceae	Treponema
Otu01600	Soil	-0.0037817	40	21	4.19208e-06	1.83579e-05	Firmicutes	Clostridia	Clostridiales	Clostridiales_unclassified	Clostridiales_unclassified
Otu00329	Soil	-0.0196554	40	23	4.29965e-06	1.87975e-05	Firmicutes	Clostridia	Clostridiales	Clostridiales_unclassified	Clostridiales_unclassified
Otu01055	Soil	-0.00649224	40	21	4.30762e-06	1.88008e-05	Firmicutes	Clostridia	Clostridiales	Ruminococcaceae	Ruminococcaceae_unclassified
Otu00249	Soil	-0.022471	40	31	4.50753e-06	1.96405e-05	Bacteroidetes	Bacteroidia	Bacteroidales	Bacteroidales_unclassified	Bacteroidales_unclassified
Otu00381	Soil	0.0252795	40	13	4.56907e-06	1.98755e-05	Planctomycetes	Planctomycetacia	Pirellulales	Pirellulaceae	Pirellulaceae_unclassified
Otu00576	Soil	0.0167484	40	8	4.65457e-06	2.02137e-05	Acidobacteria	Blastocatellia_	100)	100)	100)
Otu00691	Soil	0.019393	40	14	4.66687e-06	2.02334e-05	Bacteroidetes	Bacteroidia	Chitinophagales	Chitinophagaceae	Chitinophagaceae_unclassified
Otu00159	Soil	-0.0327869	40	28	4.69837e-06	2.03362e-05	Firmicutes	Clostridia	Clostridiales	Family_XIII	Family_XIII_unclassified
Otu00222	Soil	0.0330554	40	12	4.71274e-06	2.03563e-05	Bacteroidetes	Bacteroidia	Chitinophagales	Chitinophagaceae	Chitinophagaceae_unclassified
Otu00258	Soil	-0.025453	40	25	4.71861e-06	2.03563e-05	Spirochaetes	Spirochaetia	Spirochaetales	Spirochaetaceae	Treponema_2
Otu00071	Soil	-0.049094	40	35	4.83248e-06	2.08132e-05	Proteobacteria	Deltaproteobacteria	Desulfovibrionales	Desulfovibrionaceae	Desulfovibrio
Otu00523	Soil	-0.0133823	40	22	4.92356e-06	2.11705e-05	Firmicutes	Firmicutes_unclassified	Firmicutes_unclassified	Firmicutes_unclassified	Firmicutes_unclassified
Otu00816	Soil	-0.00941196	40	20	4.96653e-06	2.13201e-05	Proteobacteria	Proteobacteria_unclassified	Proteobacteria_unclassified	Proteobacteria_unclassified	Proteobacteria_unclassified
Otu00721	Soil	-0.00696943	40	36	5.04922e-06	2.16395e-05	Elusimicrobia	Elusimicrobia	Elusimicrobiales	Elusimicrobiaceae	Elusimicrobium
Otu02190	Soil	0.00395408	40	9	5.07371e-06	2.17088e-05	Firmicutes	Bacilli	Lactobacillales	Carnobacteriaceae	Trichococcus
Otu01830	Soil	0.00592362	40	9	5.20538e-06	2.22357e-05	Actinobacteria	Acidimicrobiia	Microtrichales	Ilumatobacteraceae	uncultured
Otu01974	Soil	0.00444913	40	8	5.25329e-06	2.23846e-05	Acidobacteria	Subgroup_6	Unknown_Order	Unknown_Family	Vicinamibacter
Otu00960	Soil	-0.00769979	40	25	5.25995e-06	2.23846e-05	Spirochaetes	Spirochaetia	Spirochaetales	Spirochaetaceae	Spirochaetaceae_unclassified
Otu01568	Soil	0.0052623	40	9	5.26597e-06	2.23846e-05	Proteobacteria	Alphaproteobacteria	Rhizobiales	Rhizobiaceae	Mesorhizobium
Otu00692	Soil	0.0158792	40	8	5.31157e-06	2.25418e-05	Bacteroidetes	Bacteroidia	Chitinophagales	Chitinophagaceae	Chitinophagaceae_unclassified
Otu00063	Soil	-0.0512587	40	27	5.6253e-06	2.38345e-05	Spirochaetes	Spirochaetia	Spirochaetales	Spirochaetaceae	Treponema
Otu00440	Soil	-0.0140423	40	22	5.7507e-06	2.43263e-05	Firmicutes	Clostridia	Clostridiales	Lachnospiraceae	Lachnospiraceae_unclassified
Otu00205	Soil	0.0420488	40	17	5.84298e-06	2.46767e-05	Proteobacteria	Gammaproteobacteria	Betaproteobacteriales	Burkholderiaceae	Burkholderiaceae_unclassified
Otu01248	Soil	-0.00597133	40	20	6.00346e-06	2.52811e-05	Spirochaetes	Spirochaetia	Spirochaetales	Spirochaetaceae	Treponema
Otu00120	Soil	-0.0356983	40	28	6.00547e-06	2.52811e-05	Firmicutes	Clostridia	Clostridiales	Ruminococcaceae	Ruminococcaceae_unclassified
Otu00331	Soil	-0.0183513	40	27	6.04065e-06	2.53882e-05	Actinobacteria	Coriobacteriia	Coriobacteriales	Coriobacteriales_unclassified	Coriobacteriales_unclassified
Otu00219	Soil	-0.027143	40	23	6.46678e-06	2.71355e-05	Spirochaetes	Spirochaetia	Spirochaetales	Spirochaetaceae	Spirochaetaceae_unclassified
Otu00805	Soil	-0.0103954	40	23	6.49619e-06	2.72152e-05	Spirochaetes	Spirochaetia	Spirochaetales	Spirochaetaceae	Treponema
Otu01767	Soil	0.00553259	40	11	6.52585e-06	2.72956e-05	Actinobacteria	Actinobacteria	Micrococcales	Promicromonosporaceae	Xylanimicrobium
Otu01139	Soil	0.00906012	40	14	6.67166e-06	2.78609e-05	Proteobacteria	Alphaproteobacteria	Sphingomonadales	Sphingomonadaceae	Sphingomonas
Otu00727	Soil	0.0128476	40	12	6.7233e-06	2.80316e-05	Bacteroidetes	Bacteroidia	Cytophagales	Spirosomaceae	Dyadobacter
Otu01590	Soil	0.00478066	40	12	6.7486e-06	2.80923e-05	Proteobacteria	Alphaproteobacteria	Sphingomonadales	Sphingomonadaceae	Sphingomonas
Otu00289	Soil	-0.0217664	40	23	6.94785e-06	2.88686e-05	Elusimicrobia	Endomicrobia	Endomicrobiales	Endomicrobiaceae	Candidatus_Endomicrobium
Otu01224	Soil	0.00948486	40	10	6.95723e-06	2.88686e-05	Proteobacteria	Alphaproteobacteria	Sphingomonadales	Sphingomonadaceae	Sphingomonas
Otu01076	Soil	-0.00707988	40	21	7.02931e-06	2.91214e-05	Firmicutes	Clostridia	Clostridiales	Ruminococcaceae	Ruminococcaceae_unclassified
Otu00961	Soil	-0.00722774	40	26	7.1132e-06	2.94223e-05	Actinobacteria	Coriobacteriia	Coriobacteriales	Coriobacteriales_unclassified	Coriobacteriales_unclassified
Otu02222	Soil	0.00385662	40	9	7.17465e-06	2.96295e-05	Actinobacteria	Actinobacteria	Pseudonocardiales	Pseudonocardiaceae	Pseudonocardia
Otu00516	Soil	-0.0125986	40	26	7.26647e-06	2.99613e-05	Actinobacteria	Actinobacteria	Micrococcales	Micrococcales_unclassified	Micrococcales_unclassified
Otu01357	Soil	0.00759489	40	10	7.40818e-06	3.04772e-05	Bacteroidetes	Bacteroidia	Chitinophagales	Chitinophagaceae	Chitinophagaceae_unclassified
Otu00012	Soil	-0.0901862	40	37	7.41495e-06	3.04772e-05	Proteobacteria	Gammaproteobacteria	Betaproteobacteriales	Betaproteobacteriales_unclassified	Betaproteobacteriales_unclassified
Otu00860	Soil	-0.0079677	40	23	7.43645e-06	3.05175e-05	Firmicutes	Clostridia	Clostridiales	Clostridiales_unclassified	Clostridiales_unclassified
Otu00647	Soil	0.0176516	40	10	7.48038e-06	3.06496e-05	Proteobacteria	Alphaproteobacteria	Rhizobiales	Xanthobacteraceae	Xanthobacteraceae_unclassified
Otu01007	Soil	-0.00680531	40	25	7.49402e-06	3.06574e-05	Bacteria_unclassified	Bacteria_unclassified	Bacteria_unclassified	Bacteria_unclassified	Bacteria_unclassified
Otu00995	Soil	-0.00707666	40	21	7.60047e-06	3.10442e-05	Bacteria_unclassified	Bacteria_unclassified	Bacteria_unclassified	Bacteria_unclassified	Bacteria_unclassified
Otu01399	Soil	-0.00470726	40	20	7.64599e-06	3.11813e-05	Firmicutes	Clostridia	Clostridiales	Ruminococcaceae	Ruminococcaceae_unclassified
Otu01771	Soil	0.00576736	40	9	7.66514e-06	3.12106e-05	Proteobacteria	Alphaproteobacteria	Alphaproteobacteria_unclassified	Alphaproteobacteria_unclassified	Alphaproteobacteria_unclassified
Otu00104	Soil	-0.0440522	40	33	7.69237e-06	3.12266e-05	Firmicutes	Clostridia	Clostridiales	Family_XIII	Family_XIII_unclassified
Otu00681	Soil	-0.0106587	40	20	7.693e-06	3.12266e-05	Firmicutes	Clostridia	Clostridiales	Ruminococcaceae	Ruminococcaceae_NK4A214_group
Otu02136	Soil	0.00384592	40	8	7.71944e-06	3.12836e-05	Proteobacteria	Alphaproteobacteria	Rhizobiales	Rhizobiales_unclassified	Rhizobiales_unclassified
Otu01124	Soil	-0.00675368	40	23	7.73773e-06	3.12836e-05	Spirochaetes	Spirochaetia	Spirochaetales	Spirochaetaceae	Treponema
Otu01532	Soil	0.00695233	40	8	7.7487e-06	3.12836e-05	Proteobacteria	Alphaproteobacteria	Rhizobiales	Rhizobiaceae	Allorhizobium-Neorhizobium-Pararhizobium-Rhizobium
Otu00638	Soil	-0.0110934	40	22	7.75497e-06	3.12836e-05	Firmicutes	Clostridia	Clostridiales	Ruminococcaceae	Ruminococcaceae_ge
Otu00105	Soil	0.0661962	40	9	8.24207e-06	3.31732e-05	Proteobacteria	Alphaproteobacteria	Alphaproteobacteria_unclassified	Alphaproteobacteria_unclassified	Alphaproteobacteria_unclassified
Otu00160	Soil	0.0496002	40	11	8.24882e-06	3.31732e-05	Bacteroidetes	Bacteroidia	Chitinophagales	Chitinophagaceae	Chitinophagaceae_unclassified
Otu00197	Soil	-0.0306929	40	24	8.28776e-06	3.32786e-05	Bacteria_unclassified	Bacteria_unclassified	Bacteria_unclassified	Bacteria_unclassified	Bacteria_unclassified
Otu00316	Soil	0.0317015	40	14	8.37787e-06	3.35887e-05	Planctomycetes	Planctomycetacia	Planctomycetales	Planctomycetales_unclassified	Planctomycetales_unclassified
Otu01441	Soil	0.00651959	40	10	8.51966e-06	3.41048e-05	Proteobacteria	Alphaproteobacteria	Rhizobiales	Rhizobiaceae	Mesorhizobium
Otu02343	Soil	0.00349487	40	8	8.55619e-06	3.41985e-05	Actinobacteria	Actinobacteria	Pseudonocardiales	Pseudonocardiaceae	Amycolatopsis
Otu00401	Soil	0.0312105	40	13	8.8339e-06	3.52546e-05	Proteobacteria	Alphaproteobacteria	Sphingomonadales	Sphingomonadaceae	Sphingomonas
Otu01189	Soil	-0.00501204	40	22	9.35294e-06	3.7269e-05	Spirochaetes	Spirochaetia	Spirochaetales	Spirochaetaceae	Treponema
Otu01467	Soil	-0.00469889	40	20	9.4213e-06	3.74502e-05	Spirochaetes	Spirochaetia	Spirochaetales	Spirochaetaceae	Spirochaetaceae_unclassified
Otu00399	Soil	-0.0174546	40	22	9.42711e-06	3.74502e-05	Bacteria_unclassified	Bacteria_unclassified	Bacteria_unclassified	Bacteria_unclassified	Bacteria_unclassified
Otu00844	Soil	-0.00896852	40	19	9.80074e-06	3.88753e-05	Firmicutes	Clostridia	Clostridiales	Clostridiales_unclassified	Clostridiales_unclassified
Otu00427	Soil	-0.0173085	40	22	9.82752e-06	3.89224e-05	Spirochaetes	Spirochaetia	Spirochaetales	Spirochaetaceae	Treponema
Otu00764	Soil	-0.00953288	40	27	9.99425e-06	3.95227e-05	Bacteroidetes	Bacteroidia	Bacteroidia_unclassified	Bacteroidia_unclassified	Bacteroidia_unclassified
Otu00114	Soil	-0.0430016	40	34	1.00763e-05	3.97868e-05	Firmicutes	Clostridia	Clostridiales	Family_XIII	uncultured
Otu00537	Soil	-0.0122514	40	24	1.03316e-05	4.06997e-05	Planctomycetes	Planctomycetacia	Pirellulales	Pirellulaceae	Termite_planctomycete_cluster
Otu02489	Soil	0.00331548	40	9	1.03387e-05	4.06997e-05	Bacteroidetes	Bacteroidia	Chitinophagales	Chitinophagaceae	Taibaiella
Otu01461	Soil	0.00576656	40	18	1.04941e-05	4.12493e-05	Proteobacteria	Gammaproteobacteria	Betaproteobacteriales	Burkholderiaceae	Burkholderia-Caballeronia-Paraburkholderia
Otu01033	Soil	-0.00731075	40	24	1.05931e-05	4.15761e-05	Spirochaetes	Spirochaetia	Spirochaetales	Spirochaetaceae	Treponema
Otu00957	Soil	-0.00824209	40	20	1.0682e-05	4.1862e-05	Spirochaetes	Spirochaetia	Spirochaetales	Spirochaetaceae	Spirochaetaceae_unclassified
Otu00100	Soil	0.0631701	40	12	1.07169e-05	4.19358e-05	Proteobacteria	Gammaproteobacteria	Gammaproteobacteria_unclassified	Gammaproteobacteria_unclassified	Gammaproteobacteria_unclassified
Otu00530	Soil	-0.0121249	40	25	1.09382e-05	4.27375e-05	Patescibacteria	Gracilibacteria	JGI_0000069-P22	JGI_0000069-P22_fa	JGI_0000069-P22_ge
Otu00509	Soil	0.0109821	40	14	1.09973e-05	4.28784e-05	Proteobacteria	Alphaproteobacteria	Sphingomonadales	Sphingomonadaceae	Sphingomonadaceae_unclassified
Otu00948	Soil	-0.0073372	40	23	1.10071e-05	4.28784e-05	Bacteria_unclassified	Bacteria_unclassified	Bacteria_unclassified	Bacteria_unclassified	Bacteria_unclassified
Otu01330	Soil	-0.00442728	40	19	1.15046e-05	4.47498e-05	Firmicutes	Firmicutes_unclassified	Firmicutes_unclassified	Firmicutes_unclassified	Firmicutes_unclassified
Otu01583	Soil	0.0026175	40	12	1.15355e-05	4.48029e-05	Actinobacteria	Actinobacteria	Propionibacteriales	Nocardioidaceae	Nocardioides
Otu01375	Soil	0.00818902	40	8	1.16713e-05	4.5263e-05	Bacteria_unclassified	Bacteria_unclassified	Bacteria_unclassified	Bacteria_unclassified	Bacteria_unclassified
Otu00468	Soil	0.0225557	40	12	1.17524e-05	4.55102e-05	Proteobacteria	Gammaproteobacteria	Betaproteobacteriales	Burkholderiaceae	Burkholderiaceae_unclassified
Otu00625	Soil	0.019069	40	14	1.19384e-05	4.61618e-05	Bacteroidetes	Bacteroidia	Chitinophagales	Chitinophagaceae	uncultured
Otu00139	Soil	-0.0358939	40	21	1.245e-05	4.80687e-05	Elusimicrobia	Endomicrobia	Endomicrobiales	Endomicrobiaceae	Candidatus_Endomicrobium
Otu00966	Soil	-0.0069579	40	19	1.2566e-05	4.84451e-05	Firmicutes	Clostridia	Clostridiales	Ruminococcaceae	Ruminococcaceae_unclassified
Otu00644	Soil	0.0179361	40	10	1.29356e-05	4.97962e-05	Proteobacteria	Alphaproteobacteria	Alphaproteobacteria_unclassified	Alphaproteobacteria_unclassified	Alphaproteobacteria_unclassified
Otu00645	Soil	-0.0116066	40	24	1.29782e-05	4.98866e-05	Elusimicrobia	Endomicrobia	Endomicrobiales	Endomicrobiaceae	Candidatus_Endomicrobium
Otu00584	Soil	-0.0128873	40	22	1.30735e-05	5.01792e-05	Spirochaetes	Spirochaetia	Spirochaetales	Spirochaetaceae	Treponema
Otu01034	Soil	-0.00730129	40	19	1.32055e-05	5.06114e-05	Proteobacteria	Gammaproteobacteria	Pseudomonadales	Moraxellaceae	Acinetobacter
Otu00459	Soil	-0.0130515	40	33	1.33575e-05	5.11188e-05	Bacteroidetes	Bacteroidia	Bacteroidia_unclassified	Bacteroidia_unclassified	Bacteroidia_unclassified
Otu01006	Soil	-0.00594297	40	30	1.35113e-05	5.16316e-05	Proteobacteria	Alphaproteobacteria	Alphaproteobacteria_unclassified	Alphaproteobacteria_unclassified	Alphaproteobacteria_unclassified
Otu00109	Soil	-0.037539	40	34	1.35793e-05	5.18158e-05	Bacteria_unclassified	Bacteria_unclassified	Bacteria_unclassified	Bacteria_unclassified	Bacteria_unclassified
Otu00198	Soil	-0.0240855	40	30	1.3823e-05	5.26688e-05	Actinobacteria	Actinobacteria	Actinobacteria_unclassified	Actinobacteria_unclassified	Actinobacteria_unclassified
Otu00939	Soil	-0.0070728	40	20	1.41896e-05	5.39865e-05	Firmicutes	Clostridia	Clostridiales	Clostridiales_unclassified	Clostridiales_unclassified
Otu01323	Soil	0.007633	40	9	1.43804e-05	5.46328e-05	Gemmatimonadetes	Gemmatimonadetes	Gemmatimonadales	Gemmatimonadaceae	Gemmatimonas
Otu01321	Soil	0.00454551	40	13	1.44575e-05	5.4846e-05	Proteobacteria	Alphaproteobacteria	Rhizobiales	Beijerinckiaceae	Bosea
Otu00291	Soil	-0.0218747	40	28	1.47884e-05	5.60199e-05	Bacteria_unclassified	Bacteria_unclassified	Bacteria_unclassified	Bacteria_unclassified	Bacteria_unclassified
Otu02327	Soil	0.00297651	40	7	1.50554e-05	5.69486e-05	Planctomycetes	Planctomycetacia	Planctomycetacia_unclassified	Planctomycetacia_unclassified	Planctomycetacia_unclassified
Otu00418	Soil	-0.0165168	40	23	1.51016e-05	5.70408e-05	Firmicutes	Clostridia	Clostridiales	Family_XIII	Family_XIII_unclassified
Otu00536	Soil	0.0191517	40	12	1.54181e-05	5.81248e-05	Bacteroidetes	Bacteroidia	Cytophagales	Microscillaceae	Microscillaceae_unclassified
Otu01002	Soil	0.0109908	40	8	1.54331e-05	5.81248e-05	Acidobacteria	Acidobacteriia	Solibacterales	Solibacteraceae_	100)
Otu01106	Soil	-0.00678703	40	22	1.56268e-05	5.8744e-05	Spirochaetes	Spirochaetia	Spirochaetales	Spirochaetaceae	Treponema
Otu02601	Soil	0.00326245	40	8	1.56426e-05	5.8744e-05	Proteobacteria	Alphaproteobacteria	Rhizobiales	Xanthobacteraceae	uncultured
Otu01781	Soil	0.0056456	40	8	1.59036e-05	5.96383e-05	Actinobacteria	Thermoleophilia	Solirubrobacterales	Solirubrobacteraceae	Solirubrobacter
Otu00933	Soil	0.0111905	40	8	1.60024e-05	5.9923e-05	Proteobacteria	Alphaproteobacteria	Rhodovibrionales	Kiloniellaceae	Kiloniellaceae_unclassified
Otu00484	Soil	-0.0138789	40	26	1.60347e-05	5.99577e-05	Firmicutes	Clostridia	Clostridiales	Family_XIII	Family_XIII_unclassified
Otu01044	Soil	0.0105772	40	8	1.62208e-05	6.05671e-05	Proteobacteria	Deltaproteobacteria	Myxococcales	Polyangiaceae	Pajaroellobacter
Otu01184	Soil	0.00850178	40	9	1.645e-05	6.1335e-05	Bacteroidetes	Bacteroidia	Chitinophagales	Chitinophagaceae	Chitinophagaceae_unclassified
Otu00526	Soil	0.0199775	40	10	1.67988e-05	6.25461e-05	Planctomycetes	Planctomycetacia	Gemmatales	Gemmataceae	Gemmataceae_unclassified
Otu00585	Soil	-0.00765793	40	25	1.69678e-05	6.30852e-05	Actinobacteria	Actinobacteria	Actinobacteria_unclassified	Actinobacteria_unclassified	Actinobacteria_unclassified
Otu00659	Soil	-0.0081105	40	24	1.7621e-05	6.54209e-05	Bacteroidetes	Bacteroidia	Bacteroidales	Bacteroidales_unclassified	Bacteroidales_unclassified
Otu00762	Soil	0.0132734	40	11	1.77911e-05	6.59585e-05	Bacteroidetes	Bacteroidia	Sphingobacteriales	Sphingobacteriaceae	Parapedobacter
Otu00765	Soil	0.0154161	40	8	1.78603e-05	6.6121e-05	Proteobacteria	Gammaproteobacteria	Gammaproteobacteria_Incertae_Sedis	Unknown_Family	Acidibacter
Otu00146	Soil	-0.0302289	40	26	1.789e-05	6.61374e-05	Bacteria_unclassified	Bacteria_unclassified	Bacteria_unclassified	Bacteria_unclassified	Bacteria_unclassified
Otu00694	Soil	-0.00791804	40	29	1.80378e-05	6.65074e-05	Bacteroidetes	Bacteroidia	Bacteroidia_unclassified	Bacteroidia_unclassified	Bacteroidia_unclassified
Otu00770	Soil	-0.00803017	40	33	1.80411e-05	6.65074e-05	Elusimicrobia	Endomicrobia	Endomicrobiales	Endomicrobiaceae	Candidatus_Endomicrobium
Otu02262	Soil	0.00352968	40	8	1.81161e-05	6.66899e-05	Bacteroidetes	Bacteroidia	Chitinophagales	Chitinophagaceae	Flavihumibacter
Otu00155	Soil	0.0443461	40	16	1.83966e-05	6.76269e-05	Proteobacteria	Gammaproteobacteria	Betaproteobacteriales	Burkholderiaceae	Bordetella
Otu02162	Soil	0.00343314	40	8	1.86976e-05	6.85511e-05	Proteobacteria	Alphaproteobacteria	Rhizobiales	Rhizobiaceae	Pseudochrobactrum
Otu00495	Soil	-0.00918847	40	29	1.87005e-05	6.85511e-05	Bacteria_unclassified	Bacteria_unclassified	Bacteria_unclassified	Bacteria_unclassified	Bacteria_unclassified
Otu01477	Soil	0.00736859	40	9	1.9002e-05	6.95584e-05	Proteobacteria	Alphaproteobacteria	Caulobacterales	Caulobacteraceae	Caulobacteraceae_unclassified
Otu01052	Soil	-0.00598003	40	25	1.9119e-05	6.98886e-05	Proteobacteria	Alphaproteobacteria	Alphaproteobacteria_unclassified	Alphaproteobacteria_unclassified	Alphaproteobacteria_unclassified
Otu00871	Soil	-0.00882634	40	20	1.98726e-05	7.25418e-05	Spirochaetes	Spirochaetia	Spirochaetales	Spirochaetaceae	Treponema
Otu00257	Soil	0.0364235	40	12	2.07321e-05	7.55739e-05	Bacteroidetes	Bacteroidia	Sphingobacteriales	Sphingobacteriaceae	Parapedobacter
Otu00312	Soil	-0.0168913	40	26	2.08286e-05	7.58196e-05	Bacteroidetes	Bacteroidia	Bacteroidia_unclassified	Bacteroidia_unclassified	Bacteroidia_unclassified
Otu01448	Soil	0.00340403	40	12	2.1105e-05	7.67188e-05	Proteobacteria	Alphaproteobacteria	Sphingomonadales	Sphingomonadaceae	Sphingopyxis
Otu01254	Soil	0.0074555	40	8	2.13497e-05	7.75002e-05	Proteobacteria	Alphaproteobacteria	Rhizobiales	Xanthobacteraceae	Xanthobacteraceae_unclassified
Otu00253	Soil	-0.0248091	40	21	2.17195e-05	7.86153e-05	Firmicutes	Clostridia	Clostridiales	Ruminococcaceae	Ruminococcaceae_unclassified
Otu00538	Soil	-0.0117978	40	20	2.17237e-05	7.86153e-05	Firmicutes	Clostridia	Clostridiales	Clostridiales_unclassified	Clostridiales_unclassified
Otu01529	Soil	-0.00471951	40	20	2.17472e-05	7.86153e-05	Firmicutes	Clostridia	Clostridiales	Ruminococcaceae	Ruminococcaceae_unclassified
Otu00174	Soil	-0.0278332	40	26	2.187e-05	7.89497e-05	Firmicutes	Clostridia	Clostridiales	Lachnospiraceae	Lachnospiraceae_unclassified
Otu00076	Soil	0.00523874	40	27	2.2007e-05	7.93345e-05	Proteobacteria	Gammaproteobacteria	Xanthomonadales	Xanthomonadaceae	Xanthomonadaceae_unclassified
Otu00377	Soil	-0.0162841	40	26	2.20938e-05	7.95376e-05	Firmicutes	Clostridia	Clostridiales	Clostridiales_unclassified	Clostridiales_unclassified
Otu01090	Soil	-0.00541019	40	28	2.22431e-05	7.99648e-05	Firmicutes	Clostridia	Clostridiales	Ruminococcaceae	Ruminococcaceae_UCG-010
Otu01334	Soil	0.0078165	40	8	2.32963e-05	8.3636e-05	Proteobacteria	Alphaproteobacteria	Rhizobiales	Xanthobacteraceae	uncultured
Otu00451	Soil	-0.0153699	40	23	2.36097e-05	8.46448e-05	Firmicutes	Clostridia	Clostridiales	Clostridiales_unclassified	Clostridiales_unclassified
Otu01404	Soil	0.00753542	40	8	2.37773e-05	8.51109e-05	Proteobacteria	Alphaproteobacteria	Sneathiellales	Sneathiellaceae	uncultured
Otu01372	Soil	0.00329765	40	9	2.3805e-05	8.51109e-05	Proteobacteria	Alphaproteobacteria	Sphingomonadales	Sphingomonadaceae	Sphingomonas
Otu00283	Soil	-0.0225281	40	24	2.3915e-05	8.53873e-05	Spirochaetes	Spirochaetia	Spirochaetales	Spirochaetaceae	Treponema_2
Otu00178	Soil	0.0459936	40	12	2.44134e-05	8.70477e-05	Bacteroidetes	Bacteroidia	Bacteroidia_unclassified	Bacteroidia_unclassified	Bacteroidia_unclassified
Otu00601	Soil	-0.0110197	40	24	2.45064e-05	8.72601e-05	Synergistetes	Synergistia	Synergistales	Synergistaceae	Candidatus_Tammella
Otu01336	Soil	-0.00562698	40	21	2.47442e-05	8.7987e-05	Firmicutes	Clostridia	Clostridiales	Ruminococcaceae	Ruminococcaceae_ge
Otu02500	Soil	0.00330584	40	8	2.62977e-05	9.33838e-05	Proteobacteria	Alphaproteobacteria	Sphingomonadales	Sphingomonadaceae	Sphingobium
Otu01162	Soil	-0.00607793	40	20	2.65649e-05	9.42043e-05	Proteobacteria	Proteobacteria_unclassified	Proteobacteria_unclassified	Proteobacteria_unclassified	Proteobacteria_unclassified
Otu00124	Soil	-0.0299048	40	35	2.66652e-05	9.44182e-05	Euryarchaeota	Methanobacteria	Methanobacteriales	Methanobacteriaceae	Methanobrevibacter
Otu00276	Soil	-0.0233111	40	20	2.66976e-05	9.44182e-05	Spirochaetes	Spirochaetia	Spirochaetales	Spirochaetaceae	Treponema
Otu00115	Soil	-0.0394889	40	22	2.67609e-05	9.45142e-05	Spirochaetes	Spirochaetia	Spirochaetales	Spirochaetaceae	Treponema
Otu00874	Soil	-0.00923414	40	25	2.73933e-05	9.66171e-05	Bacteroidetes	Bacteroidia	Bacteroidales	Dysgonomonadaceae	Candidatus_Symbiothrix
Otu01386	Soil	-0.00426885	40	18	2.77177e-05	9.76292e-05	Firmicutes	Clostridia	Clostridiales	Ruminococcaceae	Ruminococcaceae_unclassified
Otu01272	Soil	-0.00499371	40	20	2.84626e-05	0.000100108	Bacteria_unclassified	Bacteria_unclassified	Bacteria_unclassified	Bacteria_unclassified	Bacteria_unclassified
Otu01077	Soil	-0.00604773	40	20	2.8498e-05	0.000100108	Firmicutes	Clostridia	Clostridiales	Ruminococcaceae	Ruminococcaceae_unclassified
Otu00508	Soil	0.0185485	40	9	2.93573e-05	0.000102987	Proteobacteria	Gammaproteobacteria	Betaproteobacteriales	Burkholderiaceae	Hydrogenophaga
Otu00839	Soil	-0.00610581	40	24	2.96142e-05	0.000103749	Bacteroidetes	Bacteroidia	Bacteroidia_unclassified	Bacteroidia_unclassified	Bacteroidia_unclassified
Otu01274	Soil	-0.00526108	40	18	3.00966e-05	0.000105298	Spirochaetes	Spirochaetia	Spirochaetales	Spirochaetaceae	Treponema
Otu01117	Soil	-0.00628264	40	19	3.01669e-05	0.000105402	Actinobacteria	Actinobacteria	Actinobacteria_unclassified	Actinobacteria_unclassified	Actinobacteria_unclassified
Otu00925	Soil	-0.0060583	40	34	3.12988e-05	0.000109211	Elusimicrobia	Endomicrobia	Endomicrobiales	Endomicrobiaceae	Candidatus_Endomicrobium
Otu01655	Soil	0.00561376	40	9	3.15089e-05	0.000109797	Proteobacteria	Alphaproteobacteria	uncultured	uncultured_fa	uncultured_ge
Otu01728	Soil	-0.00328097	40	18	3.2415e-05	0.000112804	Firmicutes	Clostridia	Clostridiales	Christensenellaceae	Christensenellaceae_R-7_group
Otu00274	Soil	-0.0234033	40	26	3.26579e-05	0.000113498	Spirochaetes	Spirochaetia	Spirochaetales	Spirochaetaceae	Treponema
Otu01519	Soil	-0.00421889	40	21	3.27179e-05	0.000113556	Firmicutes	Clostridia	Clostridia_unclassified	Clostridia_unclassified	Clostridia_unclassified
Otu00825	Soil	-0.00751208	40	22	3.39314e-05	0.000117611	Firmicutes	Clostridia	Clostridiales	Ruminococcaceae	Ruminococcaceae_UCG-014
Otu00956	Soil	-0.00491945	40	20	3.42687e-05	0.000118622	Bacteroidetes	Bacteroidia	Bacteroidales	Bacteroidales_unclassified	Bacteroidales_unclassified
Otu01925	Soil	0.00442102	40	7	3.46339e-05	0.000119728	Actinobacteria	Acidimicrobiia	Microtrichales	Ilumatobacteraceae	uncultured
Otu00264	Soil	-0.0238017	40	20	3.55025e-05	0.000122506	Spirochaetes	Spirochaetia	Spirochaetales	Spirochaetaceae	Treponema
Otu00405	Soil	-0.0179112	40	26	3.55315e-05	0.000122506	Spirochaetes	Spirochaetia	Spirochaetales	Spirochaetaceae	Treponema
Otu00268	Soil	-0.020629	40	31	3.60811e-05	0.000124237	Proteobacteria	Proteobacteria_unclassified	Proteobacteria_unclassified	Proteobacteria_unclassified	Proteobacteria_unclassified
Otu00974	Soil	-0.00675403	40	27	3.62285e-05	0.00012458	Firmicutes	Clostridia	Clostridiales	Ruminococcaceae	Ruminococcaceae_unclassified
Otu01714	Soil	0.00518758	40	11	3.68789e-05	0.00012665	Proteobacteria	Gammaproteobacteria	Betaproteobacteriales	Betaproteobacteriales_unclassified	Betaproteobacteriales_unclassified
Otu00865	Soil	-0.00801233	40	22	3.70006e-05	0.000126901	Bacteria_unclassified	Bacteria_unclassified	Bacteria_unclassified	Bacteria_unclassified	Bacteria_unclassified
Otu01146	Soil	-0.00596532	40	18	3.73758e-05	0.000128019	Bacteria_unclassified	Bacteria_unclassified	Bacteria_unclassified	Bacteria_unclassified	Bacteria_unclassified
Otu02073	Soil	0.00439405	40	8	3.77386e-05	0.000129093	Actinobacteria	Actinobacteria	Propionibacteriales	Nocardioidaceae	Nocardioides
Otu01283	Soil	-0.00549641	40	18	3.79577e-05	0.000129672	Proteobacteria	Gammaproteobacteria	Pseudomonadales	Pseudomonadaceae	Pseudomonas
Otu00170	Soil	-0.0296402	40	22	3.81807e-05	0.000130264	Bacteria_unclassified	Bacteria_unclassified	Bacteria_unclassified	Bacteria_unclassified	Bacteria_unclassified
Otu01860	Soil	0.00554795	40	8	3.83839e-05	0.000130786	Actinobacteria	Actinobacteria	Micrococcales	Micrococcales_unclassified	Micrococcales_unclassified
Otu01078	Soil	-0.00619763	40	19	3.87211e-05	0.000131763	Firmicutes	Clostridia	Clostridiales	Ruminococcaceae	Ruminococcaceae_unclassified
Otu01994	Soil	0.00412936	40	7	3.89747e-05	0.000132148	Acidobacteria	Subgroup_6	Subgroup_6_unclassified	Subgroup_6_unclassified	Subgroup_6_unclassified
Otu00895	Soil	-0.00457393	40	21	3.89948e-05	0.000132148	Firmicutes	Clostridia	Clostridiales	Ruminococcaceae	Ruminococcaceae_unclassified
Otu01684	Soil	0.00541811	40	8	3.89959e-05	0.000132148	Proteobacteria	Alphaproteobacteria	Micropepsales	Micropepsaceae	uncultured
Otu01675	Soil	-0.00386116	40	18	3.90367e-05	0.000132148	Firmicutes	Clostridia	Clostridiales	Clostridiales_unclassified	Clostridiales_unclassified
Otu02255	Soil	0.00382195	40	8	3.98239e-05	0.000134638	Firmicutes	Bacilli	Lactobacillales	Aerococcaceae	Aerococcus
Otu01917	Soil	0.00449802	40	7	4.01523e-05	0.000135573	Acidobacteria	Acidobacteriia	Solibacterales	Solibacteraceae_	100)
Otu00881	Soil	-0.00760169	40	19	4.02574e-05	0.000135752	Bacteria_unclassified	Bacteria_unclassified	Bacteria_unclassified	Bacteria_unclassified	Bacteria_unclassified
Otu00368	Soil	-0.0178787	40	21	4.05278e-05	0.000136487	Firmicutes	Firmicutes_unclassified	Firmicutes_unclassified	Firmicutes_unclassified	Firmicutes_unclassified
Otu02056	Soil	0.00398673	40	8	4.2063e-05	0.000141475	Proteobacteria	Alphaproteobacteria	Alphaproteobacteria_unclassified	Alphaproteobacteria_unclassified	Alphaproteobacteria_unclassified
Otu00883	Soil	0.0122969	40	8	4.22951e-05	0.000142071	Bacteroidetes	Bacteroidia	Chitinophagales	Chitinophagaceae	Chitinophagaceae_unclassified
Otu01128	Soil	0.0104483	40	8	4.2349e-05	0.000142071	Proteobacteria	Alphaproteobacteria	Alphaproteobacteria_unclassified	Alphaproteobacteria_unclassified	Alphaproteobacteria_unclassified
Otu00747	Soil	-0.00986331	40	22	4.33079e-05	0.000145101	Firmicutes	Firmicutes_unclassified	Firmicutes_unclassified	Firmicutes_unclassified	Firmicutes_unclassified
Otu01204	Soil	-0.00580535	40	19	4.36812e-05	0.000146164	Spirochaetes	Spirochaetia	Spirochaetales	Spirochaetaceae	Treponema
Otu00436	Soil	-0.0155472	40	21	4.39075e-05	0.000146733	Spirochaetes	Leptospirae	Leptospirales	Leptospiraceae	RBG-16-49-21
Otu01562	Soil	0.00596602	40	7	4.40734e-05	0.000147099	Proteobacteria	Alphaproteobacteria	Sphingomonadales	Sphingomonadaceae	Sphingomonadaceae_unclassified
Otu01126	Soil	-0.00595072	40	18	4.42274e-05	0.000147425	Bacteria_unclassified	Bacteria_unclassified	Bacteria_unclassified	Bacteria_unclassified	Bacteria_unclassified
Otu02311	Soil	0.00360418	40	8	4.45436e-05	0.000148287	Actinobacteria	Actinobacteria	Streptomycetales	Streptomycetaceae	Streptomyces
Otu00996	Soil	-0.00645625	40	24	4.45998e-05	0.000148287	Tenericutes	Mollicutes	Mycoplasmatales	Mycoplasmataceae	Mycoplasma
Otu01095	Soil	0.010465	40	9	4.47004e-05	0.000148433	Proteobacteria	Alphaproteobacteria	Reyranellales	Reyranellaceae	Reyranella
Otu01359	Soil	-0.00433511	40	21	4.51211e-05	0.000149526	Bacteria_unclassified	Bacteria_unclassified	Bacteria_unclassified	Bacteria_unclassified	Bacteria_unclassified
Otu01871	Soil	0.00480423	40	9	4.51443e-05	0.000149526	Actinobacteria	Actinobacteria	Pseudonocardiales	Pseudonocardiaceae	Pseudonocardia
Otu00928	Soil	0.0114374	40	9	4.57653e-05	0.000151391	Bacteroidetes	Bacteroidia	Cytophagales	Microscillaceae	uncultured
Otu00998	Soil	-0.00667418	40	20	4.58627e-05	0.000151521	Firmicutes	Firmicutes_unclassified	Firmicutes_unclassified	Firmicutes_unclassified	Firmicutes_unclassified
Otu01373	Soil	0.00662141	40	8	4.65649e-05	0.000153646	Proteobacteria	Alphaproteobacteria	Reyranellales	Reyranellaceae	Reyranella
Otu01245	Soil	0.0081629	40	8	4.67608e-05	0.000154098	Proteobacteria	Gammaproteobacteria	Gammaproteobacteria_unclassified	Gammaproteobacteria_unclassified	Gammaproteobacteria_unclassified
Otu01831	Soil	0.00553003	40	8	4.81398e-05	0.000158291	Actinobacteria	Actinobacteria	Actinobacteria_unclassified	Actinobacteria_unclassified	Actinobacteria_unclassified
Otu01030	Soil	0.0116135	40	8	4.81543e-05	0.000158291	Proteobacteria	Alphaproteobacteria	Alphaproteobacteria_unclassified	Alphaproteobacteria_unclassified	Alphaproteobacteria_unclassified
Otu00366	Soil	-0.0149232	40	30	4.99344e-05	0.000163935	Bacteroidetes	Bacteroidia	Bacteroidia_unclassified	Bacteroidia_unclassified	Bacteroidia_unclassified
Otu00600	Soil	-0.0106716	40	19	5.07078e-05	0.000166265	Firmicutes	Clostridia	Clostridiales	Clostridiales_unclassified	Clostridiales_unclassified
Otu00738	Soil	-0.00992585	40	22	5.11316e-05	0.000167262	Firmicutes	Clostridia	Clostridiales	Clostridiales_unclassified	Clostridiales_unclassified
Otu00297	Soil	-0.0251045	40	29	5.11398e-05	0.000167262	Bacteroidetes	Bacteroidia	Bacteroidia_unclassified	Bacteroidia_unclassified	Bacteroidia_unclassified
Otu00043	Soil	0.085653	40	14	5.15367e-05	0.000168349	Bacteroidetes	Bacteroidia	Cytophagales	Microscillaceae	uncultured
Otu00304	Soil	-0.0192303	40	22	5.1798e-05	0.000168991	Bacteroidetes	Bacteroidia	Bacteroidales	Bacteroidales_unclassified	Bacteroidales_unclassified
Otu01464	Soil	-0.00437874	40	19	5.29221e-05	0.000172443	Firmicutes	Clostridia	Clostridiales	Ruminococcaceae	Ruminococcaceae_NK4A214_group
Otu02158	Soil	0.00380478	40	9	5.32138e-05	0.000173177	Acidobacteria	Acidobacteriia	Solibacterales	Solibacteraceae_	100)
Otu01417	Soil	0.00713867	40	9	5.40087e-05	0.000175545	Acidobacteria	Subgroup_6	Subgroup_6_or	Subgroup_6_fa	Subgroup_6_ge
Otu00030	Soil	-0.0601427	40	23	5.56903e-05	0.000180786	Firmicutes	Bacilli	Lactobacillales	Streptococcaceae	Lactococcus
Otu01608	Soil	-0.00424775	40	19	5.62324e-05	0.000182319	Firmicutes	Clostridia	Clostridiales	Ruminococcaceae	Ruminococcaceae_unclassified
Otu00811	Soil	-0.00907711	40	21	5.63239e-05	0.000182389	Bacteria_unclassified	Bacteria_unclassified	Bacteria_unclassified	Bacteria_unclassified	Bacteria_unclassified
Otu00110	Soil	0.0544111	40	10	5.76042e-05	0.000186303	Bacteroidetes	Bacteroidia	Chitinophagales	Chitinophagaceae	uncultured
Otu02398	Soil	0.00352716	40	8	5.76946e-05	0.000186365	Actinobacteria	Actinobacteria	Micrococcales	Micrococcales_unclassified	Micrococcales_unclassified
Otu01790	Soil	0.00513289	40	7	5.83495e-05	0.000188248	Bacteroidetes	Bacteroidia	Chitinophagales	Chitinophagaceae	Chitinophagaceae_unclassified
Otu00729	Soil	-0.00766585	40	29	5.86031e-05	0.000188832	Bacteria_unclassified	Bacteria_unclassified	Bacteria_unclassified	Bacteria_unclassified	Bacteria_unclassified
Otu00200	Soil	-0.0210174	40	22	5.89154e-05	0.000189604	Bacteroidetes	Bacteroidia	Bacteroidales	Bacteroidales_unclassified	Bacteroidales_unclassified
Otu01631	Soil	-0.0041245	40	18	5.99693e-05	0.000192759	Firmicutes	Clostridia	Clostridiales	Ruminococcaceae	Ruminococcaceae_ge
Otu00754	Soil	-0.00798469	40	29	6.22874e-05	0.000199963	Firmicutes	Clostridia	Clostridiales	Ruminococcaceae	Ruminococcaceae_UCG-014
Otu00524	Soil	-0.0123098	40	28	6.28738e-05	0.000201598	Spirochaetes	Spirochaetia	Spirochaetales	Spirochaetaceae	Treponema
Otu01200	Soil	-0.0057875	40	26	6.46427e-05	0.000207015	Bacteria_unclassified	Bacteria_unclassified	Bacteria_unclassified	Bacteria_unclassified	Bacteria_unclassified
Otu01362	Soil	0.00240043	40	14	6.68929e-05	0.000213959	Actinobacteria	Actinobacteria	Micrococcales	Microbacteriaceae	Microbacterium
Otu00490	Soil	-0.0142925	40	24	6.87462e-05	0.000219617	Bacteria_unclassified	Bacteria_unclassified	Bacteria_unclassified	Bacteria_unclassified	Bacteria_unclassified
Otu00683	Soil	0.0144159	40	9	7.0151e-05	0.000223819	Verrucomicrobia	Verrucomicrobiae	Verrucomicrobiales	Verrucomicrobiales_unclassified	Verrucomicrobiales_unclassified
Otu01181	Soil	0.00797378	40	8	7.02328e-05	0.000223819	Proteobacteria	Alphaproteobacteria	Rhizobiales	Xanthobacteraceae	Xanthobacteraceae_unclassified
Otu00496	Soil	0.0144533	40	28	7.16972e-05	0.000228207	Proteobacteria	Gammaproteobacteria	Betaproteobacteriales	Burkholderiaceae	Burkholderia-Caballeronia-Paraburkholderia
Otu00414	Soil	-0.0163087	40	18	7.23786e-05	0.000230095	Firmicutes	Clostridia	Clostridiales	Lachnospiraceae	Tyzzerella_3
Otu01862	Soil	0.0051369	40	7	7.42897e-05	0.000235883	Bacteroidetes	Bacteroidia	Cytophagales	Microscillaceae	uncultured
Otu01277	Soil	-0.00531753	40	20	7.46557e-05	0.000236757	Bacteria_unclassified	Bacteria_unclassified	Bacteria_unclassified	Bacteria_unclassified	Bacteria_unclassified
Otu00761	Soil	0.0127863	40	13	7.49786e-05	0.000237493	Proteobacteria	Alphaproteobacteria	Sphingomonadales	Sphingomonadaceae	Sphingomonadaceae_unclassified
Otu00613	Soil	-0.00854081	40	20	7.62217e-05	0.000241138	Firmicutes	Clostridia	Clostridiales	Lachnospiraceae	Lachnospiraceae_unclassified
Otu00879	Soil	-0.00810111	40	18	7.69667e-05	0.0002432	Bacteria_unclassified	Bacteria_unclassified	Bacteria_unclassified	Bacteria_unclassified	Bacteria_unclassified
Otu00042	Soil	0.00802735	40	24	7.71904e-05	0.000243612	Proteobacteria	Gammaproteobacteria	Pseudomonadales	Moraxellaceae	Moraxellaceae_unclassified
Otu01392	Soil	-0.00451083	40	18	7.75789e-05	0.000244542	Actinobacteria	Actinobacteria	Micrococcales	Micrococcales_unclassified	Micrococcales_unclassified
Otu00772	Soil	-0.00869921	40	22	7.82421e-05	0.000246335	Actinobacteria	Actinobacteria	Micrococcales	Micrococcales_unclassified	Micrococcales_unclassified
Otu02184	Soil	0.00377242	40	8	7.85014e-05	0.000246717	Proteobacteria	Alphaproteobacteria	Rhizobiales	Devosiaceae	Devosia
Otu00055	Soil	-0.0368166	40	38	7.85862e-05	0.000246717	Actinobacteria	Actinobacteria	Actinobacteria_unclassified	Actinobacteria_unclassified	Actinobacteria_unclassified
Otu01096	Soil	0.00959349	40	9	7.86471e-05	0.000246717	Verrucomicrobia	Verrucomicrobiae	Verrucomicrobiales	Rubritaleaceae	Luteolibacter
Otu01475	Soil	-0.00429457	40	19	7.90145e-05	0.000247572	Firmicutes	Clostridia	Clostridiales	Lachnospiraceae	Lachnospiraceae_unclassified
Otu01300	Soil	-0.00547193	40	19	7.97367e-05	0.000249536	Firmicutes	Clostridia	Clostridiales	Ruminococcaceae	Ruminococcaceae_ge
Otu01005	Soil	-0.0069999	40	20	8.14401e-05	0.000254561	Bacteria_unclassified	Bacteria_unclassified	Bacteria_unclassified	Bacteria_unclassified	Bacteria_unclassified
Otu00090	Soil	0.0629462	40	10	8.16585e-05	0.000254939	Spirochaetes	Spirochaetia	Spirochaetales	Spirochaetaceae	Spirochaeta_2
Otu01438	Soil	-0.00409637	40	18	8.18745e-05	0.000255307	Firmicutes	Clostridia	Clostridiales	Clostridiales_unclassified	Clostridiales_unclassified
Otu01949	Soil	0.00434261	40	8	8.23749e-05	0.000256562	Proteobacteria	Alphaproteobacteria	Rhizobiales	Rhizobiales_unclassified	Rhizobiales_unclassified
Otu01344	Soil	-0.00319955	40	17	8.70174e-05	0.000270698	Spirochaetes	Spirochaetia	Spirochaetales	Spirochaetaceae	Spirochaetaceae_unclassified
Otu00680	Soil	-0.0108454	40	17	8.78024e-05	0.000272815	Firmicutes	Clostridia	Clostridiales	Lachnospiraceae	Tyzzerella_3
Otu00967	Soil	-0.00613188	40	24	8.88768e-05	0.000275825	Bacteria_unclassified	Bacteria_unclassified	Bacteria_unclassified	Bacteria_unclassified	Bacteria_unclassified
Otu01742	Soil	0.00535454	40	9	8.92851e-05	0.000276763	Bacteria_unclassified	Bacteria_unclassified	Bacteria_unclassified	Bacteria_unclassified	Bacteria_unclassified
Otu01306	Soil	-0.00506246	40	20	9.193e-05	0.000284401	Bacteria_unclassified	Bacteria_unclassified	Bacteria_unclassified	Bacteria_unclassified	Bacteria_unclassified
Otu00474	Soil	-0.0138167	40	19	9.19672e-05	0.000284401	Bacteroidetes	Bacteroidia	Bacteroidales	Bacteroidales_unclassified	Bacteroidales_unclassified
Otu01469	Soil	0.00582642	40	11	9.40106e-05	0.000290068	Planctomycetes	Planctomycetacia	Planctomycetales	Planctomycetales_unclassified	Planctomycetales_unclassified
Otu01507	Soil	-0.00415343	40	19	9.40222e-05	0.000290068	Firmicutes	Clostridia	Clostridiales	Ruminococcaceae	Ruminococcaceae_unclassified
Otu02005	Soil	0.00330019	40	12	9.74756e-05	0.000300368	Actinobacteria	Actinobacteria	Propionibacteriales	Nocardioidaceae	Nocardioides
Otu00118	Soil	-0.0316001	40	32	0.000100786	0.000310202	Firmicutes	Clostridia	Clostridiales	Clostridiales_unclassified	Clostridiales_unclassified
Otu00627	Soil	-0.0101146	40	19	0.000101948	0.00031341	Firmicutes	Clostridia	Clostridiales	Ruminococcaceae	Ruminococcaceae_ge
Otu01195	Soil	0.0072501	40	12	0.000102655	0.000314916	Proteobacteria	Alphaproteobacteria	Sphingomonadales	Sphingomonadaceae	Sphingobium
Otu02604	Soil	0.00318681	40	7	0.00010268	0.000314916	Bacteria_unclassified	Bacteria_unclassified	Bacteria_unclassified	Bacteria_unclassified	Bacteria_unclassified
Otu01012	Soil	0.0100901	40	9	0.000103671	0.000317585	Planctomycetes	Planctomycetacia	Pirellulales	Pirellulaceae	Pirellulaceae_unclassified
Otu01109	Soil	-0.00519679	40	23	0.00010446	0.000319626	Firmicutes	Clostridia	Clostridiales	Clostridiales_unclassified	Clostridiales_unclassified
Otu00655	Soil	-0.0105944	40	22	0.000104892	0.000320571	Proteobacteria	Proteobacteria_unclassified	Proteobacteria_unclassified	Proteobacteria_unclassified	Proteobacteria_unclassified
Otu01400	Soil	0.00641327	40	8	0.000105696	0.00032265	Actinobacteria	Actinobacteria	Pseudonocardiales	Pseudonocardiaceae	Pseudonocardia
Otu01927	Soil	-0.00277268	40	16	0.000108193	0.000329888	Firmicutes	Clostridia	Clostridiales	Ruminococcaceae	Ruminococcaceae_unclassified
Otu00592	Soil	-0.0099745	40	26	0.000108947	0.000331762	Actinobacteria	Actinobacteria	Micrococcales	Micrococcales_unclassified	Micrococcales_unclassified
Otu01835	Soil	0.00483904	40	7	0.000109062	0.000331762	Proteobacteria	Deltaproteobacteria	Myxococcales	Haliangiaceae	Haliangium
Otu02137	Soil	0.00445388	40	10	0.000111278	0.00033811	Proteobacteria	Alphaproteobacteria	Rhizobiales	Rhizobiaceae	Rhizobiaceae_unclassified
Otu01766	Soil	0.0058688	40	8	0.000114111	0.000345935	Proteobacteria	Alphaproteobacteria	Alphaproteobacteria_unclassified	Alphaproteobacteria_unclassified	Alphaproteobacteria_unclassified
Otu01013	Soil	-0.00693919	40	19	0.000114198	0.000345935	Spirochaetes	Spirochaetia	Spirochaetales	Spirochaetaceae	Treponema
Otu02214	Soil	0.00383434	40	7	0.000114251	0.000345935	Proteobacteria	Alphaproteobacteria	Alphaproteobacteria_unclassified	Alphaproteobacteria_unclassified	Alphaproteobacteria_unclassified
Otu00775	Soil	-0.00886183	40	33	0.000114603	0.000346597	Bacteroidetes	Bacteroidia	Bacteroidia_unclassified	Bacteroidia_unclassified	Bacteroidia_unclassified
Otu00311	Soil	0.0286752	40	9	0.000115096	0.000347685	Proteobacteria	Deltaproteobacteria	Myxococcales	Myxococcales_unclassified	Myxococcales_unclassified
Otu00695	Soil	0.00301444	40	16	0.000116333	0.000351018	Proteobacteria	Alphaproteobacteria	Sphingomonadales	Sphingomonadaceae	Novosphingobium
Otu00591	Soil	0.00224945	40	13	0.000116468	0.000351018	Proteobacteria	Alphaproteobacteria	Sphingomonadales	Sphingomonadaceae	Sphingomonas
Otu00986	Soil	0.00898024	40	11	0.000117758	0.000354495	Proteobacteria	Alphaproteobacteria	Sphingomonadales	Sphingomonadaceae	Novosphingobium
Otu00131	Soil	-0.0374004	40	18	0.000119716	0.000359974	Spirochaetes	Spirochaetia	Spirochaetales	Spirochaetaceae	Treponema
Otu01677	Soil	-0.00289561	40	17	0.000122701	0.000368525	Proteobacteria	Deltaproteobacteria	Myxococcales	Myxococcales_unclassified	Myxococcales_unclassified
Otu00836	Soil	0.0127037	40	9	0.000125	0.000374999	unknown_unclassified	unknown_unclassified	unknown_unclassified	unknown_unclassified	unknown_unclassified
Otu00934	Soil	-0.00735538	40	20	0.000125278	0.000375403	Bacteria_unclassified	Bacteria_unclassified	Bacteria_unclassified	Bacteria_unclassified	Bacteria_unclassified
Otu01709	Soil	-0.00357973	40	21	0.000126377	0.000378263	Firmicutes	Firmicutes_unclassified	Firmicutes_unclassified	Firmicutes_unclassified	Firmicutes_unclassified
Otu00563	Soil	-0.0112609	40	25	0.000128882	0.000385317	Bacteria_unclassified	Bacteria_unclassified	Bacteria_unclassified	Bacteria_unclassified	Bacteria_unclassified
Otu02291	Soil	0.00333509	40	7	0.000129191	0.000385799	Proteobacteria	Alphaproteobacteria	Sphingomonadales	Sphingomonadaceae	Sphingobium
Otu01489	Soil	-0.00424794	40	19	0.000130706	0.000389878	Bacteria_unclassified	Bacteria_unclassified	Bacteria_unclassified	Bacteria_unclassified	Bacteria_unclassified
Otu01267	Soil	-0.00541131	40	20	0.000131442	0.000391625	Bacteroidetes	Bacteroidia	Bacteroidales	Dysgonomonadaceae	Candidatus_Symbiothrix
Otu00403	Soil	-0.0151683	40	27	0.000132459	0.000393986	Proteobacteria	Proteobacteria_unclassified	Proteobacteria_unclassified	Proteobacteria_unclassified	Proteobacteria_unclassified
Otu00568	Soil	-0.0114298	40	21	0.000132536	0.000393986	Firmicutes	Clostridia	Clostridiales	Ruminococcaceae	Ruminococcaceae_unclassified
Otu01324	Soil	-0.00468037	40	18	0.000135047	0.000400994	Firmicutes	Clostridia	Clostridiales	Ruminococcaceae	Ruminococcaceae_UCG-010
Otu01531	Soil	-0.00394425	40	19	0.000135826	0.000402847	Firmicutes	Clostridia	Clostridiales	Clostridiales_unclassified	Clostridiales_unclassified
Otu00086	Soil	-0.0390939	40	18	0.000136058	0.000403078	Firmicutes	Clostridia	Clostridiales	Ruminococcaceae	Ruminococcaceae_unclassified
Otu01913	Soil	0.00473489	40	7	0.000136476	0.000403857	Actinobacteria	Actinobacteria	Propionibacteriales	Nocardioidaceae	Nocardioides
Otu01099	Soil	-0.00663396	40	19	0.000136746	0.000404198	Bacteria_unclassified	Bacteria_unclassified	Bacteria_unclassified	Bacteria_unclassified	Bacteria_unclassified
Otu01494	Soil	0.00664496	40	7	0.000140182	0.000413885	Bacteroidetes	Bacteroidia	Cytophagales	Microscillaceae	uncultured
Otu01037	Soil	0.00843688	40	12	0.000143226	0.000422394	Proteobacteria	Alphaproteobacteria	Sphingomonadales	Sphingomonadaceae	Sphingomonas
Otu00916	Soil	0.0104528	40	9	0.000144296	0.000425071	Planctomycetes	Planctomycetacia	Gemmatales	Gemmataceae	Gemmata
Otu01379	Soil	-0.00476598	40	18	0.000144987	0.000426625	Bacteria_unclassified	Bacteria_unclassified	Bacteria_unclassified	Bacteria_unclassified	Bacteria_unclassified
Otu00709	Soil	-0.00963601	40	22	0.000145471	0.000427567	Bacteroidetes	Bacteroidia	Bacteroidales	Dysgonomonadaceae	Dysgonomonadaceae_unclassified
Otu01308	Soil	0.00714168	40	9	0.00014648	0.000430049	Proteobacteria	Alphaproteobacteria	Micropepsales	Micropepsaceae	uncultured
Otu02112	Soil	0.00421909	40	8	0.000147408	0.000432154	Proteobacteria	Deltaproteobacteria	Myxococcales	Myxococcales_unclassified	Myxococcales_unclassified
Otu01093	Soil	0.0058129	40	22	0.000147529	0.000432154	Proteobacteria	Gammaproteobacteria	Xanthomonadales	Rhodanobacteraceae	Rhodanobacter
Otu00891	Soil	-0.00809816	40	21	0.000149613	0.000437768	Actinobacteria	Actinobacteria	Micrococcales	Micrococcales_unclassified	Micrococcales_unclassified
Otu00864	Soil	-0.00721413	40	17	0.000149986	0.000438369	Firmicutes	Clostridia	Clostridiales	Ruminococcaceae	Ruminococcaceae_unclassified
Otu01294	Soil	-0.00456782	40	18	0.000151271	0.00044163	Actinobacteria	Actinobacteria	Micrococcales	Microbacteriaceae	Microbacteriaceae_unclassified
Otu01565	Soil	-0.0027375	40	16	0.000153673	0.000448142	Firmicutes	Clostridia	Clostridiales	Clostridiales_unclassified	Clostridiales_unclassified
Otu01739	Soil	0.0029706	40	10	0.000157405	0.000458512	Proteobacteria	Alphaproteobacteria	Rhizobiales	Xanthobacteraceae	uncultured
Otu00808	Soil	0.0129638	40	9	0.000162281	0.00047219	Proteobacteria	Deltaproteobacteria	Myxococcales	Polyangiaceae	Jahnella
Otu00461	Soil	0.0227443	40	13	0.000168212	0.0004889	Proteobacteria	Gammaproteobacteria	Oceanospirillales	Pseudohongiellaceae	BIyi10
Otu01490	Soil	-0.00427124	40	21	0.000168904	0.000490366	Firmicutes	Clostridia	Clostridiales	Clostridiales_unclassified	Clostridiales_unclassified
Otu01431	Soil	-0.00404424	40	16	0.000170358	0.000494039	Firmicutes	Clostridia	Clostridiales	Ruminococcaceae	Ruminococcaceae_unclassified
Otu01850	Soil	0.00492406	40	7	0.000170706	0.000494498	Actinobacteria	Actinobacteria	Micrococcales	Microbacteriaceae	Leucobacter
Otu01621	Soil	0.00554856	40	7	0.000172107	0.000498003	Bacteroidetes	Bacteroidia	Chitinophagales	Chitinophagaceae	Chitinophagaceae_unclassified
Otu02087	Soil	0.00370183	40	6	0.000176496	0.000510137	Proteobacteria	Alphaproteobacteria	Sphingomonadales	Sphingomonadaceae	Novosphingobium
Otu01646	Soil	-0.00342967	40	17	0.000176769	0.000510363	Firmicutes	Clostridia	Clostridiales	Ruminococcaceae	Ruminococcaceae_unclassified
Otu00588	Soil	0.0172879	40	9	0.000180088	0.00051937	Proteobacteria	Gammaproteobacteria	Xanthomonadales	Xanthomonadaceae	Lysobacter
Otu00932	Soil	0.0103589	40	9	0.000182021	0.000524366	Actinobacteria	Actinobacteria	Propionibacteriales	Nocardioidaceae	Nocardioidaceae_unclassified
Otu01262	Soil	0.00438339	40	14	0.000182423	0.000524945	Planctomycetes	Planctomycetacia	Gemmatales	Gemmataceae	Gemmataceae_unclassified
Otu00963	Soil	-0.00594085	40	20	0.000185577	0.000533431	Firmicutes	Clostridia	Clostridiales	Clostridiales_unclassified	Clostridiales_unclassified
Otu01880	Soil	0.00407631	40	8	0.000186158	0.000534267	Proteobacteria	Gammaproteobacteria	Gammaproteobacteria_Incertae_Sedis	Unknown_Family	Acidibacter
Otu02538	Soil	0.00310902	40	9	0.000186277	0.000534267	Proteobacteria	Alphaproteobacteria	Sphingomonadales	Sphingomonadaceae	Sphingomonas
Otu01420	Soil	-0.00415954	40	16	0.000186761	0.000535067	Firmicutes	Firmicutes_unclassified	Firmicutes_unclassified	Firmicutes_unclassified	Firmicutes_unclassified
Otu01866	Soil	0.00435012	40	7	0.000188368	0.000539079	Proteobacteria	Alphaproteobacteria	Alphaproteobacteria_unclassified	Alphaproteobacteria_unclassified	Alphaproteobacteria_unclassified
Otu01390	Soil	-0.00413258	40	23	0.000188578	0.000539089	Firmicutes	Clostridia	Clostridiales	Clostridiales_unclassified	Clostridiales_unclassified
Otu01619	Soil	-0.00356093	40	17	0.000188882	0.000539366	Proteobacteria	Proteobacteria_unclassified	Proteobacteria_unclassified	Proteobacteria_unclassified	Proteobacteria_unclassified
Otu00411	Soil	-0.0157203	40	16	0.000190138	0.000542309	Spirochaetes	Spirochaetia	Spirochaetales	Spirochaetaceae	Treponema
Otu00199	Soil	-0.0223061	40	27	0.000190328	0.000542309	Proteobacteria	Gammaproteobacteria	Betaproteobacteriales	Betaproteobacteriales_unclassified	Betaproteobacteriales_unclassified
Otu00801	Soil	-0.00666594	40	20	0.000196949	0.000560563	Bacteria_unclassified	Bacteria_unclassified	Bacteria_unclassified	Bacteria_unclassified	Bacteria_unclassified
Otu01538	Soil	-0.00406641	40	18	0.000197355	0.000561109	Firmicutes	Clostridia	Clostridiales	Ruminococcaceae	Ruminococcaceae_unclassified
Otu01329	Soil	-0.00492159	40	29	0.000199124	0.000565519	Firmicutes	Clostridia	Clostridiales	Clostridiales_unclassified	Clostridiales_unclassified
Otu01223	Soil	0.00780405	40	8	0.000200031	0.000567478	Proteobacteria	Alphaproteobacteria	Rhizobiales	Xanthobacteraceae	uncultured
Otu00223	Soil	-0.0179027	40	34	0.000200902	0.000569332	Actinobacteria	Actinobacteria	Actinobacteria_unclassified	Actinobacteria_unclassified	Actinobacteria_unclassified
Otu00014	Soil	0.00285256	40	19	0.000203959	0.000577368	Bacteroidetes	Bacteroidia	Chitinophagales	Chitinophagaceae	Chitinophagaceae_unclassified
Otu01250	Soil	0.00743554	40	8	0.000205804	0.00058196	Proteobacteria	Deltaproteobacteria	Myxococcales	Nannocystaceae	Nannocystaceae_unclassified
Otu01455	Soil	0.00642181	40	6	0.000206113	0.000582202	Bacteroidetes	Bacteroidia	Chitinophagales	Chitinophagaceae	Chitinophagaceae_unclassified
Otu02001	Soil	0.00383733	40	7	0.000206506	0.000582681	Proteobacteria	Alphaproteobacteria	Alphaproteobacteria_unclassified	Alphaproteobacteria_unclassified	Alphaproteobacteria_unclassified
Otu00889	Soil	0.0113306	40	10	0.000209162	0.000589539	Bacteroidetes	Bacteroidia	Flavobacteriales	Flavobacteriaceae	Flavobacterium
Otu01163	Soil	-0.00452599	40	19	0.000211558	0.000595648	Firmicutes	Clostridia	Clostridiales	Ruminococcaceae	Ruminococcaceae_unclassified
Otu00237	Soil	-0.0217438	40	29	0.000215256	0.000605406	Actinobacteria	Actinobacteria	Micrococcales	Microbacteriaceae	Microbacteriaceae_unclassified
Otu01045	Soil	0.00255162	40	16	0.000216715	0.000608854	Firmicutes	Bacilli	Bacillales	Bacillaceae	Bacillus
Otu01186	Soil	0.00748674	40	7	0.000218751	0.000613913	Planctomycetes	Planctomycetacia	Gemmatales	Gemmataceae	Gemmata
Otu01827	Soil	0.00454024	40	9	0.00022085	0.000619138	Planctomycetes	Planctomycetacia	Gemmatales	Gemmataceae	Gemmata
Otu00943	Soil	0.00968422	40	10	0.00022375	0.000626596	Proteobacteria	Alphaproteobacteria	uncultured	uncultured_fa	uncultured_ge
Otu01574	Soil	0.00613767	40	9	0.000224176	0.000627117	Proteobacteria	Alphaproteobacteria	Acetobacterales	Acetobacteraceae	Acetobacteraceae_unclassified
Otu01516	Soil	-0.00390854	40	17	0.000225843	0.000631104	Firmicutes	Clostridia	Clostridiales	Clostridiales_unclassified	Clostridiales_unclassified
Otu00448	Soil	-0.0132734	40	21	0.000226758	0.000632983	Planctomycetes	Planctomycetacia	Pirellulales	Pirellulaceae	Termite_planctomycete_cluster
Otu02377	Soil	0.00308603	40	7	0.000228234	0.000636421	Proteobacteria	Alphaproteobacteria	Rhizobiales	Hyphomicrobiaceae	Hyphomicrobium
Otu01349	Soil	-0.00443007	40	19	0.00023263	0.000647987	Bacteria_unclassified	Bacteria_unclassified	Bacteria_unclassified	Bacteria_unclassified	Bacteria_unclassified
Otu02866	Soil	0.00273519	40	7	0.000234388	0.000652187	Proteobacteria	Alphaproteobacteria	Reyranellales	Reyranellaceae	Reyranella
Otu01232	Soil	-0.00468204	40	20	0.000234783	0.000652593	Firmicutes	Clostridia	Clostridiales	Clostridiales_unclassified	Clostridiales_unclassified
Otu00798	Soil	-0.00817751	40	21	0.000238037	0.000660932	Actinobacteria	Actinobacteria	Actinobacteria_unclassified	Actinobacteria_unclassified	Actinobacteria_unclassified
Otu00505	Soil	-0.013098	40	21	0.000242429	0.000672412	Firmicutes	Clostridia	Clostridiales	Clostridiales_unclassified	Clostridiales_unclassified
Otu01340	Soil	-0.00306048	40	21	0.000252806	0.00070045	Firmicutes	Clostridia	Clostridiales	Ruminococcaceae	Ruminococcaceae_ge
Otu01784	Soil	0.00517342	40	7	0.000253792	0.000702435	Proteobacteria	Gammaproteobacteria	Gammaproteobacteria_unclassified	Gammaproteobacteria_unclassified	Gammaproteobacteria_unclassified
Otu01237	Soil	0.00733696	40	7	0.00025668	0.000709676	Bacteroidetes	Bacteroidia	Chitinophagales	Chitinophagaceae	Chitinophagaceae_unclassified
Otu01585	Soil	-0.0036979	40	17	0.000259278	0.000716102	Firmicutes	Clostridia	Clostridiales	Lachnospiraceae	Tyzzerella_3
Otu00191	Soil	0.0357287	40	8	0.000261533	0.000721565	Bacteroidetes	Bacteroidia	Chitinophagales	Chitinophagaceae	Sediminibacterium
Otu01125	Soil	0.00879702	40	6	0.000262342	0.000723032	Bacteroidetes	Bacteroidia	Cytophagales	Cyclobacteriaceae	Cyclobacteriaceae_unclassified
Otu01841	Soil	0.00537812	40	10	0.000263307	0.000724928	Proteobacteria	Gammaproteobacteria	Xanthomonadales	Xanthomonadaceae	Xanthomonadaceae_unclassified
Otu01039	Soil	-0.00638694	40	22	0.000264587	0.000727683	Spirochaetes	Spirochaetia	Spirochaetales	Spirochaetaceae	Treponema
Otu01493	Soil	0.00582207	40	8	0.000268817	0.000738541	Bacteria_unclassified	Bacteria_unclassified	Bacteria_unclassified	Bacteria_unclassified	Bacteria_unclassified
Otu01599	Soil	0.00564244	40	7	0.000272907	0.000748987	Proteobacteria	Proteobacteria_unclassified	Proteobacteria_unclassified	Proteobacteria_unclassified	Proteobacteria_unclassified
Otu00852	Soil	-0.00851269	40	19	0.000277651	0.000761208	Spirochaetes	Spirochaetia	Spirochaetales	Spirochaetaceae	Treponema
Otu00870	Soil	0.0120985	40	10	0.000279552	0.000765613	Planctomycetes	Planctomycetacia	Planctomycetacia_unclassified	Planctomycetacia_unclassified	Planctomycetacia_unclassified
Otu02009	Soil	0.00388129	40	7	0.000280564	0.000767582	Proteobacteria	Alphaproteobacteria	Rhizobiales	Xanthobacteraceae	uncultured
Otu01680	Soil	0.00541505	40	7	0.000284798	0.000778349	Actinobacteria	Actinobacteria	Micromonosporales	Micromonosporaceae	Micromonosporaceae_unclassified
Otu01040	Soil	0.00902317	40	8	0.000289811	0.000791221	Proteobacteria	Gammaproteobacteria	Legionellales	Legionellaceae	Legionella
Otu01558	Soil	0.00582696	40	9	0.00029332	0.000799375	Actinobacteria	Actinobacteria	Propionibacteriales	Nocardioidaceae	Nocardioides
Otu01247	Soil	-0.00500112	40	17	0.000293411	0.000799375	Spirochaetes	Spirochaetia	Spirochaetales	Spirochaetaceae	Treponema
Otu02093	Soil	-0.00188638	40	15	0.000295632	0.000804586	Firmicutes	Clostridia	Clostridiales	Ruminococcaceae	Ruminococcaceae_unclassified
Otu00900	Soil	-0.00672069	40	21	0.000296721	0.000806709	Firmicutes	Clostridia	Clostridiales	Ruminococcaceae	CAG-352
Otu02599	Soil	0.00277334	40	6	0.000297718	0.000808579	Proteobacteria	Alphaproteobacteria	Rhizobiales	Hyphomicrobiaceae	Hyphomicrobium
Otu00817	Soil	0.0118508	40	7	0.000302514	0.000820556	Proteobacteria	Alphaproteobacteria	Rickettsiales	SM2D12	SM2D12_ge
Otu02516	Soil	0.00278634	40	7	0.000302757	0.000820556	Planctomycetes	Planctomycetacia	Gemmatales	Gemmataceae	Gemmataceae_unclassified
Otu00886	Soil	0.00993914	40	6	0.000304481	0.000824373	Proteobacteria	Gammaproteobacteria	Xanthomonadales	Xanthomonadaceae	Xanthomonadaceae_unclassified
Otu00944	Soil	-0.00722101	40	20	0.000305181	0.000825411	Spirochaetes	Spirochaetia	Spirochaetales	Spirochaetaceae	Treponema
Otu01593	Soil	-0.00367243	40	16	0.000307358	0.000830438	Firmicutes	Clostridia	Clostridiales	Clostridiales_unclassified	Clostridiales_unclassified
Otu02375	Soil	0.00315861	40	6	0.000308065	0.000831489	Proteobacteria	Alphaproteobacteria	Rhizobiales	Beijerinckiaceae	Beijerinckiaceae_unclassified
Otu01131	Soil	-0.00480405	40	16	0.000310403	0.000836934	Bacteria_unclassified	Bacteria_unclassified	Bacteria_unclassified	Bacteria_unclassified	Bacteria_unclassified
Otu01383	Soil	-0.00463469	40	19	0.000317468	0.000855099	Bacteria_unclassified	Bacteria_unclassified	Bacteria_unclassified	Bacteria_unclassified	Bacteria_unclassified
Otu01319	Soil	-0.00415118	40	23	0.000335806	0.000903559	Firmicutes	Clostridia	Clostridiales	Clostridiales_unclassified	Clostridiales_unclassified
Otu01713	Soil	0.00515727	40	7	0.000339998	0.000913898	Proteobacteria	Alphaproteobacteria	Rhizobiales	Hyphomicrobiaceae	Hyphomicrobium
Otu00243	Soil	-0.0211516	40	22	0.000340661	0.000914739	Firmicutes	Clostridia	Clostridiales	Ruminococcaceae	Ruminococcaceae_unclassified
Otu01023	Soil	-0.00489582	40	34	0.000341451	0.000915918	Elusimicrobia	Endomicrobia	Endomicrobiales	Endomicrobiaceae	Candidatus_Endomicrobium
Otu01368	Soil	0.00692602	40	8	0.000345124	0.000924819	Gemmatimonadetes	Gemmatimonadetes	Gemmatimonadales	Gemmatimonadaceae	Gemmatimonas
Otu00326	Soil	-0.0166541	40	26	0.000346926	0.000928694	Firmicutes	Clostridia	Clostridiales	Ruminococcaceae	Ruminiclostridium_6
Otu01273	Soil	-0.00497816	40	15	0.000351686	0.000940472	Spirochaetes	Spirochaetia	Spirochaetales	Spirochaetaceae	Treponema
Otu00968	Soil	-0.00689891	40	17	0.000356509	0.000952393	Bacteria_unclassified	Bacteria_unclassified	Bacteria_unclassified	Bacteria_unclassified	Bacteria_unclassified
Otu01343	Soil	-0.0038459	40	18	0.000364095	0.000971663	Bacteria_unclassified	Bacteria_unclassified	Bacteria_unclassified	Bacteria_unclassified	Bacteria_unclassified
Otu00807	Soil	-0.00811461	40	18	0.000364965	0.000972991	Firmicutes	Clostridia	Clostridiales	Ruminococcaceae	Ruminococcaceae_unclassified
Otu02467	Soil	0.00313001	40	6	0.000369957	0.000985294	Proteobacteria	Alphaproteobacteria	Rhizobiales	Rhizobiales_unclassified	Rhizobiales_unclassified
Otu01883	Soil	0.0042621	40	6	0.000370342	0.000985314	Acidobacteria	Subgroup_6	Subgroup_6_or	Subgroup_6_fa	Subgroup_6_ge
Otu00745	Soil	-0.00745993	40	31	0.000373566	0.000992879	Spirochaetes	Spirochaetia	Spirochaetales	Spirochaetaceae	Spirochaetaceae_unclassified
Otu00001	Soil	0.0340241	40	39	0.000374403	0.000994092	Proteobacteria	Gammaproteobacteria	Enterobacteriales	Enterobacteriaceae	Enterobacter
Otu01856	Soil	0.00420661	40	6	0.000375739	0.000996626	Proteobacteria	Gammaproteobacteria	Betaproteobacteriales	Burkholderiaceae	Burkholderiaceae_unclassified
Otu00303	Soil	0.0254627	40	10	0.00037652	0.000997682	Proteobacteria	Deltaproteobacteria	Myxococcales	Haliangiaceae	Haliangium
Otu01425	Soil	0.00562354	40	6	0.000378693	0.00100242	Bacteroidetes	Bacteroidia	Bacteroidia_unclassified	Bacteroidia_unclassified	Bacteroidia_unclassified
Otu01059	Soil	-0.00450346	40	18	0.000379582	0.0010032	Bacteria_unclassified	Bacteria_unclassified	Bacteria_unclassified	Bacteria_unclassified	Bacteria_unclassified
Otu01342	Soil	0.00668593	40	10	0.000379754	0.0010032	Proteobacteria	Gammaproteobacteria	Xanthomonadales	Xanthomonadales_unclassified	Xanthomonadales_unclassified
Otu00779	Soil	-0.00325736	40	18	0.000397719	0.00104959	Firmicutes	Clostridia	Clostridiales	Ruminococcaceae	Ruminococcaceae_unclassified
Otu00151	Soil	-0.0313063	40	18	0.000398473	0.00105052	Spirochaetes	Spirochaetia	Spirochaetales	Spirochaetaceae	Spirochaetaceae_unclassified
Otu01213	Soil	-0.00473054	40	16	0.000400067	0.00105366	Spirochaetes	Spirochaetia	Spirochaetales	Spirochaetaceae	Treponema
Otu00070	Soil	0.0566031	40	13	0.000402286	0.00105801	Bacteroidetes	Bacteroidia	Chitinophagales	Chitinophagaceae	Chitinophagaceae_unclassified
Otu02461	Soil	0.00285107	40	6	0.00040253	0.00105801	Acidobacteria	Subgroup_6	Subgroup_6_or	Subgroup_6_fa	Subgroup_6_ge
Otu01145	Soil	0.0105987	40	10	0.000405528	0.00106408	Proteobacteria	Alphaproteobacteria	Rhizobiales	Rhizobiaceae	Rhizobiaceae_unclassified
Otu00443	Soil	0.0231214	40	9	0.000405655	0.00106408	Proteobacteria	Gammaproteobacteria	Betaproteobacteriales	Burkholderiaceae	Bordetella
Otu01815	Soil	0.00157442	40	10	0.000408561	0.00107012	Proteobacteria	Alphaproteobacteria	Sphingomonadales	Sphingomonadaceae	Sphingomonas
Otu01664	Soil	-0.00218971	40	15	0.000408779	0.00107012	Firmicutes	Bacilli	Bacillales	Bacillales_unclassified	Bacillales_unclassified
Otu01409	Soil	0.00607789	40	6	0.000411693	0.00107667	Proteobacteria	Alphaproteobacteria	Acetobacterales	Acetobacteraceae	Roseomonas
Otu01042	Soil	0.00745511	40	8	0.000412216	0.00107696	Proteobacteria	Alphaproteobacteria	Reyranellales	Reyranellaceae	Reyranella
Otu00930	Soil	-0.00685264	40	21	0.000412638	0.00107699	Firmicutes	Clostridia	Clostridiales	Ruminococcaceae	Ruminiclostridium_6
Otu01270	Soil	0.00725909	40	8	0.000422913	0.0011027	Proteobacteria	Gammaproteobacteria	Gammaproteobacteria_unclassified	Gammaproteobacteria_unclassified	Gammaproteobacteria_unclassified
Otu01901	Soil	-0.00327008	40	17	0.000425604	0.00110861	Firmicutes	Clostridia	Clostridiales	Clostridiales_unclassified	Clostridiales_unclassified
Otu01064	Soil	0.00965538	40	9	0.000426791	0.00111059	Bacteroidetes	Bacteroidia	Chitinophagales	Chitinophagales_unclassified	Chitinophagales_unclassified
Otu00954	Soil	-0.00457621	40	20	0.000429167	0.00111566	Bacteria_unclassified	Bacteria_unclassified	Bacteria_unclassified	Bacteria_unclassified	Bacteria_unclassified
Otu01514	Soil	-0.0039956	40	15	0.00043018	0.00111718	Spirochaetes	Spirochaetia	Spirochaetales	Spirochaetaceae	Spirochaetaceae_unclassified
Otu00379	Soil	-0.0160827	40	19	0.0004321	0.00112105	Firmicutes	Clostridia	Clostridiales	Clostridiales_unclassified	Clostridiales_unclassified
Otu00710	Soil	0.0139012	40	9	0.000456462	0.00118308	Bacteroidetes	Bacteroidia	Cytophagales	Cytophagales_unclassified	Cytophagales_unclassified
Otu01083	Soil	-0.00547213	40	20	0.000477219	0.00123566	Firmicutes	Clostridia	Clostridiales	Ruminococcaceae	Ruminococcaceae_ge
Otu02183	Soil	0.00382598	40	8	0.000478189	0.00123694	Actinobacteria	Actinobacteria	Actinobacteria_unclassified	Actinobacteria_unclassified	Actinobacteria_unclassified
Otu00251	Soil	-0.0225078	40	20	0.000480989	0.00124295	Spirochaetes	Spirochaetia	Spirochaetales	Spirochaetaceae	Treponema
Otu01557	Soil	0.00486351	40	13	0.000483338	0.00124779	Proteobacteria	Alphaproteobacteria	Rhizobiales	Beijerinckiaceae	Bosea
Otu01454	Soil	-0.00421425	40	16	0.000485355	0.00125176	Firmicutes	Clostridia	Clostridiales	Lachnospiraceae	Tyzzerella_3
Otu01293	Soil	0.00657226	40	7	0.000492173	0.00126809	Proteobacteria	Alphaproteobacteria	Sphingomonadales	Sphingomonadaceae	Sphingopyxis
Otu00771	Soil	-0.00730015	40	24	0.000502155	0.00129253	Firmicutes	Clostridia	Clostridiales	Clostridiales_unclassified	Clostridiales_unclassified
Otu01317	Soil	-0.00498658	40	14	0.000503134	0.00129377	Proteobacteria	Proteobacteria_unclassified	Proteobacteria_unclassified	Proteobacteria_unclassified	Proteobacteria_unclassified
Otu02653	Soil	0.00280862	40	6	0.000504647	0.00129639	Actinobacteria	Actinobacteria	Micrococcales	Brevibacteriaceae	Brevibacterium
Otu01346	Soil	-0.00384271	40	16	0.000505301	0.00129679	Planctomycetes	Planctomycetacia	Pirellulales	Pirellulaceae	Termite_planctomycete_cluster
Otu00052	Soil	-0.0335787	40	36	0.000510184	0.00130804	Firmicutes	Bacilli	Lactobacillales	Lactobacillales_unclassified	Lactobacillales_unclassified
Otu00818	Soil	-0.00744892	40	22	0.000517919	0.00132656	Bacteria_unclassified	Bacteria_unclassified	Bacteria_unclassified	Bacteria_unclassified	Bacteria_unclassified
Otu02510	Soil	0.00324965	40	7	0.000519269	0.00132798	Proteobacteria	Alphaproteobacteria	Rhizobiales	Xanthobacteraceae	uncultured
Otu01211	Soil	-0.00514824	40	16	0.000519488	0.00132798	Firmicutes	Clostridia	Clostridiales	Ruminococcaceae	Ruminococcaceae_unclassified
Otu02689	Soil	0.00283999	40	7	0.000521199	0.00133105	Proteobacteria	Alphaproteobacteria	Rhodobacterales	Rhodobacteraceae	Rhodobacteraceae_unclassified
Otu00744	Soil	-0.00976006	40	17	0.000522408	0.00133283	Bacteria_unclassified	Bacteria_unclassified	Bacteria_unclassified	Bacteria_unclassified	Bacteria_unclassified
Otu00987	Soil	0.0112181	40	9	0.000525109	0.00133841	Bacteria_unclassified	Bacteria_unclassified	Bacteria_unclassified	Bacteria_unclassified	Bacteria_unclassified
Otu00499	Soil	-0.0125231	40	18	0.000539955	0.00137491	Firmicutes	Clostridia	Clostridiales	Lachnospiraceae	Lachnospiraceae_unclassified
Otu01981	Soil	0.00327938	40	6	0.000551398	0.0014026	Proteobacteria	Alphaproteobacteria	Rhizobiales	Rhizobiaceae	Allorhizobium-Neorhizobium-Pararhizobium-Rhizobium
Otu00643	Soil	0.0141994	40	7	0.000551904	0.0014026	Bacteria_unclassified	Bacteria_unclassified	Bacteria_unclassified	Bacteria_unclassified	Bacteria_unclassified
Otu00851	Soil	0.0101554	40	8	0.00055629	0.00141237	Bacteroidetes	Bacteroidia	Flavobacteriales	Flavobacteriaceae	Flavobacterium
Otu02080	Soil	0.00360542	40	8	0.000558551	0.00141673	Proteobacteria	Gammaproteobacteria	Steroidobacterales	Steroidobacteraceae	Steroidobacter
Otu01520	Soil	-0.00316003	40	17	0.000559928	0.00141885	Bacteroidetes	Bacteroidia	Bacteroidales	Rikenellaceae	BCf9-17_termite_group
Otu01869	Soil	0.00445669	40	8	0.000561366	0.00142111	Proteobacteria	Alphaproteobacteria	Sphingomonadales	Sphingomonadaceae	Sphingomonadaceae_unclassified
Otu00714	Soil	0.0141976	40	8	0.000562624	0.00142158	Proteobacteria	Gammaproteobacteria	Betaproteobacteriales	Burkholderiaceae	Achromobacter
Otu00853	Soil	-0.00676974	40	14	0.00056264	0.00142158	Bacteria_unclassified	Bacteria_unclassified	Bacteria_unclassified	Bacteria_unclassified	Bacteria_unclassified
Otu01476	Soil	-0.00397495	40	18	0.000568187	0.00143421	Bacteria_unclassified	Bacteria_unclassified	Bacteria_unclassified	Bacteria_unclassified	Bacteria_unclassified
Otu01234	Soil	0.00776084	40	8	0.000570894	0.00143965	Proteobacteria	Deltaproteobacteria	Deltaproteobacteria_unclassified	Deltaproteobacteria_unclassified	Deltaproteobacteria_unclassified
Otu01545	Soil	-0.00387218	40	15	0.000574806	0.00144811	Bacteria_unclassified	Bacteria_unclassified	Bacteria_unclassified	Bacteria_unclassified	Bacteria_unclassified
Otu02546	Soil	0.0025469	40	6	0.000585356	0.00147327	Planctomycetes	Planctomycetacia	Planctomycetales	Rubinisphaeraceae	SH-PL14
Otu01942	Soil	-0.00273467	40	15	0.000592528	0.00148988	Elusimicrobia	Endomicrobia	Endomicrobiales	Endomicrobiaceae	Candidatus_Endomicrobium
Otu01515	Soil	0.00578518	40	7	0.000595921	0.00149697	Proteobacteria	Gammaproteobacteria	Betaproteobacteriales	Burkholderiaceae	Burkholderiaceae_unclassified
Otu01452	Soil	0.00275526	40	13	0.000601385	0.00150925	Actinobacteria	Actinobacteria	Streptomycetales	Streptomycetaceae	Streptomyces
Otu01437	Soil	-0.0041674	40	15	0.000608116	0.00152467	Firmicutes	Clostridia	Clostridiales	Ruminococcaceae	Ruminococcaceae_NK4A214_group
Otu01797	Soil	0.0043958	40	9	0.000610402	0.00152893	Proteobacteria	Alphaproteobacteria	Acetobacterales	Acetobacteraceae	Roseomonas
Otu02133	Soil	0.00398309	40	7	0.000616861	0.00154363	Bacteroidetes	Bacteroidia	Cytophagales	Microscillaceae	uncultured
Otu01501	Soil	-0.00397781	40	17	0.000621353	0.00155338	Firmicutes	Clostridia	Clostridiales	Clostridiales_unclassified	Clostridiales_unclassified
Otu01879	Soil	0.00516933	40	6	0.000622745	0.00155537	Proteobacteria	Gammaproteobacteria	Xanthomonadales	Xanthomonadaceae	Stenotrophomonas
Otu01571	Soil	0.00519239	40	7	0.000624771	0.00155894	Proteobacteria	Proteobacteria_unclassified	Proteobacteria_unclassified	Proteobacteria_unclassified	Proteobacteria_unclassified
[truncated: 665 more rows]
